# Supplementary material for: CRISPR and biochemical screens identify MAZ as a cofactor in CTCF-mediated insulation at Hox clusters
Source: Nat Genet. 2022 Feb 10;54(2):202–12. doi: 10.1038/s41588-021-01008-5 (PMC8837555; doi:10.1038/s41588-021-01008-5)
Supplement: Supplementary file 3 — Excel workbook containing Supplementary Datasets 1–14. [file 41588_2021_1008_MOESM3_ESM.xlsx]

## Sheet: Data_S1a
Data S1. Essential genes in ESCs (Data 1Sa) and essential/differentiation related genes in MNs (Data 1Sb) identified via genome-wide CRISPR screens
Data S1a. List of all genes in primary screens based on their depletion ranking by comparing ESC population with plasmid library (Essential genes in ESCs: FDR<0.05, sgRNA≥ 4. MAGeCK algorithm was used for the analysis of CRISPR screens and associated statistics below, see Methods)
id	num	neg|score	neg|p-value	neg|fdr	neg|rank	neg|goodsgrna	neg|lfc
mmu-mir-3472	4	3.4268e-09	2.1886e-07	1.3e-05	1	4	-4.2362
Rpl7	6	7.4822e-09	2.1886e-07	1.3e-05	2	6	-2.6725
Psmc1	6	1.0619e-08	2.1886e-07	1.3e-05	3	6	-2.0245
Bud31	6	1.0703e-08	2.1886e-07	1.3e-05	4	4	-2.8853
Ubl5	6	1.222e-08	2.1886e-07	1.3e-05	5	5	-2.923
mmu-mir-3471-1	4	1.2403e-08	2.1886e-07	1.3e-05	6	4	-4.3051
mmu-mir-3470a	4	1.4769e-08	2.1886e-07	1.3e-05	7	4	-4.0974
Rpl30	6	3.2371e-08	2.1886e-07	1.3e-05	8	6	-2.2728
Rps29	6	3.9034e-08	2.1886e-07	1.3e-05	9	6	-1.8571
H3f3a	6	4.8347e-08	2.1886e-07	1.3e-05	10	6	-1.8445
Rpl21	6	5.6981e-08	2.1886e-07	1.3e-05	11	6	-2.3628
Rpl18a	6	5.8811e-08	2.1886e-07	1.3e-05	12	5	-2.5702
Rps27	6	1.3333e-07	2.1886e-07	1.3e-05	15	5	-2.1791
Rpl23a	6	1.4243e-07	2.1886e-07	1.3e-05	16	6	-1.9046
Polr2c	6	1.9048e-07	2.1886e-07	1.3e-05	17	6	-2.1435
Rps15	6	2.6475e-07	2.1886e-07	1.3e-05	18	6	-2.0498
mmu-mir-1954	4	2.662e-07	2.1886e-07	1.3e-05	19	4	-3.9453
Rpl8	6	2.9799e-07	2.1886e-07	1.3e-05	20	5	-2.5668
Rps13	6	3.0758e-07	2.1886e-07	1.3e-05	21	6	-1.8961
mmu-mir-8117	4	3.1453e-07	2.1886e-07	1.3e-05	22	4	-3.7702
Rpl3	6	3.1675e-07	2.1886e-07	1.3e-05	23	4	-2.7243
Hist1h3h	5	3.4828e-07	2.1886e-07	1.3e-05	24	5	-1.8742
Vmn2r38	4	3.9376e-07	2.1886e-07	1.3e-05	25	4	-2.5829
Rpl31	5	4.7844e-07	2.1886e-07	1.3e-05	27	5	-3.1111
mmu-mir-7067	4	5.0896e-07	2.1886e-07	1.3e-05	28	4	-2.8422
Psmc5	6	6.4228e-07	2.1886e-07	1.3e-05	29	6	-1.684
Rrs1	6	7.975e-07	2.1886e-07	1.3e-05	30	5	-1.8018
Gm3701	6	8.539e-07	2.1886e-07	1.3e-05	31	6	-1.7643
Ddx10	6	9.6902e-07	2.1886e-07	1.3e-05	32	6	-1.3659
Polr2d	6	9.729e-07	2.1886e-07	1.3e-05	33	4	-2.587
Rpl37a	6	1.0414e-06	2.1886e-07	1.3e-05	34	5	-1.7724
Rpl26	6	1.0664e-06	2.1886e-07	1.3e-05	35	6	-2.2463
C130026I21Rik	5	1.0747e-06	2.1886e-07	1.3e-05	36	5	-2.98
Erh	6	1.1203e-06	2.1886e-07	1.3e-05	37	6	-1.8443
mmu-mir-3470b	4	1.1874e-06	2.1886e-07	1.3e-05	38	4	-2.537
Ddx54	6	1.1935e-06	2.1886e-07	1.3e-05	39	5	-2.1494
Rpl27a	6	1.3081e-06	2.1886e-07	1.3e-05	40	6	-1.9609
Rpl7a	6	1.4937e-06	2.1886e-07	1.3e-05	41	5	-1.998
Rrp12	6	1.5096e-06	2.1886e-07	1.3e-05	42	6	-2.3636
Imp4	6	1.5245e-06	2.1886e-07	1.3e-05	43	5	-2.0777
Sf3b1	6	1.7463e-06	2.1886e-07	1.3e-05	44	6	-1.7859
Rpl35	6	1.7624e-06	2.1886e-07	1.3e-05	45	5	-2.344
Rpl36	6	1.9099e-06	2.1886e-07	1.3e-05	46	5	-2.3638
Eef2	6	1.9675e-06	2.1886e-07	1.3e-05	47	4	-2.5425
Rpl18	6	2.1434e-06	2.1886e-07	1.3e-05	48	5	-1.991
Cct2	6	2.8152e-06	2.1886e-07	1.3e-05	49	5	-2.4319
Las1l	6	3.0412e-06	2.1886e-07	1.3e-05	50	5	-1.5461
Iars	6	3.1047e-06	2.1886e-07	1.3e-05	51	5	-2.4094
Tsr1	6	3.1095e-06	2.1886e-07	1.3e-05	52	6	-1.5702
Etf1	6	3.2604e-06	2.1886e-07	1.3e-05	53	5	-1.8755
Gm14288	5	3.2639e-06	2.1886e-07	1.3e-05	55	5	-2.3164
Dux	6	3.3843e-06	2.1886e-07	1.3e-05	56	6	-1.8695
Hist1h2ae	5	3.9328e-06	2.1886e-07	1.3e-05	57	5	-1.8436
Psma4	6	4.0657e-06	2.1886e-07	1.3e-05	58	6	-1.4424
mmu-mir-706	4	4.0851e-06	2.1886e-07	1.3e-05	59	4	-2.4619
mmu-mir-3473d	4	4.3444e-06	2.1886e-07	1.3e-05	60	4	-1.8464
Rpl29	6	4.9559e-06	2.1886e-07	1.3e-05	61	4	-2.1515
Srsf1	6	5.3471e-06	2.1886e-07	1.3e-05	62	4	-2.0419
Gm20822	4	5.5133e-06	2.1886e-07	1.3e-05	63	4	-2.0847
Ube2i	6	5.8625e-06	2.1886e-07	1.3e-05	64	4	-2.1753
Psmd14	6	5.8771e-06	2.1886e-07	1.3e-05	65	6	-1.9771
Rpl24	6	6.1242e-06	2.1886e-07	1.3e-05	66	5	-1.5928
Sly	5	6.3152e-06	2.1886e-07	1.3e-05	67	5	-1.4613
Rpl14	6	6.4151e-06	2.1886e-07	1.3e-05	68	6	-1.9638
Rpl13a	6	7.2291e-06	2.1886e-07	1.3e-05	69	6	-1.4968
Rpl27	6	7.8785e-06	2.1886e-07	1.3e-05	70	6	-2.0044
Gmcl1l	6	8.454e-06	2.1886e-07	1.3e-05	71	5	-1.7065
Psmb1	6	8.8485e-06	2.1886e-07	1.3e-05	72	6	-1.6843
Sfi1	6	9.004e-06	2.1886e-07	1.3e-05	73	5	-2.2245
Hist1h2be	4	1.0952e-05	2.1886e-07	1.3e-05	74	4	-1.5858
Rps17	6	1.1378e-05	2.1886e-07	1.3e-05	75	5	-1.9219
Gpn1	6	1.179e-05	2.1886e-07	1.3e-05	76	5	-1.9396
mmu-mir-5128	4	1.2959e-05	2.1886e-07	1.3e-05	77	4	-2.193
mmu-mir-5112	4	1.4462e-05	2.1886e-07	1.3e-05	80	4	-2.4502
Rpl10	6	1.5049e-05	2.1886e-07	1.3e-05	81	6	-2.1119
Rpl9	6	1.5104e-05	2.1886e-07	1.3e-05	82	6	-1.8192
Nhp2l1	6	1.5373e-05	2.1886e-07	1.3e-05	83	6	-2.0442
Rps8	6	1.5759e-05	2.1886e-07	1.3e-05	84	5	-1.7433
4930467E23Rik	5	1.6258e-05	2.1886e-07	1.3e-05	85	5	-2.0727
Plk1	6	1.8145e-05	2.1886e-07	1.3e-05	86	6	-1.6122
Psmb6	6	1.9296e-05	2.1886e-07	1.3e-05	88	5	-1.9085
Eif2s2	6	1.9304e-05	2.1886e-07	1.3e-05	89	6	-1.3626
Cdan1	6	2.0117e-05	2.1886e-07	1.3e-05	90	5	-1.6227
Dhx37	6	2.0117e-05	2.1886e-07	1.3e-05	91	6	-1.5584
Irak2	6	2.0117e-05	2.1886e-07	1.3e-05	92	4	-1.364
Mdn1	6	2.0493e-05	2.1886e-07	1.3e-05	93	5	-1.5949
Ncl	6	2.0857e-05	2.1886e-07	1.3e-05	94	6	-1.6892
Gmnn	6	2.1183e-05	2.1886e-07	1.3e-05	96	6	-1.8729
mmu-mir-8101	4	2.1739e-05	2.1886e-07	1.3e-05	97	4	-2.245
Kpnb1	6	2.1913e-05	2.1886e-07	1.3e-05	98	5	-1.6533
Fbxo5	6	2.2947e-05	2.1886e-07	1.3e-05	99	6	-1.7054
Ppan	6	2.3367e-05	2.1886e-07	1.3e-05	100	6	-1.1509
Spc24	6	2.3575e-05	2.1886e-07	1.3e-05	101	5	-1.5608
Snrpd2	6	2.4184e-05	2.1886e-07	1.3e-05	102	6	-1.6693
mmu-mir-682	4	2.4284e-05	2.1886e-07	1.3e-05	103	4	-2.8285
Romo1	6	2.6073e-05	2.1886e-07	1.3e-05	104	6	-1.1801
Atp5b	6	2.6906e-05	2.1886e-07	1.3e-05	105	5	-2.0136
Crnkl1	6	2.7235e-05	2.1886e-07	1.3e-05	106	6	-1.669
Pou5f1	6	2.851e-05	2.1886e-07	1.3e-05	107	6	-1.637
Rrm2	6	3.0247e-05	2.1886e-07	1.3e-05	108	6	-1.8003
mmu-mir-3473a	4	3.0544e-05	2.1886e-07	1.3e-05	109	4	-2.4874
Cenpm	6	3.1597e-05	2.1886e-07	1.3e-05	110	6	-1.2072
H2-L	5	3.1614e-05	2.1886e-07	1.3e-05	111	4	-1.8664
Nxf1	6	3.1692e-05	2.1886e-07	1.3e-05	112	5	-1.4563
Rps6	6	3.256e-05	2.1886e-07	1.3e-05	113	5	-1.8491
Snrpf	6	3.3378e-05	2.1886e-07	1.3e-05	114	4	-2.0081
Rps25	6	3.4102e-05	2.1886e-07	1.3e-05	115	5	-1.7605
Rps4x	6	3.7029e-05	2.1886e-07	1.3e-05	116	4	-1.7871
mmu-mir-6380	4	3.7969e-05	2.1886e-07	1.3e-05	118	4	-1.9233
mmu-mir-7667	4	3.8126e-05	2.1886e-07	1.3e-05	119	4	-2.3407
Tuba1b	4	3.868e-05	2.1886e-07	1.3e-05	120	4	-2.4484
Eif4e	6	3.9291e-05	2.1886e-07	1.3e-05	121	4	-1.9404
Lsm7	6	3.9653e-05	2.1886e-07	1.3e-05	122	4	-1.6336
D2Wsu81e	6	4.0078e-05	2.1886e-07	1.3e-05	123	4	-1.6269
Ddx24	6	4.0445e-05	2.1886e-07	1.3e-05	124	4	-1.8493
Rpl12	6	4.1246e-05	2.1886e-07	1.3e-05	125	5	-1.8103
Rpa3	6	4.1365e-05	2.1886e-07	1.3e-05	126	6	-1.159
mmu-mir-760	4	4.1682e-05	2.1886e-07	1.3e-05	127	4	-1.8539
mmu-mir-6395	4	4.2179e-05	2.1886e-07	1.3e-05	128	4	-1.3564
Eif3a	6	4.2476e-05	2.1886e-07	1.3e-05	129	4	-1.6816
Fau	6	4.293e-05	2.1886e-07	1.3e-05	130	6	-1.297
Hist1h2bn	4	4.416e-05	2.1886e-07	1.3e-05	132	4	-1.5336
Ftsj3	6	4.4351e-05	2.1886e-07	1.3e-05	133	5	-1.8295
mmu-mir-6970	4	4.5308e-05	2.1886e-07	1.3e-05	134	4	-1.6757
Cdk1	6	4.5734e-05	2.1886e-07	1.3e-05	135	5	-1.7216
Rpl11	6	4.7389e-05	2.1886e-07	1.3e-05	137	5	-1.6955
Eif3i	6	4.9699e-05	2.1886e-07	1.3e-05	138	5	-1.6515
Rpl32	6	4.9842e-05	2.1886e-07	1.3e-05	139	6	-2.0628
Rplp2	6	5.0399e-05	2.1886e-07	1.3e-05	140	6	-1.4913
Imp3	6	5.1125e-05	2.1886e-07	1.3e-05	141	5	-1.4569
Pabpc1	6	5.1165e-05	2.1886e-07	1.3e-05	142	5	-1.4717
Krr1	6	5.3369e-05	2.1886e-07	1.3e-05	144	5	-1.7647
Ddx21	6	5.4738e-05	2.1886e-07	1.3e-05	145	5	-1.8091
Nup160	6	5.582e-05	2.1886e-07	1.3e-05	146	4	-1.7044
Rps26	6	5.637e-05	2.1886e-07	1.3e-05	147	6	-1.5719
Hars	6	5.6643e-05	2.1886e-07	1.3e-05	148	5	-1.7259
1700001F09Rik	6	5.6723e-05	2.1886e-07	1.3e-05	149	6	-1.4402
Prelid1	6	5.7474e-05	2.1886e-07	1.3e-05	150	4	-1.9642
Rpl19	6	5.7517e-05	2.1886e-07	1.3e-05	151	5	-1.453
Wdr55	6	5.8053e-05	2.1886e-07	1.3e-05	152	5	-1.7004
Rpl35a	6	5.8886e-05	2.1886e-07	1.3e-05	153	5	-1.5553
Cdt1	6	5.9455e-05	2.1886e-07	1.3e-05	154	5	-1.2558
Sars	6	5.9653e-05	2.1886e-07	1.3e-05	155	4	-1.8548
Rpf1	6	6.093e-05	2.1886e-07	1.3e-05	157	5	-1.5661
Eif3m	6	6.1683e-05	2.1886e-07	1.3e-05	158	4	-1.6297
Sf3a3	6	6.2032e-05	2.1886e-07	1.3e-05	159	6	-1.4567
Rps23	6	6.328e-05	2.1886e-07	1.3e-05	160	4	-2.153
Hcfc1	6	6.9397e-05	2.1886e-07	1.3e-05	161	4	-1.5926
Sf3a1	6	7.4519e-05	2.1886e-07	1.3e-05	162	4	-1.5849
Ran	6	7.4548e-05	2.1886e-07	1.3e-05	163	6	-0.96795
Polr2e	6	7.7305e-05	2.1886e-07	1.3e-05	164	4	-1.7423
Rcc1	6	7.7405e-05	2.1886e-07	1.3e-05	165	5	-1.5696
Rbm8a	6	8.0048e-05	2.1886e-07	1.3e-05	168	5	-1.441
Dynlt1c	4	8.2194e-05	2.1886e-07	1.3e-05	169	4	-1.3327
Hist1h2bh	4	8.9648e-05	2.1886e-07	1.3e-05	170	4	-2.3025
Vars	6	9.1454e-05	2.1886e-07	1.3e-05	171	5	-1.6686
Tomm22	6	9.2604e-05	2.1886e-07	1.3e-05	172	4	-1.4029
Sf3b2	6	9.2863e-05	2.1886e-07	1.3e-05	173	4	-1.6726
Hist1h2bj	4	9.5597e-05	2.1886e-07	1.3e-05	175	4	-1.9227
Rps2	6	9.9211e-05	2.1886e-07	1.3e-05	177	4	-2.0079
Nop58	6	9.9622e-05	2.1886e-07	1.3e-05	178	5	-1.8681
Psmb4	6	0.00010072	2.1886e-07	1.3e-05	179	5	-1.8835
Rrp9	6	0.00010359	2.1886e-07	1.3e-05	180	5	-1.4054
Psmd3	6	0.00010469	2.1886e-07	1.3e-05	181	5	-1.2999
mmu-mir-7036	4	0.00010635	2.1886e-07	1.3e-05	182	4	-1.3203
mmu-mir-3471-2	4	0.00010692	2.1886e-07	1.3e-05	183	4	-1.8305
Snrnp200	6	0.0001074	2.1886e-07	1.3e-05	184	5	-1.7083
Rpl6	6	0.00011168	2.1886e-07	1.3e-05	185	5	-1.844
Hspa5	6	0.00011376	2.1886e-07	1.3e-05	186	4	-1.4873
Hist1h2bp	6	0.00011572	2.1886e-07	1.3e-05	187	5	-1.9177
Ccdc106	6	0.00011661	2.1886e-07	1.3e-05	188	5	-1.3365
Rngtt	6	0.00011682	2.1886e-07	1.3e-05	189	5	-1.8019
Rpl13	6	0.00011722	2.1886e-07	1.3e-05	190	5	-1.5112
Cct5	6	0.00011806	2.1886e-07	1.3e-05	191	6	-1.2556
Slmo2	6	0.00011912	2.1886e-07	1.3e-05	192	4	-1.4992
mmu-mir-7652	4	0.00011962	2.1886e-07	1.3e-05	194	4	-1.2269
Haus1	6	0.00012042	2.1886e-07	1.3e-05	195	5	-1.382
Rpl17	6	0.00012164	2.1886e-07	1.3e-05	197	5	-1.9178
Hist1h4a	4	0.00012395	2.1886e-07	1.3e-05	198	4	-2.0756
Snrpd1	6	0.00012523	2.1886e-07	1.3e-05	199	5	-1.8301
Rps20	6	0.00013	2.1886e-07	1.3e-05	200	5	-1.6725
Pabpn1	6	0.00013427	2.1886e-07	1.3e-05	201	6	-1.5439
2310036O22Rik	6	0.00013619	2.1886e-07	1.3e-05	202	4	-1.567
Rps3	6	0.00013657	2.1886e-07	1.3e-05	203	5	-1.5693
Rps12	6	0.00013884	2.1886e-07	1.3e-05	204	5	-1.6186
Polr2h	6	0.00014091	2.1886e-07	1.3e-05	205	6	-1.7002
Vmn1r221	6	0.00014352	2.1886e-07	1.3e-05	207	6	-0.93629
Rpl4	6	0.00014735	2.1886e-07	1.3e-05	208	5	-1.7051
Lsm4	6	0.00014929	2.1886e-07	1.3e-05	209	4	-1.2423
mmu-mir-129-1	4	0.00015485	2.1886e-07	1.3e-05	211	4	-1.2939
Nsa2	6	0.0001552	2.1886e-07	1.3e-05	212	4	-1.61
Rpl23	6	0.00015556	2.1886e-07	1.3e-05	213	6	-1.8178
Npat	6	0.00015624	2.1886e-07	1.3e-05	214	4	-1.7634
Rrm1	6	0.00015629	2.1886e-07	1.3e-05	215	5	-1.4721
Rad51	6	0.00015724	2.1886e-07	1.3e-05	216	4	-1.5023
Rpl37	6	0.00016474	2.1886e-07	1.3e-05	217	5	-1.7267
Uba1	6	0.00017062	2.1886e-07	1.3e-05	218	6	-1.2251
Prpf19	6	0.00017904	2.1886e-07	1.3e-05	221	5	-1.5257
Mdm2	6	0.0001795	2.1886e-07	1.3e-05	222	4	-1.7316
Traip	6	0.00018121	2.1886e-07	1.3e-05	223	4	-1.4991
mmu-mir-6398	4	0.00018459	2.1886e-07	1.3e-05	224	4	-1.8081
Polr2l	6	0.0001868	2.1886e-07	1.3e-05	225	4	-1.7273
mmu-mir-190a	4	0.00018952	2.1886e-07	1.3e-05	226	4	-1.1826
Napa	6	0.00018976	2.1886e-07	1.3e-05	227	4	-1.4951
Tsr2	6	0.00019108	2.1886e-07	1.3e-05	228	5	-1.0685
Abce1	6	0.00019432	2.1886e-07	1.3e-05	229	4	-1.609
Prpf8	6	0.00019698	2.1886e-07	1.3e-05	230	4	-1.5499
Rpsa	6	0.00020604	2.1886e-07	1.3e-05	232	6	-1.1189
Rplp0	6	0.0002089	2.1886e-07	1.3e-05	233	4	-1.5103
Pop7	6	0.00021	2.1886e-07	1.3e-05	234	5	-1.5158
Rps11	6	0.00021071	2.1886e-07	1.3e-05	235	4	-1.637
mmu-mir-8111	4	0.0002113	2.1886e-07	1.3e-05	236	4	-1.974
Ints7	6	0.00021664	2.1886e-07	1.3e-05	237	5	-1.2864
Cenph	5	0.00021781	2.1886e-07	1.3e-05	238	5	-0.92527
Eif4a3	6	0.00022038	2.1886e-07	1.3e-05	239	5	-1.7007
Cinp	6	0.00022138	2.1886e-07	1.3e-05	240	6	-1.2974
Narfl	6	0.00022248	2.1886e-07	1.3e-05	241	5	-1.3958
Ing3	6	0.00022274	2.1886e-07	1.3e-05	242	4	-1.5543
Rpl15	6	0.00022729	2.1886e-07	1.3e-05	244	5	-1.5808
Snrpb	6	0.00022776	2.1886e-07	1.3e-05	245	4	-1.5086
Atp5a1	6	0.00023839	2.1886e-07	1.3e-05	246	5	-1.5164
Rps5	6	0.00024153	2.1886e-07	1.3e-05	247	4	-1.3814
Slbp	6	0.00024204	2.1886e-07	1.3e-05	248	5	-1.5605
Nanog	6	0.000243	2.1886e-07	1.3e-05	249	4	-1.4157
Hnrnpa3	6	0.00024371	2.1886e-07	1.3e-05	250	5	-1.1543
Rps15a	6	0.00024963	2.1886e-07	1.3e-05	251	5	-1.545
Sfpq	6	0.00025715	2.1886e-07	1.3e-05	253	5	-1.0799
Rps10	6	0.00025895	2.1886e-07	1.3e-05	254	6	-1.003
mmu-mir-7117	4	0.00026078	2.1886e-07	1.3e-05	256	4	-1.2162
Lsg1	6	0.00026103	2.1886e-07	1.3e-05	257	5	-1.3202
mmu-mir-703	4	0.00026406	2.1886e-07	1.3e-05	258	4	-1.3517
Smc4	6	0.00026677	2.1886e-07	1.3e-05	259	5	-1.3746
Rps14	6	0.00028461	2.1886e-07	1.3e-05	261	6	-1.1662
Ddx19a	6	0.00028728	2.1886e-07	1.3e-05	262	5	-1.5224
Arpc4	6	0.00029394	2.1886e-07	1.3e-05	265	6	-1.1982
Mif	6	0.00029657	2.1886e-07	1.3e-05	267	5	-1.1648
mmu-mir-6365	4	0.0003018	2.1886e-07	1.3e-05	268	4	-1.6381
Calu	6	0.00031681	2.1886e-07	1.3e-05	269	4	-1.34
Kri1	6	0.0003238	2.1886e-07	1.3e-05	270	6	-1.1282
mmu-mir-1892	4	0.0003336	2.1886e-07	1.3e-05	271	4	-1.3777
Gm14325	6	0.00033466	2.1886e-07	1.3e-05	272	5	-1.2848
Mms22l	6	0.00033522	2.1886e-07	1.3e-05	273	5	-1.5877
Nubp1	6	0.00033639	2.1886e-07	1.3e-05	274	5	-1.3431
Prim2	6	0.00033717	2.1886e-07	1.3e-05	275	5	-1.0819
H2afz	6	0.00033734	2.1886e-07	1.3e-05	276	5	-1.4986
mmu-mir-718	4	0.00033952	2.1886e-07	1.3e-05	277	4	-1.26
Cdv3	6	0.00034385	2.1886e-07	1.3e-05	278	6	-1.3199
Psmd13	6	0.00035433	2.1886e-07	1.3e-05	279	6	-1.0726
Wdr75	6	0.00036274	2.1886e-07	1.3e-05	280	6	-1.4642
Uba52	6	0.00036414	2.1886e-07	1.3e-05	281	4	-1.4943
Psmd4	6	0.00036677	2.1886e-07	1.3e-05	282	5	-1.3587
Copg1	6	0.00036838	2.1886e-07	1.3e-05	283	5	-1.4765
Rpl39	5	0.00037363	2.1886e-07	1.3e-05	284	5	-0.95762
mmu-mir-5098	4	0.00038163	2.1886e-07	1.3e-05	285	4	-2.0384
Banf1	6	0.00038324	2.1886e-07	1.3e-05	286	4	-1.567
Eif6	6	0.00038781	2.1886e-07	1.3e-05	288	6	-1.4187
Lsm5	6	0.00039251	2.1886e-07	1.3e-05	289	5	-1.3322
Wars	6	0.00040115	2.1886e-07	1.3e-05	291	5	-1.5176
Kif18b	6	0.00040347	2.1886e-07	1.3e-05	292	5	-1.1228
Pomp	6	0.00040358	2.1886e-07	1.3e-05	293	5	-1.3402
Trappc3	6	0.00041056	2.1886e-07	1.3e-05	295	5	-1.4158
Exosc4	6	0.00041151	2.1886e-07	1.3e-05	296	5	-1.2837
mmu-mir-7064	4	0.00041354	2.1886e-07	1.3e-05	297	4	-1.1865
Atp6v0b	6	0.00042005	2.1886e-07	1.3e-05	298	4	-1.5419
Riok2	6	0.00042156	2.1886e-07	1.3e-05	299	6	-1.0548
Farsa	6	0.00042203	2.1886e-07	1.3e-05	300	4	-1.402
Ccdc137	6	0.00042295	2.1886e-07	1.3e-05	301	6	-1.0802
Phb2	6	0.00042843	2.1886e-07	1.3e-05	302	6	-0.93577
Rpl7l1	6	0.00042845	2.1886e-07	1.3e-05	303	4	-1.3181
Eef1g	6	0.00043239	2.1886e-07	1.3e-05	305	6	-1.0022
Med26	6	0.00043452	2.1886e-07	1.3e-05	306	5	-1.2974
mmu-mir-7240	4	0.00043862	2.1886e-07	1.3e-05	308	4	-1.1959
mmu-mir-3062	4	0.00044133	2.1886e-07	1.3e-05	309	4	-1.2641
Lsm6	6	0.00045237	2.1886e-07	1.3e-05	310	4	-1.6015
Ndufab1	6	0.00045304	2.1886e-07	1.3e-05	311	4	-1.3583
mmu-mir-6917	4	0.00045672	2.1886e-07	1.3e-05	313	4	-1.3033
Chaf1b	6	0.00045687	2.1886e-07	1.3e-05	314	4	-1.3065
mmu-mir-6929	4	0.00045832	2.1886e-07	1.3e-05	315	4	-1.3384
Skp1a	6	0.00046567	2.1886e-07	1.3e-05	316	5	-1.3109
mmu-mir-6975	4	0.00046953	2.1886e-07	1.3e-05	317	4	-1.7437
Pmpcb	6	0.00046984	2.1886e-07	1.3e-05	318	4	-1.2979
mmu-mir-690	4	0.00047171	2.1886e-07	1.3e-05	319	4	-1.7327
Pno1	6	0.0004762	2.1886e-07	1.3e-05	320	5	-1.2911
Prim1	6	0.00048268	2.1886e-07	1.3e-05	321	5	-1.4968
Lsm2	6	0.0004856	2.1886e-07	1.3e-05	322	5	-1.3322
mmu-mir-6906	4	0.00048659	2.1886e-07	1.3e-05	323	4	-1.3342
Eif2b2	6	0.00048754	2.1886e-07	1.3e-05	324	4	-1.5203
Ddx18	6	0.00048911	2.1886e-07	1.3e-05	325	6	-1.0729
Farsb	6	0.00049148	2.1886e-07	1.3e-05	326	4	-1.3191
Mepce	6	0.00049341	2.1886e-07	1.3e-05	327	4	-1.4708
Tma16	6	0.00049459	2.1886e-07	1.3e-05	328	5	-1.4439
Phf5a	6	0.0004955	2.1886e-07	1.3e-05	329	5	-1.1657
Fasn	6	0.00049651	2.1886e-07	1.3e-05	330	4	-1.2942
Cse1l	6	0.0004982	2.1886e-07	1.3e-05	331	5	-1.3712
Thoc3	6	0.00050112	2.1886e-07	1.3e-05	332	6	-1.147
Rps7	6	0.00050764	2.1886e-07	1.3e-05	333	5	-1.499
Cct4	6	0.00051199	2.1886e-07	1.3e-05	334	6	-1.4599
Wdr36	6	0.0005166	2.1886e-07	1.3e-05	336	4	-1.4216
Eif3f	6	0.0005206	2.1886e-07	1.3e-05	337	6	-1.1045
Tuba1a	6	0.00052096	2.1886e-07	1.3e-05	338	5	-1.2157
Ddx56	6	0.00052772	2.1886e-07	1.3e-05	339	5	-1.2956
Ppp2r5e	6	0.00053119	2.1886e-07	1.3e-05	340	4	-1.1899
Hist1h3a	4	0.00053457	2.1886e-07	1.3e-05	341	4	-1.1809
Rrp15	6	0.00054984	2.1886e-07	1.3e-05	344	5	-1.3458
Ccdc84	6	0.00055247	2.1886e-07	1.3e-05	345	5	-1.1239
Rpl36a	6	0.00055606	2.1886e-07	1.3e-05	346	5	-1.1218
mmu-mir-344c	4	0.00055694	2.1886e-07	1.3e-05	347	4	-1.2882
Hist1h4d	6	0.00056753	2.1886e-07	1.3e-05	348	6	-1.1773
Snap23	6	0.00057373	2.1886e-07	1.3e-05	349	4	-1.4255
Nfyc	6	0.00058171	2.1886e-07	1.3e-05	350	5	-1.0265
mmu-mir-680-3	4	0.0005856	2.1886e-07	1.3e-05	351	4	-1.7429
Ppp1r12a	6	0.00059368	2.1886e-07	1.3e-05	352	4	-1.4388
mmu-mir-7118	4	0.00059803	2.1886e-07	1.3e-05	355	4	-1.5275
Zfp938	5	0.00059848	2.1886e-07	1.3e-05	356	5	-0.88524
Tfb2m	6	0.00060116	2.1886e-07	1.3e-05	358	5	-1.1973
mmu-mir-1843a	4	0.0006201	5.0339e-06	0.000232	364	4	-1.1739
mmu-mir-376c	4	0.0006318	5.0339e-06	0.000232	367	4	-1.1717
Mbtd1	6	0.00063345	2.1886e-07	1.3e-05	368	6	-1.2673
Eif2s3x	6	0.00064119	2.1886e-07	1.3e-05	369	5	-1.4714
Taf2	6	0.00064614	2.1886e-07	1.3e-05	370	5	-1.3805
Omt2b	5	0.00064654	6.5659e-07	4e-05	371	5	-0.87608
Rps24	6	0.0006504	2.1886e-07	1.3e-05	373	5	-1.3648
Kansl2	6	0.00065438	2.1886e-07	1.3e-05	374	5	-1.2615
Son	6	0.00065478	2.1886e-07	1.3e-05	375	4	-1.2902
Rfwd3	6	0.00065874	2.1886e-07	1.3e-05	376	5	-1.3074
Gtpbp4	6	0.00068493	2.1886e-07	1.3e-05	377	5	-1.3379
Ywhaq	6	0.0006877	2.1886e-07	1.3e-05	378	6	-1.3489
Lsm3	6	0.00069241	6.5659e-07	4e-05	381	5	-1.3484
mmu-mir-6946	4	0.00069526	5.0339e-06	0.000232	382	4	-1.0336
Mettl16	6	0.00069764	6.5659e-07	4e-05	383	4	-1.2547
mmu-mir-433	4	0.00070677	5.0339e-06	0.000232	384	4	-1.1849
Dppa5a	6	0.00072386	1.0943e-06	6.6e-05	387	4	-1.4681
mmu-mir-3083	4	0.00072391	5.0339e-06	0.000232	388	4	-2.0817
Atad3a	6	0.00072787	1.5321e-06	8.6e-05	389	5	-1.3281
Cycs	6	0.00073816	1.5321e-06	8.6e-05	390	6	-0.85864
Mtbp	6	0.00073832	1.5321e-06	8.6e-05	391	4	-1.1914
mmu-mir-9-2	4	0.00073987	5.0339e-06	0.000232	392	4	-1.2857
Nedd8	6	0.00074299	1.5321e-06	8.6e-05	393	5	-1.0453
Fbl	6	0.00074436	1.5321e-06	8.6e-05	394	5	-1.3937
Brca1	6	0.00075182	1.5321e-06	8.6e-05	395	5	-1.255
Lyzl1	6	0.00075268	1.5321e-06	8.6e-05	396	6	-1.0445
Ahctf1	6	0.0007762	1.5321e-06	8.6e-05	398	5	-1.0704
Haus7	6	0.00078126	1.5321e-06	8.6e-05	400	4	-1.5228
Zfp781	6	0.00078675	1.5321e-06	8.6e-05	401	4	-0.87136
mmu-mir-7654	4	0.0007983	5.4716e-06	0.000246	402	4	-1.1296
Nol8	6	0.00079961	1.5321e-06	8.6e-05	403	5	-1.5375
Minos1	6	0.00080058	1.5321e-06	8.6e-05	404	5	-1.0365
Heatr1	6	0.00080456	1.5321e-06	8.6e-05	405	4	-1.2894
Phb	6	0.00081262	1.5321e-06	8.6e-05	406	4	-1.2967
Atp6v0c	6	0.00082147	1.5321e-06	8.6e-05	407	5	-1.3492
Rbm28	6	0.00083262	1.5321e-06	8.6e-05	408	4	-1.3226
Spin2d	4	0.00083376	5.4716e-06	0.000246	409	4	-1.7414
Ccnb1	6	0.0008349	1.5321e-06	8.6e-05	410	4	-1.3579
Espl1	6	0.00083689	1.5321e-06	8.6e-05	411	5	-1.4176
Psmc4	6	0.00084589	1.5321e-06	8.6e-05	412	4	-1.4052
Pkmyt1	6	0.00085182	1.5321e-06	8.6e-05	413	4	-1.2666
Cenpn	6	0.00086967	1.5321e-06	8.6e-05	415	4	-1.2959
Rpap3	6	0.00087311	1.5321e-06	8.6e-05	416	4	-1.2024
Hist1h2an	4	0.00087491	5.4716e-06	0.000246	417	4	-1.4587
Pwp2	6	0.00088523	1.5321e-06	8.6e-05	418	5	-1.3729
Psmd11	6	0.00088691	1.5321e-06	8.6e-05	419	5	-1.2265
Polr1e	6	0.00089328	1.5321e-06	8.6e-05	420	5	-1.2557
Wdr77	6	0.00090356	1.9698e-06	0.000102	421	5	-1.3955
Cds2	6	0.00090414	1.9698e-06	0.000102	422	4	-1.2434
Eif2s1	6	0.00090591	1.9698e-06	0.000102	423	4	-1.2135
mmu-mir-204	4	0.00092466	5.4716e-06	0.000246	425	4	-1.4857
Gnl3	6	0.00092723	1.9698e-06	0.000102	426	5	-1.1171
mmu-mir-7044	4	0.00095353	5.4716e-06	0.000246	429	4	-1.4908
Hist1h4b	5	0.00096556	1.0943e-06	6.6e-05	430	5	-1.634
Pold3	6	0.00097149	1.9698e-06	0.000102	432	5	-1.2158
mmu-mir-7009	4	0.00097713	5.4716e-06	0.000246	433	4	-1.355
Actl6a	6	0.0009781	1.9698e-06	0.000102	434	4	-1.1933
Mief2	6	0.0009886	1.9698e-06	0.000102	436	5	-1.3224
Pold1	6	0.00099118	1.9698e-06	0.000102	437	4	-1.2621
mmu-mir-3963	4	0.00099162	5.4716e-06	0.000246	438	4	-1.1963
mmu-mir-135a-2	4	0.0010225	5.4716e-06	0.000246	442	4	-1.0516
Polr3h	6	0.0010313	1.9698e-06	0.000102	443	5	-1.2303
mmu-mir-5124a	4	0.0010349	5.4716e-06	0.000246	444	4	-1.2002
Metap1	6	0.0010382	1.9698e-06	0.000102	445	4	-1.2945
Vmn1r115	5	0.0010448	1.1162e-05	0.000444	446	4	-1.2681
Sumo2	6	0.0010518	1.9698e-06	0.000102	447	5	-1.1238
Rps28	6	0.0010583	1.9698e-06	0.000102	448	4	-1.2703
mmu-mir-5622	4	0.0010708	5.9093e-06	0.000263	449	4	-1.2585
Tubgcp6	6	0.0010991	1.9698e-06	0.000102	451	4	-1.2822
Rpp21	6	0.0011046	1.9698e-06	0.000102	452	4	-1.1422
Snrnp70	6	0.0011072	1.9698e-06	0.000102	453	5	-1.401
Spt1	4	0.0011144	5.9093e-06	0.000263	454	4	-1.1442
Sp110	6	0.0011184	1.9698e-06	0.000102	455	5	-1.3821
mmu-mir-3473g	4	0.0011261	5.9093e-06	0.000263	456	4	-1.2134
Nop56	6	0.0011375	1.9698e-06	0.000102	457	4	-1.2661
Hdac3	6	0.0011379	1.9698e-06	0.000102	458	4	-1.2063
Zbed4	6	0.0011404	1.9698e-06	0.000102	459	4	-1.2366
Utp15	6	0.0011425	1.9698e-06	0.000102	460	4	-1.2279
mmu-mir-3969	4	0.0011505	5.9093e-06	0.000263	461	4	-1.1849
Tex21	6	0.001159	1.9698e-06	0.000102	463	5	-1.1692
Timm23	6	0.0011659	1.9698e-06	0.000102	464	5	-1.2775
Rps16	6	0.001168	1.9698e-06	0.000102	466	4	-1.1152
mmu-mir-125b-1	4	0.0011693	5.9093e-06	0.000263	467	4	-0.94116
Rptor	6	0.0011772	1.9698e-06	0.000102	468	5	-1.2038
Exosc2	6	0.001178	1.9698e-06	0.000102	469	5	-1.2242
Nfs1	6	0.0011921	1.9698e-06	0.000102	470	4	-1.2417
mmu-mir-320	4	0.0012037	5.9093e-06	0.000263	471	4	-1.008
Cct3	6	0.0012038	1.9698e-06	0.000102	472	5	-1.2504
Tango6	6	0.0012127	1.9698e-06	0.000102	474	5	-1.2203
Polr2i	6	0.0012176	1.9698e-06	0.000102	475	5	-1.3216
Mis18bp1	6	0.0012249	1.9698e-06	0.000102	476	5	-1.0589
Mphosph6	6	0.0012448	1.9698e-06	0.000102	478	4	-1.1268
Dna2	6	0.0012722	2.4075e-06	0.000117	479	5	-1.261
Rps27a	6	0.0012918	2.4075e-06	0.000117	482	4	-1.2913
Psmb7	6	0.0013013	2.4075e-06	0.000117	483	4	-1.2991
Ppcs	6	0.0013073	2.4075e-06	0.000117	484	5	-0.9161
Gm3776	5	0.0013217	1.2913e-05	0.000511	486	5	-1.2612
Rps19	6	0.0013262	2.4075e-06	0.000117	487	4	-1.3321
Rcl1	6	0.0013318	2.4075e-06	0.000117	488	4	-1.251
Efna2	6	0.0013355	2.4075e-06	0.000117	489	4	-1.1492
Aamp	6	0.0013498	2.4075e-06	0.000117	490	5	-1.0972
Pcf11	6	0.0013589	2.4075e-06	0.000117	491	5	-1.1526
mmu-mir-149	4	0.0013773	7.2225e-06	0.000317	492	4	-1.1372
Mcm7	6	0.0013849	2.4075e-06	0.000117	493	4	-1.2693
Tfam	6	0.0013938	2.4075e-06	0.000117	494	4	-1.2122
Ppp6r3	6	0.0014018	2.4075e-06	0.000117	495	5	-1.1658
Polr2f	6	0.0014154	2.4075e-06	0.000117	496	5	-1.1474
Utp20	6	0.0014248	2.4075e-06	0.000117	497	5	-1.0868
Cars	6	0.0014307	2.4075e-06	0.000117	499	5	-1.2264
Cdca5	6	0.0014326	2.4075e-06	0.000117	500	5	-1.2584
Yars	6	0.0014579	2.4075e-06	0.000117	504	4	-1.2483
Rangap1	6	0.0014629	2.4075e-06	0.000117	505	5	-1.1269
Grwd1	6	0.0014706	2.4075e-06	0.000117	507	5	-1.1502
Cct8	6	0.0014761	2.4075e-06	0.000117	508	4	-1.1951
Cct7	6	0.0014777	2.4075e-06	0.000117	510	4	-1.0631
Osbp	6	0.0014815	2.4075e-06	0.000117	514	4	-1.3437
Cct6a	6	0.0014855	2.4075e-06	0.000117	515	4	-1.1209
Acad10	6	0.0014881	2.4075e-06	0.000117	516	5	-0.96465
Snapc1	6	0.0014882	8.7546e-06	0.000355	519	4	-1.151
Gm20877	6	0.0014882	8.7546e-06	0.000355	524	4	-1.1056
Wdr91	6	0.0014882	8.7546e-06	0.000355	525	4	-1.0155
Rnps1	6	0.0014882	8.7546e-06	0.000355	526	5	-0.90896
Wdr3	6	0.0014882	8.7546e-06	0.000355	530	4	-0.92118
Ubr4	6	0.0014882	8.7546e-06	0.000355	533	4	-0.77206
Rfx6	6	0.0014882	8.7546e-06	0.000355	537	4	-0.91338
Ly6g5b	6	0.0014882	8.7546e-06	0.000355	538	4	-0.74173
Ldlrad2	6	0.0014882	8.7546e-06	0.000355	539	5	-0.91524
Zdhhc14	6	0.0014882	8.7546e-06	0.000355	546	4	-0.6752
Olfr984	6	0.0014882	8.7546e-06	0.000355	552	4	-1.0839
mmu-mir-5127	4	0.0014938	7.2225e-06	0.000317	557	4	-1.1845
2410141K09Rik	6	0.001502	1.5102e-05	0.000576	558	5	-1.0432
Hnrnpu	6	0.0015115	1.5539e-05	0.000576	559	5	-1.2577
Tipin	6	0.001518	1.5539e-05	0.000576	560	5	-1.1063
Srsf3	6	0.0015499	1.5539e-05	0.000576	561	5	-1.1734
mmu-mir-7047	4	0.0015522	8.098e-06	0.000354	562	4	-1.3202
Gm904	6	0.0015603	1.5539e-05	0.000576	563	4	-1.1332
Nobox	6	0.0015631	1.5539e-05	0.000576	564	5	-0.93748
Bccip	6	0.0015702	1.5539e-05	0.000576	565	4	-1.2093
mmu-mir-6984	4	0.0015754	8.5357e-06	0.000355	566	4	-0.96055
Tbp	6	0.0015788	1.5539e-05	0.000576	567	4	-1.2422
mmu-mir-3099	4	0.0016173	8.9734e-06	0.000363	570	4	-0.89869
Gtf2b	6	0.001631	1.5539e-05	0.000576	571	5	-1.085
Psmc2	6	0.0016505	1.5539e-05	0.000576	574	4	-1.247
Thap11	6	0.001652	1.5539e-05	0.000576	575	4	-1.1913
Krtap6-5	6	0.0016891	1.5539e-05	0.000576	578	5	-1.1485
Cox7c	6	0.0016996	1.5539e-05	0.000576	580	4	-1.278
Erbb2ip	6	0.001702	1.5539e-05	0.000576	581	4	-1.1588
mmu-mir-26a-1	4	0.0017031	9.8489e-06	0.000396	582	4	-1.465
Mbtps1	6	0.001716	1.5539e-05	0.000576	587	5	-1.263
mmu-mir-6420	4	0.0017334	9.8489e-06	0.000396	589	4	-1.126
Dnajc11	6	0.0017421	1.5539e-05	0.000576	590	5	-1.2502
Polr3f	6	0.0017683	1.5977e-05	0.000576	592	5	-1.2365
Yipf1	6	0.0017683	1.5977e-05	0.000576	593	4	-1.2539
Rpl38	6	0.001771	1.5977e-05	0.000576	594	5	-1.3912
Htatsf1	6	0.0017772	1.5977e-05	0.000576	595	4	-1.2573
Gm3448	5	0.0017875	1.729e-05	0.000602	597	4	-1.2697
Psma7	6	0.0017975	1.5977e-05	0.000576	599	4	-1.3204
Zxdb	6	0.0017976	1.5977e-05	0.000576	600	5	-1.3393
Eif2b5	6	0.0017985	1.5977e-05	0.000576	601	4	-1.209
Ttf1	6	0.0017994	1.5977e-05	0.000576	602	5	-1.333
Eif1a	6	0.0018264	1.5977e-05	0.000576	604	5	-1.1744
Nfyb	6	0.0018355	1.5977e-05	0.000576	607	5	-1.3552
Zcchc9	6	0.0018407	1.5977e-05	0.000576	608	4	-1.2324
Cdc5l	6	0.0018468	1.5977e-05	0.000576	609	5	-1.2452
Ttk	6	0.0018589	1.5977e-05	0.000576	610	4	-1.2894
Spib	6	0.0018689	1.5977e-05	0.000576	611	5	-1.2414
Toe1	6	0.0018744	1.5977e-05	0.000576	612	4	-1.2699
Hist3h2ba	6	0.001878	1.5977e-05	0.000576	613	4	-1.1248
Pet100	6	0.0018781	1.5977e-05	0.000576	614	5	-1.1112
mmu-mir-544	4	0.0018785	1.0287e-05	0.000413	615	4	-1.0182
Stip1	6	0.0019264	1.5977e-05	0.000576	616	4	-1.2132
Samm50	6	0.0019619	1.5977e-05	0.000576	617	5	-1.0985
Psmc3	6	0.0019767	1.5977e-05	0.000576	618	5	-1.2252
Slc4a9	6	0.0020032	1.6415e-05	0.000587	620	4	-1.257
mmu-mir-208b	4	0.002018	1.0724e-05	0.000429	621	4	-0.99099
Rbbp6	6	0.0020302	1.6415e-05	0.000587	622	4	-1.3212
Banp	6	0.0020621	1.6415e-05	0.000587	624	4	-1.093
mmu-mir-3097	4	0.0020812	1.1162e-05	0.000444	625	4	-0.94015
Pes1	6	0.0020961	1.6853e-05	0.000589	626	4	-1.1292
Zc3h18	6	0.0021069	1.6853e-05	0.000589	627	5	-1.0377
Gm2696	6	0.0021082	1.6853e-05	0.000589	628	4	-1.1142
Psma3	6	0.0021121	1.6853e-05	0.000589	629	4	-1.2948
Llph	6	0.0021263	1.6853e-05	0.000589	630	4	-1.1866
mmu-mir-293	4	0.0021293	1.3351e-05	0.000525	631	4	-1.0655
Lamtor1	6	0.0021573	1.6853e-05	0.000589	633	4	-1.1686
Mastl	6	0.0021573	1.6853e-05	0.000589	634	5	-1.0841
Ticrr	6	0.0021589	1.6853e-05	0.000589	635	5	-1.2501
Snrpa1	6	0.0021599	1.6853e-05	0.000589	636	5	-1.3297
Dtl	6	0.0021629	1.6853e-05	0.000589	637	4	-1.0731
Cops6	6	0.0021683	1.6853e-05	0.000589	638	4	-0.7594
Cdc6	6	0.0021946	1.6853e-05	0.000589	640	5	-1.163
Eef1a1	6	0.0022295	1.729e-05	0.000602	644	5	-1.0729
Sirt4	6	0.0022755	1.7728e-05	0.00061	646	4	-1.102
Exosc7	6	0.0022968	1.7728e-05	0.00061	648	4	-1.1493
Erdr1	6	0.0023124	1.7728e-05	0.00061	649	4	-1.2721
Naca	6	0.0023125	1.7728e-05	0.00061	650	4	-1.2474
Sc4mol	6	0.0023519	1.7728e-05	0.00061	651	5	-0.93126
mmu-mir-1b	4	0.0023619	3.2611e-05	0.000854	653	4	-1.0019
Fbxo33	6	0.0023825	1.8166e-05	0.000617	654	4	-0.99415
Rpa1	6	0.0024056	1.8166e-05	0.000617	658	4	-1.1784
Vmp1	6	0.0024148	1.8166e-05	0.000617	660	4	-0.94374
Cep70	6	0.0024148	1.8166e-05	0.000617	661	4	-0.87042
mmu-mir-1192	4	0.0024441	3.3049e-05	0.000861	663	4	-1.0721
Atp5c1	6	0.0024663	1.8166e-05	0.000617	665	4	-1.1426
mmu-mir-3069	4	0.0024693	3.3049e-05	0.000861	666	4	-1.0393
mmu-mir-5620	4	0.0024695	3.3049e-05	0.000861	667	4	-1.7902
Zfp952	6	0.0024957	1.8166e-05	0.000617	668	4	-1.0841
Fam210a	6	0.0024997	1.8166e-05	0.000617	669	5	-0.97965
1810022K09Rik	6	0.0025242	1.8603e-05	0.000625	672	4	-1.2191
Rps21	6	0.0025369	1.8603e-05	0.000625	673	4	-1.1061
mmu-mir-301a	4	0.0025519	3.4799e-05	0.000905	675	4	-1.2609
mmu-mir-7028	4	0.0025876	3.5237e-05	0.000915	676	4	-0.92542
Rfc5	6	0.0026287	1.8603e-05	0.000625	679	4	-1.2259
Hnrnpl	6	0.0026528	1.8603e-05	0.000625	682	5	-0.92735
Ctcf	6	0.0026892	1.9041e-05	0.000634	684	4	-1.2239
U2af1	6	0.0027252	1.9041e-05	0.000634	685	4	-1.2761
Nploc4	6	0.0027345	1.9041e-05	0.000634	686	5	-1.1858
Txnl4b	6	0.0027484	1.9041e-05	0.000634	687	5	-1.1322
mmu-mir-6922	4	0.0027558	3.6988e-05	0.000955	688	4	-1.1227
Olfr832	6	0.0027562	1.9041e-05	0.000634	689	4	-1.073
Cenpe	6	0.0027888	1.9479e-05	0.000645	692	4	-1.2266
mmu-mir-6967	6	0.0028015	1.9479e-05	0.000645	693	5	-0.82967
Krtap4-2	6	0.0028046	1.9479e-05	0.000645	695	5	-0.83416
mmu-mir-1957b	4	0.0028062	3.6988e-05	0.000955	696	4	-1.1077
Ipo13	6	0.0028347	1.9917e-05	0.000658	697	4	-1.0717
mmu-mir-449b	4	0.0028514	3.6988e-05	0.000955	698	4	-0.85395
Ndufs5	6	0.0028562	2.0354e-05	0.000668	699	4	-1.2038
mmu-mir-1942	4	0.0028711	3.6988e-05	0.000955	700	4	-1.1428
Abt1	6	0.0028848	2.0354e-05	0.000668	701	5	-1.1658
Sdad1	6	0.0028862	2.0354e-05	0.000668	702	5	-1.2369
Ska2	6	0.0029097	2.123e-05	0.00069	703	4	-1.1094
Acp1	6	0.0029714	2.1668e-05	0.00069	706	5	-0.90844
mmu-mir-295	4	0.0029732	3.7426e-05	0.000962	707	4	-0.82467
Dimt1	6	0.0029812	2.1668e-05	0.00069	722	4	-1.1903
Snapc3	6	0.0030108	2.1668e-05	0.00069	725	4	-1.1622
Polr2j	6	0.0030403	2.2981e-05	0.000704	726	5	-1.1567
mmu-mir-3085	4	0.0030437	3.7426e-05	0.000962	727	4	-0.90369
Psenen	6	0.0030534	2.2981e-05	0.000704	729	5	-0.89324
Uba2	6	0.0030546	2.2981e-05	0.000704	730	5	-1.0885
Atp5f1	6	0.0030668	2.2981e-05	0.000704	731	4	-1.1172
Nek5	6	0.0030765	2.2981e-05	0.000704	732	4	-1.0847
Txn1	6	0.0030856	2.2981e-05	0.000704	734	4	-1.1445
mmu-mir-6986	4	0.0030955	3.7426e-05	0.000962	735	4	-1.0816
Gm13826	6	0.0030957	2.2981e-05	0.000704	736	4	-1.249
Vcp	6	0.0031108	2.2981e-05	0.000704	737	5	-1.239
Cpsf3l	6	0.0031258	2.2981e-05	0.000704	738	5	-0.96404
2410015M20Rik	6	0.0031451	2.2981e-05	0.000704	740	4	-1.1034
Gm20826	6	0.0031606	2.2981e-05	0.000704	741	5	-0.79059
mmu-mir-7032	4	0.0031709	3.7864e-05	0.000971	743	4	-0.83207
Timm44	6	0.0031802	2.2981e-05	0.000704	744	4	-1.0417
mmu-mir-5122	4	0.0031811	3.8301e-05	0.000981	745	4	-1.3574
Pcna	6	0.0032073	2.2981e-05	0.000704	746	4	-0.96385
mmu-mir-6949	4	0.0032239	4.0052e-05	0.001025	747	4	-1.1786
Taf8	6	0.0032274	2.3418e-05	0.000704	748	5	-0.95504
Cxxc1	6	0.0032421	2.3418e-05	0.000704	749	4	-1.054
Mdm4	6	0.0032454	2.3418e-05	0.000704	750	4	-1.1631
Rbmx2	6	0.0033056	2.3418e-05	0.000704	752	4	-1.2477
Odf2l	6	0.0033272	2.3418e-05	0.000704	755	4	-0.9404
mmu-mir-5099	4	0.0033476	4.1365e-05	0.001052	757	4	-1.3732
Mtch2	6	0.0034081	2.3418e-05	0.000704	759	5	-0.84125
Hells	6	0.0034102	2.3418e-05	0.000704	760	4	-1.1648
mmu-mir-879	4	0.003412	4.1365e-05	0.001052	761	4	-0.92487
mmu-mir-7022	4	0.0034246	4.1365e-05	0.001052	762	4	-0.9612
Hspa9	6	0.0034317	2.3418e-05	0.000704	764	4	-1.0211
mmu-let-7d	4	0.0034526	4.1803e-05	0.001061	765	4	-1.1962
mmu-mir-8093	4	0.003522	4.1803e-05	0.001061	771	4	-0.7962
Eif3c	6	0.0036214	2.3856e-05	0.000704	776	4	-0.71446
Alyref	6	0.0036554	2.3856e-05	0.000704	777	5	-1.2451
Hist3h2bb-ps	6	0.0036656	2.3856e-05	0.000704	778	4	-1.1593
Ppie	6	0.0036797	2.4294e-05	0.000704	779	4	-1.061
Sytl3	6	0.0037081	2.4294e-05	0.000704	781	5	-0.81707
mmu-mir-7224	4	0.0037186	4.3116e-05	0.001093	782	4	-1.1621
Pdcd2	6	0.0037467	2.4294e-05	0.000704	784	4	-1.0564
Dtymk	6	0.0038137	2.4294e-05	0.000704	789	4	-0.97793
Pold2	6	0.0038259	2.4294e-05	0.000704	790	4	-1.1114
Cstb	6	0.0038517	2.4294e-05	0.000704	796	5	-0.76806
Zrsr1	6	0.0038547	2.4294e-05	0.000704	798	4	-1.1092
BC031181	6	0.0038576	2.4294e-05	0.000704	799	4	-1.1428
mmu-mir-297b	4	0.0038984	4.4429e-05	0.001122	803	4	-1.0281
mmu-mir-6338	4	0.0039113	4.4429e-05	0.001122	805	4	-1.0972
mmu-mir-224	4	0.0039233	4.4867e-05	0.001125	807	4	-0.83004
Nubp2	6	0.0039267	2.4294e-05	0.000704	808	5	-0.8887
Rrp7a	6	0.0039279	2.4294e-05	0.000704	809	5	-0.96555
mmu-mir-6909	4	0.0039478	4.4867e-05	0.001125	811	4	-0.82867
Nhp2	6	0.0039672	2.4294e-05	0.000704	812	4	-1.14
Nlrp2	6	0.0039785	2.4294e-05	0.000704	813	5	-0.80127
mmu-mir-5116	4	0.0039799	4.4867e-05	0.001125	814	4	-0.7917
Utp18	6	0.003986	2.4732e-05	0.000704	815	5	-0.98411
Fnta	6	0.0039917	2.4732e-05	0.000704	816	4	-1.0961
Aym1	6	0.0039928	2.4732e-05	0.000704	817	5	-1.0493
Rbm22	6	0.0040237	2.4732e-05	0.000704	818	4	-0.74576
Nol10	6	0.004034	2.4732e-05	0.000704	821	5	-1.1369
Ncbp2	6	0.0040399	2.4732e-05	0.000704	822	4	-1.1538
Scap	6	0.0040556	2.4732e-05	0.000704	823	4	-0.91164
Eif3d	6	0.0040564	2.4732e-05	0.000704	824	4	-1.0586
Clp1	6	0.0040859	2.4732e-05	0.000704	825	4	-1.0799
Mfn1	6	0.0041013	2.4732e-05	0.000704	828	4	-1.2119
mmu-mir-511	4	0.0041374	4.4867e-05	0.001125	831	4	-0.98413
mmu-mir-669h	4	0.0041556	4.4867e-05	0.001125	832	4	-0.92217
Nup62	6	0.0041636	2.4732e-05	0.000704	833	4	-1.1078
BC068281	6	0.0041663	2.4732e-05	0.000704	834	4	-0.95452
Slc10a7	6	0.0041997	2.4732e-05	0.000704	837	5	-0.81848
Gsk3b	6	0.0042475	2.7358e-05	0.00077	841	4	-1.1724
Bmp8b	6	0.0042598	2.7358e-05	0.00077	842	4	-0.98801
Utp6	6	0.0043027	2.7358e-05	0.00077	843	4	-0.93979
Sigmar1	6	0.0043323	2.7358e-05	0.00077	845	4	-1.0589
D14Abb1e	6	0.0043425	2.7358e-05	0.00077	848	5	-0.92505
Aars	6	0.004353	2.7796e-05	0.000776	849	4	-1.1399
mmu-mir-688	4	0.0043628	4.5305e-05	0.001134	850	4	-1.2145
Rpl10a	6	0.0043878	2.7796e-05	0.000776	853	4	-1.0225
Ccng2	6	0.0044047	2.7796e-05	0.000776	854	4	-1.1129
Uqcrc2	6	0.0044363	2.7796e-05	0.000776	855	4	-1.1696
Kat8	6	0.0044647	2.8671e-05	0.000796	857	4	-1.1602
Sf1	6	0.0044871	2.9547e-05	0.000796	859	5	-1.0085
Poldip2	6	0.004504	2.9547e-05	0.000796	860	4	-1.0458
4930548H24Rik	6	0.00456	2.9547e-05	0.000796	864	4	-1.0809
Pgam1	6	0.0045791	2.9547e-05	0.000796	866	5	-0.79888
Arcn1	6	0.0046008	2.9547e-05	0.000796	870	4	-1.0587
Hist1h4j	6	0.0046242	2.9547e-05	0.000796	872	5	-0.93757
Smc1b	6	0.0046381	2.9547e-05	0.000796	873	5	-0.75655
mmu-mir-6362	4	0.0046504	4.7931e-05	0.001182	874	4	-0.89871
Ppp2r1a	6	0.0047121	2.9547e-05	0.000796	876	4	-1.0315
mmu-mir-7210	4	0.0047578	5.2309e-05	0.001287	881	4	-0.80185
Thoc5	6	0.004878	2.9984e-05	0.000796	885	4	-1.0602
Psmd1	6	0.0048821	2.9984e-05	0.000796	886	4	-1.1229
Usp7	6	0.0049117	2.9984e-05	0.000796	887	4	-0.82086
Asxl2	6	0.0049178	2.9984e-05	0.000796	888	5	-1.0225
Gemin5	6	0.004925	2.9984e-05	0.000796	889	4	-1.1793
mmu-mir-872	4	0.0049258	6.5003e-05	0.001581	890	4	-0.9144
Scn2a1	6	0.004944	2.9984e-05	0.000796	891	5	-0.77329
mmu-mir-302c	4	0.0049629	6.7191e-05	0.001631	892	4	-0.82624
Prpf38b	6	0.0050275	2.9984e-05	0.000796	895	5	-1.0464
5730507C01Rik	5	0.0050417	5.9312e-05	0.001457	897	4	-0.90571
Lce1h	4	0.0050542	7.2882e-05	0.001765	898	4	-1.1304
Bud13	6	0.005082	2.9984e-05	0.000796	899	5	-1.0208
Fignl1	6	0.0050835	2.9984e-05	0.000796	900	5	-0.97354
Polr2g	6	0.0050938	2.9984e-05	0.000796	901	4	-0.89031
Rad1	6	0.0051048	2.9984e-05	0.000796	902	4	-1.0987
Lsm8	6	0.0051189	2.9984e-05	0.000796	903	4	-0.79109
Npm1	6	0.0051214	2.9984e-05	0.000796	904	4	-1.178
Wdr5	6	0.0051525	2.9984e-05	0.000796	906	4	-0.97656
Ppat	6	0.0051551	2.9984e-05	0.000796	907	4	-1.0412
Sod1	6	0.0051785	2.9984e-05	0.000796	908	5	-1.0667
Hnrnpd	6	0.0051794	2.9984e-05	0.000796	909	5	-0.88077
Hist1h3g	6	0.0051847	2.9984e-05	0.000796	910	5	-0.91812
mmu-mir-122	4	0.00523	7.8135e-05	0.001866	911	4	-0.77093
Rps27rt	4	0.0052828	8.1199e-05	0.001866	913	4	-0.87184
Mars	6	0.005283	7.8572e-05	0.001866	914	4	-1.059
Derl2	6	0.0053139	7.8572e-05	0.001866	915	5	-0.86453
mmu-mir-677	4	0.0053303	8.2512e-05	0.00187	917	4	-0.91193
Cwc25	6	0.0053557	7.901e-05	0.001866	918	4	-1.093
mmu-mir-365-2	4	0.0053561	8.2512e-05	0.00187	919	4	-0.95772
Med17	6	0.0053601	7.901e-05	0.001866	920	4	-0.88173
Ube2d3	6	0.0054218	8.0761e-05	0.001866	922	4	-1.0293
mmu-mir-7027	4	0.0054263	8.3387e-05	0.001884	923	4	-1.1314
Gnl2	6	0.0054281	8.0761e-05	0.001866	924	5	-1.0174
Zfp704	6	0.0054568	8.1636e-05	0.001866	926	4	-0.85983
Mbd1	6	0.005465	8.1636e-05	0.001866	928	4	-1.0668
U2af2	6	0.0054919	8.1636e-05	0.001866	931	4	-1.0398
Atp6v0d1	6	0.0054947	8.1636e-05	0.001866	932	5	-0.80876
Mrps21	6	0.0055211	8.1636e-05	0.001866	935	5	-1.1816
Sarnp	6	0.0055251	8.1636e-05	0.001866	936	5	-0.85143
mmu-mir-181d	4	0.0055339	8.3825e-05	0.00189	937	4	-0.96143
Haus4	6	0.0055464	8.1636e-05	0.001866	938	4	-1.1117
Pdxp	6	0.0055609	8.1636e-05	0.001866	939	4	-0.93174
Ppm1d	6	0.0056087	8.2074e-05	0.001866	940	5	-1.0528
Gpkow	6	0.0056136	8.2074e-05	0.001866	941	5	-1.0803
Tmem181a	6	0.0056307	8.2074e-05	0.001866	943	4	-1.1314
Psma5	6	0.005638	8.2074e-05	0.001866	944	4	-0.99973
Rpl5	6	0.0056825	8.2074e-05	0.001866	947	4	-1.0645
Efcab4a	6	0.0056863	8.2074e-05	0.001866	952	4	-0.66416
BC021614	6	0.0056863	8.2074e-05	0.001866	962	4	-0.85864
Nip7	6	0.0056863	8.2074e-05	0.001866	965	5	-0.96315
Gm14151	6	0.005736	8.2074e-05	0.001866	976	4	-1.1112
mmu-mir-6366	4	0.005736	9.0391e-05	0.001999	977	4	-1.0491
Sae1	6	0.0057361	8.2074e-05	0.001866	978	5	-0.82588
1700012L04Rik	4	0.0057592	9.0829e-05	0.002004	981	4	-1.0417
mmu-mir-6965	4	0.0057679	9.0829e-05	0.002004	982	4	-0.71073
Zfp873	6	0.0057749	8.2074e-05	0.001866	983	4	-1.1058
Uqcr11	6	0.0057856	8.2074e-05	0.001866	984	5	-0.91991
Sharpin	6	0.005791	8.2074e-05	0.001866	985	4	-1.0375
Dcaf5	6	0.0058614	8.4701e-05	0.001904	989	4	-0.99657
mmu-mir-7688	4	0.0058616	9.4331e-05	0.002046	990	4	-1.1352
Rpn1	6	0.0058928	8.6014e-05	0.00193	993	5	-1.0262
Polr3k	6	0.0059657	8.7765e-05	0.001964	998	4	-1.1611
mmu-mir-19a	4	0.0059783	9.827e-05	0.002062	999	4	-0.94821
C1d	6	0.0060195	8.7765e-05	0.001964	1001	4	-0.98585
Heatr6	6	0.0060443	8.864e-05	0.001973	1004	4	-0.99937
Ccin	6	0.0060576	8.864e-05	0.001973	1006	4	-1.1174
Prc1	6	0.0060653	8.864e-05	0.001973	1007	4	-1.0245
Snrpd3	6	0.0060925	8.864e-05	0.001973	1008	5	-0.97231
Hsf3	6	0.0061325	8.9078e-05	0.001981	1012	4	-1.0603
mmu-let-7e	4	0.0061735	0.00011096	0.002241	1015	4	-0.86229
Usp37	6	0.0062205	8.9953e-05	0.001993	1017	4	-0.99704
mmu-mir-1945	4	0.006241	0.00011096	0.002241	1019	4	-1.0892
mmu-mir-1903	4	0.0062643	0.00011228	0.002259	1020	4	-1.0531
mmu-mir-7222	4	0.006287	0.00011272	0.002266	1021	4	-1.042
Dpagt1	6	0.006368	9.3017e-05	0.002036	1025	4	-0.95564
mmu-mir-302d	4	0.0063733	0.00011797	0.002324	1026	4	-1.0259
mmu-mir-466c-1	4	0.0064345	0.00011972	0.002355	1030	4	-1.0431
Srfbp1	6	0.006454	9.3455e-05	0.002036	1031	4	-1.1401
mmu-mir-7041	4	0.0064635	0.00012016	0.002357	1032	4	-0.83343
mmu-mir-26a-2	4	0.0064954	0.00012016	0.002357	1033	4	-1.1296
Rrn3	6	0.0065063	9.3455e-05	0.002036	1035	5	-0.84588
Exosc8	6	0.0065126	9.3455e-05	0.002036	1036	4	-0.87691
Cyp2d34	6	0.0065577	9.3455e-05	0.002036	1037	5	-1.0733
Pkm	6	0.0065606	9.3455e-05	0.002036	1038	5	-0.96704
Fetub	6	0.0065795	9.3455e-05	0.002036	1040	4	-1.0395
Dnaaf3	6	0.0065807	9.3455e-05	0.002036	1041	4	-1.1155
Csf2	6	0.0066022	9.3893e-05	0.002042	1043	4	-0.96845
Stam2	6	0.0066081	9.3893e-05	0.002042	1044	5	-0.78703
Exosc6	6	0.0066214	9.4331e-05	0.002046	1045	4	-0.98178
Ssrp1	6	0.0066604	9.6081e-05	0.002047	1048	4	-1.1036
Slc29a1	6	0.0066744	9.6081e-05	0.002047	1049	4	-1.017
Trim27	6	0.0067831	9.6957e-05	0.002047	1053	4	-0.9543
Hbs1l	6	0.0067895	9.6957e-05	0.002047	1054	4	-1.0939
Lipo1	6	0.006804	9.6957e-05	0.002047	1055	5	-0.73289
mmu-mir-6340	4	0.0068079	0.00012979	0.002505	1056	4	-0.77537
mmu-mir-6898	4	0.006857	0.00013022	0.002505	1059	4	-0.99118
Zscan4c	5	0.006877	7.0255e-05	0.001703	1060	4	-0.90411
Ppp1r10	6	0.0068786	9.6957e-05	0.002047	1061	5	-0.90808
Tti1	6	0.0068813	9.6957e-05	0.002047	1062	4	-0.96688
Taf13	6	0.0069013	9.6957e-05	0.002047	1067	5	-0.90227
mmu-mir-6954	4	0.0069072	0.00013022	0.002505	1068	4	-1.0351
Tmsb10	6	0.0069539	9.7395e-05	0.002047	1072	5	-1.1102
Taf9	6	0.0069596	9.7395e-05	0.002047	1073	4	-0.97703
mmu-mir-106b	4	0.0069852	0.00013504	0.002512	1076	4	-0.83464
Wee1	6	0.0070381	9.7395e-05	0.002047	1081	4	-1.0592
Casp8ap2	6	0.007057	9.7395e-05	0.002047	1083	4	-0.98064
Hnrnpa1	6	0.0070656	9.7395e-05	0.002047	1084	4	-1.0089
Cdk9	6	0.0070729	9.7395e-05	0.002047	1085	5	-0.80027
mmu-mir-471	4	0.0071144	0.00013548	0.002512	1088	4	-0.98526
mmu-mir-7045	4	0.0071222	0.0001381	0.002512	1090	4	-1.2206
Cops3	6	0.0071224	9.7395e-05	0.002047	1091	5	-0.93155
Mrgprb1	6	0.007156	9.9146e-05	0.002075	1093	4	-0.95718
Dmap1	6	0.0071591	9.9146e-05	0.002075	1094	4	-1.0222
AY358078	6	0.0071655	0.00010133	0.002112	1095	4	-1.0691
Ubtf	6	0.0071955	0.00010177	0.002112	1098	4	-1.1228
Ddb1	6	0.0072036	0.00010177	0.002112	1099	4	-0.99458
Polr2k	6	0.0072278	0.00010352	0.00214	1101	4	-1.1506
mmu-let-7j	4	0.0073255	0.00014117	0.002512	1106	4	-1.0201
Vwce	6	0.007329	0.00010396	0.002144	1108	4	-1.1216
Zfp936	4	0.0073422	0.00014117	0.002512	1109	4	-1.3146
mmu-mir-1957a	4	0.0073566	0.00014117	0.002512	1111	4	-0.98798
Usp5	6	0.0073946	0.00010571	0.002176	1113	4	-1.0702
Cdc45	6	0.0074225	0.00010571	0.002176	1114	4	-0.95118
mmu-mir-1950	4	0.0074287	0.00014248	0.002531	1115	4	-0.74755
Wdr46	6	0.0074811	0.00010615	0.002179	1117	4	-0.9261
Hist1h2bb	6	0.0074824	0.00010615	0.002179	1119	4	-0.98996
Trim28	6	0.0075138	0.00010702	0.002191	1120	5	-0.80057
Gm9268	6	0.0075779	0.00010746	0.002194	1123	5	-0.79574
Med14	6	0.0076003	0.00010746	0.002194	1125	4	-1.1513
Zfp617	6	0.0076296	0.00010921	0.002223	1126	4	-0.95925
Zfp259	6	0.0077759	0.0001114	0.002248	1133	4	-1.0119
mmu-mir-331	4	0.0077816	0.00015124	0.002635	1134	4	-0.86487
Hmgb1	6	0.0077871	0.00011184	0.002253	1135	4	-1.061
mmu-mir-5627	4	0.00781	0.00015167	0.002635	1137	4	-0.72881
mmu-mir-128-1	4	0.0078108	0.00015167	0.002635	1138	4	-0.74444
Cenpo	6	0.0078447	0.00011578	0.002302	1142	5	-1.0048
Lonp1	6	0.007877	0.00011578	0.002302	1144	4	-0.95572
mmu-mir-497b	4	0.0078796	0.00015167	0.002635	1145	4	-0.80544
Ccdc24	6	0.0079057	0.00011578	0.002302	1147	5	-0.75596
Tpr	6	0.0079215	0.00011578	0.002302	1148	5	-0.72781
Atp6v1a	6	0.0079331	0.00011578	0.002302	1149	5	-0.90575
Nup93	6	0.0079388	0.00011578	0.002302	1150	4	-0.97751
Cdc42	6	0.0079405	0.00011578	0.002302	1151	5	-0.80774
mmu-mir-6907	4	0.0079632	0.00015868	0.002742	1152	4	-1.1326
Ints9	6	0.0079649	0.00011622	0.002302	1153	5	-0.8738
mmu-mir-6343	4	0.008015	0.00015911	0.002747	1157	4	-1.1714
Olfr1382	6	0.0080267	0.00011622	0.002302	1158	4	-0.92996
Lias	6	0.0080484	0.00011622	0.002302	1160	4	-0.94987
mmu-mir-7066	4	0.0080637	0.00016699	0.002846	1161	4	-0.73091
Sf3b5	6	0.0080745	0.00011753	0.002322	1162	4	-1.0307
mmu-mir-1197	4	0.0081263	0.00017356	0.002846	1167	4	-0.74828
Cdk2	6	0.0081467	0.00011972	0.002355	1168	5	-0.76121
mmu-mir-6900	4	0.0081647	0.000174	0.002846	1170	4	-0.69301
Snrpg	6	0.0082293	0.0001276	0.002492	1173	4	-0.78988
Psmd6	6	0.0082372	0.0001276	0.002492	1174	4	-1.1345
mmu-mir-137	4	0.0082379	0.00018625	0.002847	1175	4	-0.74355
Gon4l	6	0.0082955	0.00012979	0.002505	1179	5	-0.80271
Selm	6	0.0083409	0.00012979	0.002505	1183	4	-1.0219
Arhgef12	6	0.008346	0.00012979	0.002505	1185	5	-0.69942
Olfr906	6	0.0084022	0.00013022	0.002505	1187	5	-0.97969
mmu-mir-7073	4	0.0084088	0.0001937	0.00286	1188	4	-1.1491
Creb3l4	6	0.008426	0.00013022	0.002505	1189	4	-0.96941
Tra2b	6	0.0084839	0.00013022	0.002505	1193	4	-0.9579
Rpn2	6	0.0085004	0.00013022	0.002505	1194	4	-1.0477
Exosc10	6	0.0085496	0.00013154	0.002512	1199	5	-1.034
mmu-mir-6931	4	0.0086479	0.00022652	0.003069	1209	4	-0.7506
mmu-mir-5106	4	0.0086515	0.00022652	0.003069	1210	4	-1.0229
1190007I07Rik	6	0.0086898	0.00013373	0.002512	1212	5	-0.96861
Dohh	6	0.0087158	0.00013373	0.002512	1213	4	-1.0845
Slc2a3	6	0.0087358	0.00013373	0.002512	1216	4	-0.9808
mmu-mir-7059	4	0.0087521	0.00022652	0.003069	1217	4	-0.85884
Stx5a	6	0.0087752	0.00013373	0.002512	1218	5	-0.86039
mmu-mir-7239	4	0.0088031	0.00022652	0.003069	1220	4	-1.1447
Trp53bp1	6	0.0088669	0.00013373	0.002512	1224	5	-0.86258
Rbm25	6	0.00889	0.00013373	0.002512	1226	5	-0.76111
Pafah1b1	6	0.0089212	0.00013416	0.002512	1227	5	-0.76445
Rnf2	6	0.0089304	0.00013416	0.002512	1228	5	-0.86536
Xkr4	6	0.008992	0.00013416	0.002512	1232	5	-0.82026
Chordc1	6	0.0090094	0.00013416	0.002512	1233	5	-0.91278
Pitpnb	6	0.0090675	0.00013416	0.002512	1236	4	-0.97091
Exosc3	6	0.0090697	0.00013416	0.002512	1237	4	-1.064
Mia3	6	0.0090823	0.00013416	0.002512	1240	4	-0.99796
1700031F05Rik	6	0.0091108	0.00013416	0.002512	1243	4	-0.62406
Dis3	6	0.0091246	0.00013416	0.002512	1244	5	-1.0125
Preb	6	0.0091595	0.00013416	0.002512	1245	4	-0.95191
Mak16	6	0.0091691	0.00013723	0.002512	1246	4	-1.0352
Olfr1303	6	0.0092057	0.00013723	0.002512	1249	5	-1.0122
Nol6	6	0.0092165	0.00013723	0.002512	1252	5	-0.93886
Ddx27	6	0.0092408	0.00013723	0.002512	1254	4	-0.80925
AU018091	6	0.0092415	0.00013723	0.002512	1255	4	-0.95013
Zcchc2	6	0.0092485	0.00013723	0.002512	1256	5	-0.85647
Cpsf2	6	0.0092639	0.00013723	0.002512	1257	5	-0.80893
Nit2	6	0.0093167	0.00013767	0.002512	1262	4	-1.0315
Gabpa	6	0.0093275	0.00013767	0.002512	1264	4	-1.0429
Copz1	6	0.0093368	0.00013767	0.002512	1265	4	-0.98771
Car14	6	0.0093833	0.00013767	0.002512	1269	4	-0.85756
Cwc15	6	0.0094378	0.00014073	0.002512	1271	5	-1.0961
Crtc1	6	0.0094487	0.00014073	0.002512	1272	5	-0.68784
Rrp36	6	0.0094683	0.00014073	0.002512	1273	4	-0.97185
Unk	6	0.0094814	0.00014073	0.002512	1274	4	-0.96916
Olfr113	6	0.0094826	0.00014073	0.002512	1275	5	-0.81985
Bex4	6	0.0094862	0.00014073	0.002512	1277	4	-0.9213
Svop	6	0.0094901	0.00014073	0.002512	1278	4	-1.0583
Sf3b3	6	0.0095039	0.00014073	0.002512	1279	4	-0.9357
Slitrk3	6	0.0095726	0.00014073	0.002512	1281	5	-0.68769
Ddx5	6	0.0095824	0.00014073	0.002512	1283	5	-0.88221
Vps37a	6	0.009629	0.00014073	0.002512	1285	5	-0.68908
Rundc1	6	0.0096359	0.00014073	0.002512	1286	4	-0.70595
Camsap3	6	0.0097102	0.00014073	0.002512	1289	5	-0.6913
Kif4	6	0.0097727	0.00014117	0.002512	1291	4	-0.95354
Slc25a28	6	0.0098746	0.00014117	0.002512	1293	5	-1.0166
Gp6	6	0.0099138	0.00014117	0.002512	1294	4	-1.0701
Svip	6	0.0099608	0.00014117	0.002512	1302	5	-0.72138
Psmg1	6	0.0099835	0.00014117	0.002512	1304	5	-0.73072
Ckap2l	6	0.0099924	0.00014117	0.002512	1305	4	-0.9363
Kmt2b	6	0.0099975	0.00014117	0.002512	1306	4	-1.0029
Akap1	6	0.010055	0.00014117	0.002512	1310	4	-0.95524
Ndc80	6	0.010087	0.00014292	0.002531	1311	4	-1.0379
Slc9c1	6	0.010087	0.00014292	0.002531	1312	5	-0.77763
Zfp451	6	0.0101	0.00014292	0.002531	1315	4	-0.98286
Tomm20	6	0.01014	0.00014292	0.002531	1317	4	-0.8586
Zfp830	6	0.010175	0.00014336	0.002533	1318	5	-0.9485
Metap2	6	0.010195	0.00014336	0.002533	1319	4	-0.76584
Naa25	6	0.010233	0.00014336	0.002533	1320	4	-1.099
Fam60a	6	0.010311	0.00014861	0.002612	1325	4	-0.84998
Brf1	6	0.010719	0.00015299	0.00265	1335	4	-1.009
Olfr635	6	0.010722	0.00015299	0.00265	1336	4	-0.98398
Cebpz	6	0.010727	0.00015299	0.00265	1337	4	-0.92272
Scgb2b19	5	0.010744	0.00011622	0.002302	1338	4	-0.81325
Stat3	6	0.010828	0.00015386	0.002663	1340	5	-0.74177
Chmp6	6	0.011099	0.00016305	0.002807	1347	4	-0.89505
Vmn1r207-ps	6	0.011161	0.00017312	0.002846	1349	5	-0.73358
Actr10	6	0.011188	0.00017794	0.002846	1352	5	-0.84221
Mocos	6	0.011236	0.00017794	0.002846	1354	4	-0.96476
Gins3	6	0.011435	0.00017837	0.002846	1359	5	-0.92791
Eif4a1	6	0.011455	0.00017837	0.002846	1360	4	-0.94503
Hax1	6	0.011476	0.00017837	0.002846	1361	4	-0.94453
Dbr1	6	0.011566	0.00017837	0.002846	1363	4	-0.90232
Ipo7	6	0.011569	0.00017837	0.002846	1364	5	-0.90925
Slx4ip	6	0.011577	0.00017837	0.002846	1365	4	-1.017
Isg20l2	6	0.011589	0.00017837	0.002846	1366	4	-1.0074
Fam50a	6	0.011702	0.00018144	0.002846	1373	4	-1.042
Thap1	6	0.011798	0.00018144	0.002846	1375	5	-0.72019
Tnpo3	6	0.011812	0.00018144	0.002846	1376	4	-1.0446
Pld3	6	0.011845	0.00018144	0.002846	1380	4	-0.94216
Kdsr	6	0.011865	0.00018144	0.002846	1382	4	-0.67162
Spata31d1a	6	0.011865	0.00018144	0.002846	1401	4	-0.78498
Polr2b	6	0.011865	0.00018144	0.002846	1413	4	-0.96617
Masp2	6	0.011865	0.00018144	0.002846	1419	4	-0.63795
Hist2h2bb	6	0.011929	0.00018144	0.002846	1435	4	-0.97219
Grb2	6	0.01199	0.00018144	0.002846	1436	5	-0.82549
Sco2	6	0.012146	0.00018188	0.002846	1442	4	-0.94989
Lrp12	6	0.012176	0.00018188	0.002846	1445	4	-0.94659
Abcb7	6	0.012186	0.00018188	0.002846	1446	4	-0.98326
Rhox2d	6	0.012205	0.00018188	0.002846	1447	4	-0.86871
Enah	6	0.012254	0.00018188	0.002846	1450	4	-0.97998
Vps29	6	0.012303	0.00018188	0.002846	1452	4	-0.87904
Wdr48	6	0.012513	0.00018188	0.002846	1456	4	-0.95201
Ddx42	6	0.012565	0.00018188	0.002846	1457	4	-0.89674
Zfp442	6	0.012686	0.00018363	0.002846	1463	4	-1.0251
Ints4	6	0.01275	0.00018363	0.002846	1465	4	-0.97036
Dhdds	6	0.012756	0.00018363	0.002846	1466	4	-0.91555
Pdcd11	6	0.012796	0.00018363	0.002846	1467	4	-0.87163
Ccdc7	6	0.012893	0.00018363	0.002846	1471	4	-0.94545
Nars	6	0.012933	0.00018407	0.002846	1472	4	-0.93792
Vmn1r195	6	0.012982	0.00018407	0.002846	1473	4	-0.79548
Mrpl10	6	0.01302	0.00018407	0.002846	1476	4	-0.95034
Trim30b	6	0.013032	0.00018407	0.002846	1478	4	-0.94067
Ybx1	6	0.013035	0.00018407	0.002846	1479	4	-0.87293
Dhx38	6	0.013045	0.00018407	0.002846	1480	4	-0.94648
Rbm31y	6	0.013289	0.0001845	0.002846	1492	4	-0.87519
Nol9	6	0.013361	0.0001845	0.002846	1493	4	-0.93379
Rnf20	6	0.013364	0.0001845	0.002846	1494	4	-0.88549
Pex19	6	0.013596	0.0001845	0.002846	1504	4	-0.90521
Fam195a	6	0.013607	0.0001845	0.002846	1505	4	-0.90755
Nat10	6	0.01363	0.0001845	0.002846	1506	4	-0.93055
Olfr1271	6	0.013689	0.0001845	0.002846	1507	4	-0.97227
Oosp1	6	0.013691	0.0001845	0.002846	1508	4	-0.91827
Traf3ip2	6	0.013808	0.00018494	0.002846	1511	4	-1.0022
Pdcd7	6	0.01383	0.00018494	0.002846	1519	4	-0.93791
Olfr64	6	0.014099	0.00018494	0.002846	1524	4	-0.96788
Bbip1	6	0.014387	0.00018625	0.002847	1532	4	-0.98466
Dctn5	6	0.014467	0.00018625	0.002847	1536	4	-0.9834
1110058L19Rik	6	0.014523	0.00018669	0.002847	1539	4	-0.97645
Nelfcd	6	0.014525	0.00018669	0.002847	1540	4	-0.90771
Gm5506	6	0.014531	0.00018669	0.002847	1541	4	-1.0033
Nfil3	6	0.014542	0.00018669	0.002847	1543	4	-0.85657
Aqr	6	0.014596	0.00018669	0.002847	1546	4	-0.88509
Tmem258	6	0.014635	0.00018888	0.002855	1548	4	-0.95299
Stx18	6	0.014716	0.00018888	0.002855	1550	4	-0.85982
Col4a6	6	0.014716	0.00018888	0.002855	1551	4	-0.88644
Ccl19	6	0.014761	0.00018888	0.002855	1553	4	-0.95374
Naa16	6	0.01477	0.00018888	0.002855	1554	4	-0.92626
Kars	6	0.014794	0.00018888	0.002855	1556	4	-0.77811
Lhx1	6	0.014868	0.00018932	0.002855	1559	4	-0.96053
Decr1	6	0.014889	0.00018932	0.002855	1561	4	-0.95984
Trmt112	6	0.014904	0.00018932	0.002855	1562	4	-0.80661
Trappc8	6	0.014965	0.00018932	0.002855	1563	4	-0.95175
Ppia	6	0.015029	0.00018932	0.002855	1565	4	-0.97628
4930539E08Rik	6	0.015171	0.00019063	0.002857	1568	4	-0.97987
Sbpl	5	0.01523	0.00022215	0.003056	1569	4	-0.76168
Ptprb	6	0.015261	0.00019107	0.002857	1571	4	-0.78426
Tex35	6	0.015291	0.00019107	0.002857	1578	4	-0.85038
Sec61g	6	0.015347	0.00019282	0.002857	1579	4	-0.75253
Tubb5	6	0.015355	0.00019282	0.002857	1581	4	-0.86331
Pou5f2	6	0.015488	0.00019282	0.002857	1588	4	-0.90997
Mup5	6	0.015678	0.00019326	0.002857	1596	4	-0.93679
Hoxb8	6	0.015976	0.00019807	0.002902	1606	4	-0.93666
Pi4kb	6	0.015993	0.00019807	0.002902	1607	4	-0.75241
Ywhah	6	0.016005	0.00019807	0.002902	1608	4	-0.84427
Psmd8	6	0.016179	0.00019851	0.002902	1614	4	-0.91573
Serpinb6b	6	0.016238	0.00019851	0.002902	1615	4	-0.89864
Cdc20	6	0.016257	0.00019851	0.002902	1616	4	-0.83051
Usp17lb	6	0.016545	0.0002007	0.002926	1620	4	-0.97523
Elmo3	6	0.016606	0.00020114	0.002926	1624	4	-0.88899
Timm22	6	0.016632	0.00020114	0.002926	1625	4	-0.95372
Prpf39	6	0.016652	0.00020114	0.002926	1626	4	-0.9028
Pygo2	6	0.016768	0.0002077	0.002942	1632	4	-0.83032
Ptpn22	6	0.017074	0.0002077	0.002942	1641	4	-0.97408
Dnmt1	6	0.017097	0.0002077	0.002942	1643	4	-0.86001
1110065P20Rik	6	0.01718	0.0002077	0.002942	1648	4	-0.8735
Ctdp1	6	0.017183	0.0002077	0.002942	1649	4	-0.86439
Dpp7	6	0.017213	0.0002077	0.002942	1650	4	-0.83979
Gm9125	6	0.017222	0.0002077	0.002942	1651	4	-0.94624
Mcl1	6	0.017245	0.0002077	0.002942	1653	4	-0.89106
Adcy10	6	0.017247	0.0002077	0.002942	1654	4	-0.93039
Tmco2	6	0.017272	0.00020814	0.002942	1655	4	-0.8721
1700016H13Rik	6	0.017302	0.00020814	0.002942	1657	4	-0.88779
Vmn1r59	6	0.017341	0.00020814	0.002942	1659	4	-0.94703
Cyp3a57	6	0.017553	0.00020814	0.002942	1668	4	-0.95817
Cep57l1	6	0.017683	0.00020814	0.002942	1676	4	-0.91035
Phip	6	0.017683	0.00020814	0.002942	1677	4	-0.64336
Cactin	6	0.017683	0.00020814	0.002942	1679	4	-0.85467
Sec61a1	6	0.017746	0.00020814	0.002942	1683	4	-0.8439
Fbxo22	6	0.017822	0.00020989	0.002948	1690	4	-0.85716
Zfp52	6	0.017872	0.00020989	0.002948	1693	4	-0.85072
Coil	6	0.017883	0.00020989	0.002948	1694	4	-0.95403
Has3	6	0.01802	0.00021033	0.002948	1697	4	-0.98511
Rbbp5	6	0.018078	0.00021033	0.002948	1699	4	-0.8749
Rpl31-ps12	6	0.018095	0.00021033	0.002948	1701	4	-0.77744
Rgs16	6	0.018102	0.00021033	0.002948	1703	4	-0.79168
Cenpi	6	0.018435	0.00021252	0.002967	1714	4	-0.82832
Trank1	6	0.018475	0.00021602	0.002993	1717	4	-0.87575
Armc7	6	0.018521	0.00021602	0.002993	1720	4	-0.95328
Prkcb	6	0.018585	0.00021602	0.002993	1723	4	-0.88338
1700029H14Rik	6	0.018774	0.00021602	0.002993	1727	4	-0.8438
Rplp1	6	0.019031	0.00021646	0.002993	1736	4	-0.78585
9030624G23Rik	6	0.019258	0.00022346	0.003056	1739	4	-0.85012
Ccdc86	6	0.019317	0.00022346	0.003056	1740	4	-0.92431
Olfr729	6	0.019324	0.00022346	0.003056	1741	4	-0.87346
Atp1b3	6	0.019343	0.00022346	0.003056	1742	4	-0.90029
Lce1b	5	0.019357	0.00031188	0.003913	1743	4	-0.94559
Rfc4	6	0.019396	0.00022346	0.003056	1745	4	-0.87387
Fhl3	6	0.019427	0.00022346	0.003056	1748	4	-0.8704
Rfc2	6	0.019437	0.00022346	0.003056	1749	4	-0.98938
Lrp1	6	0.019468	0.00022346	0.003056	1752	4	-0.78209
Zfp407	6	0.019509	0.00022346	0.003056	1754	4	-0.83429
Kansl1	6	0.019517	0.00022346	0.003056	1755	4	-0.8756
Cyct	6	0.019714	0.0002239	0.003056	1760	4	-0.85353
Prelid2	6	0.019951	0.00022828	0.003076	1765	4	-0.94413
Cnpy1	6	0.020052	0.00022871	0.003076	1769	4	-0.87849
Mrpl49	6	0.020098	0.00022871	0.003076	1774	4	-0.86386
Atp5l	6	0.020134	0.00029919	0.003886	1777	4	-0.85144
Denr	6	0.020242	0.00029919	0.003886	1781	4	-0.83385
Dnlz	6	0.020316	0.00029919	0.003886	1783	4	-0.90234
Gm4461	6	0.020331	0.00029919	0.003886	1785	4	-0.92472
Hnrnpul2	6	0.020394	0.00029963	0.003886	1790	4	-0.89583
Zfp780b	5	0.020472	0.00035828	0.00419	1793	4	-0.72684
Eif4enif1	6	0.020667	0.00030707	0.003909	1806	4	-0.88884
Prpf38a	6	0.020669	0.00030707	0.003909	1807	4	-0.84591
Nedd1	6	0.020755	0.00031013	0.003909	1810	4	-0.87851
Ccl26	6	0.020858	0.00031013	0.003909	1814	4	-0.90524
A1cf	6	0.020872	0.00031013	0.003909	1815	4	-0.85573
Mis12	6	0.020988	0.00031013	0.003909	1820	4	-0.93273
Cox8a	6	0.021027	0.00031013	0.003909	1821	4	-0.82938
Lin54	6	0.021038	0.00031013	0.003909	1822	4	-0.83361
Cacybp	6	0.021155	0.00031013	0.003909	1826	4	-0.93581
Cd300lb	6	0.021248	0.00031057	0.003909	1829	4	-0.90518
Nudc	6	0.021311	0.00031057	0.003909	1833	4	-0.9358
Sgcz	6	0.021546	0.00031057	0.003909	1842	4	-0.84505
2310042E22Rik	6	0.021581	0.00031057	0.003909	1845	4	-0.96365
Fam96b	6	0.021587	0.00031057	0.003909	1846	4	-0.84796
Olfr813	6	0.021593	0.00031057	0.003909	1847	4	-0.82951
Nrf1	6	0.021632	0.00031538	0.003952	1849	4	-0.87036
Tef	6	0.02165	0.00032195	0.004006	1852	4	-0.80632
Gm13152	6	0.021754	0.00032939	0.004006	1854	4	-0.70716
Psmb3	6	0.021754	0.00032939	0.004006	1855	4	-0.90578
Eif3j1	5	0.021764	0.00040512	0.004649	1856	4	-1.0062
Pex12	6	0.021778	0.00032939	0.004006	1857	4	-0.85922
Srp9	6	0.021795	0.00032939	0.004006	1858	4	-0.81583
Rfx4	6	0.021862	0.00033377	0.004006	1863	4	-0.82423
Gm4763	6	0.021865	0.00033377	0.004006	1864	4	-0.88869
Wdr82	6	0.021905	0.00033377	0.004006	1866	4	-0.79025
Pdia3	6	0.021937	0.00033377	0.004006	1869	4	-0.85345
Rars	6	0.022166	0.00033377	0.004006	1878	4	-0.92056
Osbpl9	6	0.022514	0.00033377	0.004006	1890	4	-0.8413
Xab2	6	0.022564	0.00033377	0.004006	1892	4	-0.77222
Hoxb9	6	0.022574	0.00033377	0.004006	1893	4	-0.69445
Vmn1r68	6	0.022694	0.00033377	0.004006	1900	4	-0.90783
Gpi1	6	0.022725	0.00033377	0.004006	1903	4	-0.93079
Arhgap27	6	0.022731	0.00033377	0.004006	1904	4	-0.86486
Olfr367-ps	6	0.022773	0.00033377	0.004006	1906	4	-0.80448
Arhgef7	6	0.022788	0.00033377	0.004006	1907	4	-0.83474
Zeb1	6	0.022818	0.00033377	0.004006	1910	4	-0.72313
Nolc1	6	0.022878	0.00033421	0.004006	1912	4	-0.83331
Serinc4	6	0.022938	0.00033421	0.004006	1916	4	-0.82336
Vmn1r79	6	0.023127	0.00033421	0.004006	1920	4	-0.88566
Aldoa	6	0.023169	0.00033421	0.004006	1922	4	-0.76162
Zfp182	6	0.023587	0.00033421	0.004006	1932	4	-0.74057
Cbwd1	6	0.02378	0.00033421	0.004006	1941	4	-0.86668
Ndufa11	6	0.024052	0.00034384	0.004093	1942	4	-0.85052
Dhx8	6	0.024326	0.00034427	0.004093	1954	4	-0.80565
Gmnc	6	0.024439	0.00035303	0.004168	1956	4	-0.84009
Rad51b	6	0.024452	0.00035303	0.004168	1958	4	-0.79455
Cdh11	6	0.024474	0.00035741	0.004187	1960	4	-0.84395
Irf2bp2	6	0.02466	0.00035741	0.004187	1964	4	-0.93513
Gpn3	6	0.024864	0.00035784	0.004187	1969	4	-0.86138
Yae1d1	6	0.024894	0.00035784	0.004187	1972	4	-0.91346
Brap	6	0.025092	0.00035784	0.004187	1975	4	-0.90808
C030039L03Rik	6	0.025099	0.00035784	0.004187	1977	4	-0.92704
Clns1a	6	0.025104	0.00035784	0.004187	1978	4	-0.76738
Sephs1	6	0.025139	0.00036222	0.004232	1979	4	-0.85586
Enkd1	6	0.025203	0.00036222	0.004232	1980	4	-0.9132
Golga7b	6	0.025386	0.00037579	0.004362	1981	4	-0.89934
Wnk1	6	0.025464	0.00037579	0.004362	1984	4	-0.89127
Cops2	6	0.025518	0.00037579	0.004362	1985	4	-0.89347
Ncaph2	6	0.025692	0.00037623	0.004362	1989	4	-0.84883
Slc35a3	6	0.025693	0.00037623	0.004362	1990	4	-0.81977
Klhdc8b	6	0.025696	0.00037623	0.004362	1991	4	-0.84886
Tecpr1	6	0.02581	0.00037623	0.004362	1994	4	-0.79051
Uap1	6	0.025931	0.00037623	0.004362	1997	4	-0.85962
Nek7	6	0.026042	0.00038411	0.004436	2001	4	-0.77357
Wdr27	6	0.026094	0.00038411	0.004436	2002	4	-0.83236
Rfc3	6	0.026153	0.00038454	0.004436	2005	4	-0.94465
Ccnl1	6	0.026167	0.00038454	0.004436	2007	4	-0.87597
Zfp935	6	0.026216	0.00038454	0.004436	2010	4	-0.9038
Zbed6	6	0.026223	0.00038454	0.004436	2011	4	-0.78797
Cpsf1	6	0.026331	0.00039417	0.00454	2013	4	-0.6915
Tex24	6	0.026335	0.00039417	0.00454	2015	4	-0.84747
Olfr376	6	0.026378	0.00039461	0.00454	2016	4	-0.83456
Vps35	6	0.026387	0.00039461	0.00454	2017	4	-0.79457
Otud6b	6	0.02653	0.00041168	0.00471	2022	4	-0.82513
Ccnk	6	0.02655	0.00042219	0.004777	2024	4	-0.84969
Tmem163	6	0.026585	0.00042219	0.004777	2025	4	-0.89361
Trim43b	6	0.026616	0.00042219	0.004777	2026	4	-0.7751
Vta1	6	0.026629	0.00042219	0.004777	2027	4	-0.96113
Sfxn1	6	0.026699	0.00042219	0.004777	2029	4	-0.80791
Dlgap4	6	0.026909	0.00042219	0.004777	2036	4	-0.91426
Timm13	6	0.026984	0.00042263	0.004777	2039	4	-0.73661
Snrnp27	6	0.027085	0.00042263	0.004777	2040	4	-0.87514
Gm16367	6	0.027086	0.00042263	0.004777	2041	4	-0.92004
Olfr994	6	0.027182	0.00042263	0.004777	2042	4	-0.81179
Wars2	6	0.027233	0.00042263	0.004777	2045	4	-0.81349
Rnf112	6	0.027271	0.00042263	0.004777	2046	4	-0.82977
Prss22	6	0.027351	0.00042263	0.004777	2050	4	-0.78844
Ddx51	6	0.027388	0.00043401	0.004858	2051	4	-0.85173
Vmn1r124	6	0.02749	0.00043401	0.004858	2053	4	-0.83952
Eif3k	6	0.027708	0.00043445	0.004858	2061	4	-0.77367
Prpf40a	6	0.027821	0.00043445	0.004858	2066	4	-0.86429
Pacs1	6	0.027835	0.00043445	0.004858	2067	4	-0.7892
Snrnp40	6	0.027931	0.00043445	0.004858	2068	4	-0.8071
Zc4h2	6	0.028054	0.00044451	0.004919	2074	4	-0.80827
Utp23	6	0.028331	0.00044495	0.004919	2082	4	-0.92848
Lonrf1	6	0.028432	0.00044495	0.004919	2084	4	-0.73261
Cdc26	6	0.028543	0.00044495	0.004919	2089	4	-0.80009
Thumpd3	6	0.028644	0.0004502	0.004919	2091	4	-0.80127
Spag6	6	0.028746	0.0004502	0.004919	2094	4	-0.7764
Olfr56	6	0.028858	0.0004502	0.004919	2097	4	-0.78828
Zbtb11	6	0.028977	0.0004502	0.004919	2102	4	-0.81686
Gemin7	6	0.029048	0.0004502	0.004919	2103	4	-0.83856
Mllt10	6	0.029065	0.00045064	0.004919	2104	4	-0.91021
Ly86	6	0.029164	0.00045064	0.004919	2108	4	-0.72865
Lrsam1	6	0.029178	0.00045064	0.004919	2109	4	-0.7621
Myc	6	0.029288	0.00045064	0.004919	2112	4	-0.80155
Mybbp1a	6	0.029381	0.00045064	0.004919	2118	4	-0.82399
Kcna4	6	0.029555	0.00045064	0.004919	2126	4	-0.87996
Ide	6	0.029557	0.00045064	0.004919	2127	4	-0.67816
Mid1	6	0.029823	0.00046465	0.005038	2135	4	-0.84267
Ddx28	6	0.029863	0.00046465	0.005038	2138	4	-0.77638
Aurka	6	0.029868	0.00046465	0.005038	2139	4	-0.86992
Ptprh	6	0.029942	0.00046465	0.005038	2140	4	-0.74809
Zfp97	5	0.030081	0.00083672	0.007555	2144	4	-0.76009
Mtl5	6	0.030151	0.00047909	0.005163	2149	4	-0.92654
Ddx17	6	0.030223	0.00047909	0.005163	2153	4	-0.87029
Srp68	6	0.03031	0.00047909	0.005163	2157	4	-0.89784
Sv2b	6	0.030325	0.00049135	0.005205	2158	4	-0.77792
Arpc2	6	0.030434	0.00049135	0.005205	2160	4	-0.77517
Tgm7	6	0.030569	0.00049135	0.005205	2165	4	-0.78164
Gng3	6	0.030642	0.00049135	0.005205	2167	4	-0.84749
Sgol2	6	0.030854	0.00049179	0.005205	2173	4	-0.6862
H2-K1	6	0.030932	0.00049179	0.005205	2174	4	-0.81515
Slc7a6os	6	0.03094	0.00049179	0.005205	2175	4	-0.85458
Api5	6	0.03107	0.00049179	0.005205	2181	4	-0.79992
Atp5e	6	0.031269	0.00049179	0.005205	2196	4	-0.85534
Pop1	6	0.031301	0.00049179	0.005205	2198	4	-0.86731
Gm10778	6	0.031364	0.00050798	0.005364	2199	4	-0.92699
Trappc2l	6	0.031501	0.00050842	0.005364	2203	4	-0.76881
Olfr1371	5	0.031509	0.0010039	0.008829	2204	4	-0.8844
Zc3h7b	6	0.031651	0.00052287	0.0055	2207	4	-0.79765
Hars2	6	0.031961	0.00053469	0.005612	2221	4	-0.69246
Cluap1	6	0.032071	0.00054694	0.005633	2223	4	-0.79557
Car1	6	0.032113	0.00054694	0.005633	2227	4	-0.8309
Lrrc9	6	0.032204	0.00054694	0.005633	2231	4	-0.76441
H1f0	6	0.032217	0.00054694	0.005633	2232	4	-0.80278
Pdrg1	6	0.032333	0.00054694	0.005633	2235	4	-0.85839
Mrps12	6	0.032447	0.00054694	0.005633	2240	4	-0.85342
Zfp369	6	0.032526	0.00054694	0.005633	2243	4	-0.84098
Olfr1385	6	0.032617	0.00054694	0.005633	2244	4	-0.75308
6430573F11Rik	6	0.032728	0.00054694	0.005633	2245	4	-0.76739
Atp5j2	6	0.032879	0.00054694	0.005633	2249	4	-0.70433
Mrpl46	6	0.032889	0.00054694	0.005633	2250	4	-0.74719
Pnpt1	6	0.032962	0.00054694	0.005633	2252	4	-0.83329
Chst14	6	0.032966	0.00054694	0.005633	2253	4	-0.88051
D130043K22Rik	6	0.032985	0.00054694	0.005633	2254	4	-0.81031
Ssb	6	0.033113	0.00054738	0.005633	2261	4	-0.68388
2610018G03Rik	6	0.033185	0.00054738	0.005633	2263	4	-0.76056
E2f5	6	0.033206	0.00054738	0.005633	2265	4	-0.69952
Igfl3	6	0.033615	0.00054738	0.005633	2269	4	-0.77734
Olfr1045	6	0.033646	0.00054738	0.005633	2270	4	-0.76877
Flt3l	6	0.033751	0.00054738	0.005633	2274	4	-0.74837
BC049762	6	0.033849	0.00054738	0.005633	2276	4	-0.79513
Ndufa9	6	0.033864	0.00054738	0.005633	2277	4	-0.7291
Ugp2	6	0.033896	0.00054738	0.005633	2280	4	-0.80316
Dgcr14	6	0.034111	0.00056051	0.005744	2284	4	-0.78865
Anapc2	6	0.034131	0.00056051	0.005744	2285	4	-0.88308
Ube2w	6	0.034458	0.00056095	0.005744	2295	4	-0.77848
Shfm1	6	0.034505	0.00061063	0.006208	2300	4	-0.76661
Cdh7	6	0.034528	0.00066031	0.006657	2303	4	-0.87752
Dhx36	6	0.034796	0.00066031	0.006657	2310	4	-0.84813
Dnajc2	6	0.034833	0.00066031	0.006657	2311	4	-0.78064
Thoc6	6	0.034895	0.00066075	0.006657	2313	4	-0.74575
Igsf11	6	0.035138	0.00066075	0.006657	2321	4	-0.65796
Zfp646	6	0.035199	0.00067651	0.00671	2323	4	-0.63559
Clmp	6	0.035279	0.00067651	0.00671	2326	4	-0.77828
Tecrl	6	0.035296	0.00067651	0.00671	2327	4	-0.79625
Opn5	6	0.035341	0.00067651	0.00671	2329	4	-0.83144
Ak6	6	0.035487	0.00067651	0.00671	2333	4	-0.64575
Zfp273	6	0.035487	0.00067651	0.00671	2334	4	-0.71131
9830147E19Rik	6	0.03561	0.00067651	0.00671	2337	4	-0.73722
Olfr952	6	0.035658	0.00067651	0.00671	2338	4	-0.74834
Spata5l1	6	0.035756	0.00067651	0.00671	2343	4	-0.87378
Olfr692	6	0.035788	0.00067651	0.00671	2344	4	-0.80471
Rbm19	6	0.035975	0.00067695	0.00671	2347	4	-0.78182
Trib2	6	0.036081	0.00067695	0.00671	2352	4	-0.76221
Ttc27	6	0.036163	0.00067695	0.00671	2353	4	-0.76559
Iqcc	6	0.036265	0.00067695	0.00671	2355	4	-0.85323
Ccdc15	6	0.036511	0.00067695	0.00671	2359	4	-0.73807
Olfr26	6	0.036513	0.00067695	0.00671	2360	4	-0.87242
Urad	6	0.036775	0.00069183	0.006717	2364	4	-0.64065
Sec63	6	0.036915	0.00069183	0.006717	2368	4	-0.80004
Mcm3ap	6	0.036973	0.00069183	0.006717	2371	4	-0.78634
Setd8	6	0.03699	0.00069183	0.006717	2372	4	-0.83595
Aatf	6	0.037021	0.00069183	0.006717	2374	4	-0.81849
Ogdh	6	0.037098	0.00069183	0.006717	2376	4	-0.84672
Dock5	6	0.037114	0.00069183	0.006717	2378	4	-0.75515
Olfr77	6	0.037173	0.00069183	0.006717	2379	4	-0.74294
Lce1a2	6	0.037453	0.00069183	0.006717	2384	4	-0.85955
Zfp300	6	0.037624	0.00069183	0.006717	2386	4	-0.71516
Ddx11	6	0.037678	0.00069183	0.006717	2387	4	-0.7453
Scfd1	6	0.03769	0.00069183	0.006717	2388	4	-0.85545
Sp1	6	0.03787	0.00069227	0.006717	2394	4	-0.7813
Vmn1r205	6	0.037876	0.00069227	0.006717	2395	4	-0.72356
Nucb2	6	0.038003	0.00069227	0.006717	2401	4	-0.71974
D5Ertd577e	6	0.038041	0.00069227	0.006717	2403	4	-0.69455
Crlf3	6	0.038324	0.00069227	0.006717	2405	4	-0.71272
App	6	0.038346	0.00069227	0.006717	2406	4	-0.75434
Orc5	6	0.038571	0.00069227	0.006717	2412	4	-0.75093
Zfyve9	6	0.038738	0.00069227	0.006717	2418	4	-0.82667
Kif20a	6	0.039077	0.0007054	0.006717	2426	4	-0.78545
Vmn1r189	6	0.039132	0.0007054	0.006717	2429	4	-0.78047
Puf60	6	0.03932	0.0007054	0.006717	2436	4	-0.8128
Kirrel2	6	0.039482	0.0007054	0.006717	2442	4	-0.838
Mepe	6	0.039578	0.0007054	0.006717	2446	4	-0.75759
Slc39a11	6	0.039591	0.0007054	0.006717	2448	4	-0.71607
Fancd2	6	0.039651	0.0007054	0.006717	2451	4	-0.71641
Rmnd1	6	0.039699	0.0007054	0.006717	2455	4	-0.70177
Spaca3	6	0.039864	0.00070584	0.006717	2489	4	-0.63905
Dyrk1b	6	0.03996	0.00070584	0.006717	2492	4	-0.79431
Slc16a6	6	0.040122	0.00070584	0.006717	2498	4	-0.75818
Prss50	6	0.04024	0.00070584	0.006717	2501	4	-0.72886
Ptma	6	0.040311	0.00070584	0.006717	2504	4	-0.79439
Grpel1	6	0.040319	0.00070584	0.006717	2505	4	-0.77104
Srp19	6	0.040654	0.00070584	0.006717	2510	4	-0.76717
Dpp8	6	0.04072	0.00072378	0.00687	2511	4	-0.70132
Cyp4v3	6	0.040725	0.00072378	0.00687	2512	4	-0.69305
Dut	6	0.040871	0.00073692	0.006886	2518	4	-0.81951
Mrpl15	6	0.040902	0.00073692	0.006886	2520	4	-0.7202
Psg28	6	0.040908	0.00073692	0.006886	2521	4	-0.82171
Smyd1	6	0.040908	0.00073692	0.006886	2522	4	-0.70096
Sin3a	6	0.041213	0.00073692	0.006886	2529	4	-0.71448
Stau1	6	0.041266	0.00073692	0.006886	2532	4	-0.75068
Cdk15	6	0.041387	0.00073692	0.006886	2536	4	-0.72441
Dock3	6	0.041414	0.00073735	0.006886	2537	4	-0.80334
Myo3a	6	0.041476	0.00073735	0.006886	2539	4	-0.74306
Gtf3c6	6	0.041502	0.00073735	0.006886	2541	4	-0.80991
Vmn1r217	6	0.041633	0.00073735	0.006886	2545	4	-0.67675
Ndufv1	6	0.041705	0.00073735	0.006886	2547	4	-0.77364
Rabggta	6	0.041741	0.00073735	0.006886	2549	4	-0.71283
Olfr961	6	0.041943	0.00073735	0.006886	2555	4	-0.74395
Pmf1	6	0.041975	0.00073735	0.006886	2556	4	-0.75938
Sepsecs	6	0.042106	0.00075574	0.007032	2562	4	-0.74193
Smim1	6	0.042135	0.00075574	0.007032	2564	4	-0.79262
Upf3a	6	0.042273	0.00077062	0.007098	2569	4	-0.77812
Il13	6	0.042302	0.00077062	0.007098	2572	4	-0.82978
Meis1	6	0.042531	0.00077106	0.007098	2579	4	-0.82736
Gm5622	6	0.042605	0.00077106	0.007098	2582	4	-0.74965
Pigf	6	0.042792	0.00077106	0.007098	2587	4	-0.71075
Setdb1	6	0.043012	0.00078726	0.007231	2591	4	-0.72906
Rictor	6	0.043035	0.00078769	0.007231	2594	4	-0.73421
Dock6	6	0.043198	0.00078769	0.007231	2597	4	-0.74137
Slc6a15	6	0.043241	0.00080652	0.007354	2601	4	-0.69886
N4bp1	6	0.043555	0.00080652	0.007354	2606	4	-0.71931
Uqcrb	6	0.043731	0.00080695	0.007354	2610	4	-0.79108
Olfr733	6	0.043837	0.00080695	0.007354	2612	4	-0.74505
Pole	6	0.043902	0.00080695	0.007354	2615	4	-0.75119
Ermap	6	0.044163	0.00080695	0.007354	2618	4	-0.74057
Gm20939	6	0.044181	0.00080695	0.007354	2619	4	-0.83062
Smc3	6	0.044247	0.00082009	0.007463	2621	4	-0.76495
Atrip	6	0.044428	0.00083584	0.007555	2625	4	-0.79959
Pon3	6	0.044504	0.00083584	0.007555	2627	4	-0.81442
Fam117a	6	0.044852	0.00085335	0.007672	2640	4	-0.69198
Clstn1	6	0.044919	0.00089231	0.007963	2643	4	-0.84185
Cmpk1	6	0.044923	0.00089231	0.007963	2644	4	-0.69848
Tgfbrap1	6	0.044956	0.00089231	0.007963	2645	4	-0.79694
Pex13	6	0.045167	0.00089231	0.007963	2651	4	-0.77302
Prdx6b	6	0.045197	0.00089231	0.007963	2652	4	-0.72887
Fam114a2	6	0.045208	0.00089231	0.007963	2653	4	-0.82993
Zfp9	6	0.045434	0.00089275	0.007963	2656	4	-0.75123
Olfr866	6	0.045448	0.00089275	0.007963	2657	4	-0.69725
2210013O21Rik	6	0.045515	0.00089275	0.007963	2660	4	-0.71097
Krtap19-1	6	0.045524	0.00091463	0.008155	2662	4	-0.79712
Pax2	6	0.045691	0.00093127	0.008293	2667	4	-0.70279
Nlgn2	6	0.045777	0.00095972	0.008513	2670	4	-0.70043
4933434E20Rik	6	0.045863	0.00095972	0.008513	2672	4	-0.78343
Ptges3	6	0.045872	0.00095972	0.008513	2673	4	-0.79246
Lrr1	6	0.045987	0.00096016	0.008513	2675	4	-0.7739
Rsl24d1	6	0.046255	0.00098511	0.008687	2683	4	-0.79288
Chad	6	0.046444	0.00098511	0.008687	2687	4	-0.78397
Smn1	6	0.046473	0.00098511	0.008687	2688	4	-0.674
Nudt16l1	6	0.046714	0.00098555	0.008687	2692	4	-0.77579
Vps26a	6	0.046859	0.00098555	0.008687	2698	4	-0.67968
Llgl2	6	0.047039	0.0010289	0.009021	2701	4	-0.68462
BC027231	6	0.047219	0.0010547	0.009229	2707	4	-0.76693
Nup85	6	0.047244	0.0010547	0.009229	2710	4	-0.71641
Fbxo47	6	0.047532	0.0010753	0.009287	2715	4	-0.69271
4931406B18Rik	6	0.047561	0.0010753	0.009287	2716	4	-0.69211
Fgd4	6	0.047635	0.0010753	0.009287	2719	4	-0.68861
Slc22a28	6	0.047979	0.0010757	0.009287	2729	4	-0.70144
Prss2	6	0.048023	0.0010757	0.009287	2733	4	-0.70354
Slc35f1	6	0.048043	0.0010757	0.009287	2735	4	-0.69844
Rpl28	6	0.048136	0.0010757	0.009287	2740	4	-0.68838
Zfp36	6	0.048265	0.0010757	0.009287	2748	4	-0.69021
Gm21708	6	0.04827	0.0010757	0.009287	2749	4	-0.78527
Pias2	6	0.048572	0.0010757	0.009287	2756	4	-0.71951
2610044O15Rik8	6	0.048636	0.0010757	0.009287	2758	4	-0.74404
Fga	6	0.048686	0.0010963	0.009432	2759	4	-0.73648
Terf2	6	0.048691	0.0010963	0.009432	2760	4	-0.74219
4930564D02Rik	6	0.048741	0.0010963	0.009432	2762	4	-0.74191
Mzt1	6	0.048801	0.0010963	0.009432	2764	4	-0.81309
Obox2	6	0.04886	0.0010967	0.009432	2765	4	-0.74604
Amigo1	6	0.04889	0.0010967	0.009432	2767	4	-0.67631
Tfrc	6	0.048895	0.0010967	0.009432	2768	4	-0.70346
Mfsd9	6	0.0489	0.0010967	0.009432	2769	4	-0.68408
Ebna1bp2	6	0.049005	0.0011304	0.009667	2770	4	-0.70185
Rtcb	6	0.04904	0.0011304	0.009667	2772	4	-0.77522
Mboat1	6	0.049174	0.0011304	0.009667	2776	4	-0.81365
Ccdc157	6	0.049175	0.0011304	0.009667	2777	4	-0.77469
Wdr59	6	0.049355	0.0011309	0.009667	2780	4	-0.69503
Dscc1	6	0.0494	0.0011309	0.009667	2782	4	-0.65287
Trappc13	6	0.049566	0.0011628	0.009918	2792	4	-0.75818
Olfr665	6	0.050452	0.0012793	0.01074	2810	4	-0.71537
Nbeal1	6	0.050463	0.0012793	0.01074	2812	4	-0.8063
Ppil2	6	0.050467	0.0012793	0.01074	2813	4	-0.69415
Tmem68	6	0.050543	0.0012793	0.01074	2818	4	-0.74111
Ptchd2	6	0.050556	0.0012793	0.01074	2819	4	-0.74604
4921524J17Rik	6	0.050691	0.0012797	0.01074	2822	4	-0.71139
Atp6v1f	6	0.050776	0.0012797	0.01074	2826	4	-0.69971
Olfr1167	6	0.050804	0.0012797	0.01074	2827	4	-0.67753
Ube2dnl2	6	0.051245	0.0012797	0.01074	2835	4	-0.80762
Wapal	6	0.051286	0.0012797	0.01074	2836	4	-0.81233
Vsig2	6	0.051306	0.0012797	0.01074	2837	4	-0.70048
Cgnl1	6	0.051334	0.0012797	0.01074	2838	4	-0.80113
Erp29	6	0.05144	0.0012797	0.01074	2841	4	-0.6653
Dnajb6	6	0.051451	0.0012797	0.01074	2842	4	-0.81215
Ncr1	6	0.051911	0.001344	0.01123	2850	4	-0.74283
Vmn1r224	6	0.052097	0.0013707	0.01134	2856	4	-0.69475
Hic1	6	0.05228	0.0013707	0.01134	2863	4	-0.69193
Prmt1	6	0.052295	0.0013707	0.01134	2864	4	-0.70797
Zfp329	6	0.052339	0.0013707	0.01134	2867	4	-0.81203
4930538K18Rik	6	0.052425	0.0013707	0.01134	2868	4	-0.75978
Bricd5	6	0.052519	0.0013712	0.01134	2869	4	-0.81193
Wdr12	6	0.052525	0.0013712	0.01134	2870	4	-0.76317
Ppp1r15b	6	0.05254	0.0013712	0.01134	2871	4	-0.67584
Impdh2	6	0.052619	0.0013712	0.01134	2874	4	-0.66575
Zpld1	6	0.052666	0.0013712	0.01134	2877	4	-0.77835
Dnajc22	6	0.052669	0.0013712	0.01134	2878	4	-0.63853
AI607873	6	0.052697	0.0013712	0.01134	2879	4	-0.67839
Gm13157	6	0.052912	0.0013712	0.01134	2884	4	-0.74306
Prpf4b	6	0.053012	0.0013974	0.01146	2888	4	-0.78507
Alg14	6	0.053023	0.0013974	0.01146	2889	4	-0.64966
Odf2	6	0.053028	0.0013974	0.01146	2890	4	-0.70172
Vmn1r218	6	0.053222	0.0013974	0.01146	2893	4	-0.79052
Aif1	6	0.053222	0.0013974	0.01146	2894	4	-0.70852
Olfr1261	6	0.053265	0.0013974	0.01146	2895	4	-0.68037
Hdac6	6	0.053439	0.0013974	0.01146	2897	4	-0.72153
Hmga1	6	0.053482	0.0013974	0.01146	2901	4	-0.80542
Smarcd3	6	0.05359	0.0013979	0.01146	2904	4	-0.6651
Ppfia3	6	0.053698	0.0013979	0.01146	2907	4	-0.78325
Paf1	6	0.053889	0.0013979	0.01146	2912	4	-0.71633
Grk4	6	0.054097	0.0013979	0.01146	2918	4	-0.66502
Zfp119b	6	0.054198	0.0014351	0.011705	2921	4	-0.77475
Ptprk	6	0.054315	0.0014351	0.011705	2925	4	-0.69434
Tmem119	6	0.054358	0.0014351	0.011705	2927	4	-0.748
Wdr96	6	0.054524	0.0014355	0.011705	2931	4	-0.75617
Tfcp2l1	6	0.054566	0.0014355	0.011705	2932	4	-0.64437
Parl	6	0.054612	0.0014355	0.011705	2934	4	-0.66688
Nt5c1a	6	0.054743	0.0014749	0.012013	2939	4	-0.71066
Olfr784	6	0.054878	0.0014754	0.012013	2942	4	-0.73886
Magi3	6	0.055179	0.0015537	0.012628	2945	4	-0.76377
Tcf7	6	0.055194	0.0015537	0.012628	2947	4	-0.73478
Slco6d1	6	0.055271	0.0015966	0.012874	2949	4	-0.65337
Wbscr28	6	0.055276	0.0015966	0.012874	2950	4	-0.78863
Mrpl28	6	0.055433	0.0015966	0.012874	2952	4	-0.74294
Fam73b	6	0.055439	0.0015966	0.012874	2954	4	-0.77956
Car11	6	0.055444	0.0015966	0.012874	2955	4	-0.65818
Olfml1	6	0.055449	0.0015966	0.012874	2957	4	-0.67138
Exoc4	6	0.055525	0.0015966	0.012874	2959	4	-0.6911
Theg	6	0.055582	0.0015966	0.012874	2962	4	-0.7104
Map1lc3b	6	0.055744	0.0015971	0.012874	2964	4	-0.79482
Ggta1	6	0.056019	0.0015971	0.012874	2969	4	-0.77488
Vmn2r67	6	0.056325	0.0016185	0.013022	2977	4	-0.71584
Ppp2r3d	6	0.056333	0.0016189	0.013022	2978	4	-0.67138
Zmym2	6	0.056341	0.0016189	0.013022	2979	4	-0.6626
Ppm1g	6	0.056506	0.0016548	0.013253	2984	4	-0.69469
Htr3b	6	0.056637	0.0016548	0.013253	2989	4	-0.72452
Ppp1r11	6	0.056763	0.0016553	0.013253	2991	4	-0.58687
Gal3st1	6	0.056796	0.0016553	0.013253	2992	4	-0.66365
Sp8	6	0.056989	0.001696	0.013573	2997	4	-0.7114
Gid4	6	0.057061	0.0016964	0.013573	2998	4	-0.74013
Olfr1348	6	0.057248	0.0017358	0.013848	3004	4	-0.70861
Eif3h	6	0.057286	0.0017363	0.013848	3007	4	-0.78905
Gm11554	6	0.057348	0.0017363	0.013848	3008	4	-0.64225
Eif4ebp2	6	0.057436	0.0017363	0.013848	3010	4	-0.73029
Snupn	6	0.057716	0.0017862	0.014179	3021	4	-0.70327
Olfr628	6	0.057822	0.0017866	0.014179	3024	4	-0.67455
Cnot10	6	0.057894	0.0017866	0.014179	3027	4	-0.6667
Dppa4	6	0.058388	0.0019345	0.015309	3034	4	-0.5797
Tbkbp1	6	0.058528	0.001935	0.015309	3037	4	-0.74121
Sbno1	6	0.058556	0.001935	0.015309	3039	4	-0.80566
Kif23	6	0.058741	0.0019753	0.015587	3045	4	-0.76581
Chp2	6	0.058809	0.0019753	0.015587	3047	4	-0.71199
Sowaha	6	0.059067	0.0047962	0.02956	3054	4	-0.64705
Bcorl1	6	0.059067	0.0047962	0.02956	3074	4	-0.61277
Nrep	6	0.059067	0.0047962	0.02956	3110	4	-0.65737
Exoc7	6	0.059067	0.0047962	0.02956	3153	4	-0.75597
Olfr78	6	0.059067	0.0047962	0.02956	3269	4	-0.65216
Pbx1	6	0.059067	0.0047962	0.02956	3304	4	-0.79645
Ccl12	6	0.059067	0.0047962	0.02956	3330	4	-0.6587
Olfr1123	6	0.059067	0.0047962	0.02956	3467	4	-0.78977
Olfr1135	6	0.059067	0.0047962	0.02956	3529	4	-0.67606
Ttpa	6	0.059067	0.0047962	0.02956	3577	4	-0.70368
Rgs22	6	0.059067	0.0047962	0.02956	3641	4	-0.71118
Gpd1l	6	0.059067	0.0047962	0.02956	3714	4	-0.6329
Olfr293	6	0.059067	0.0047962	0.02956	3730	4	-0.65483
Gm5803	6	0.059067	0.0047962	0.02956	3743	4	-0.68488
Cdc73	6	0.059141	0.0076167	0.043511	3782	4	-0.68031
Cdsn	6	0.059186	0.0076167	0.043511	3784	4	-0.77405
Lmln	6	0.059209	0.0076167	0.043511	3785	4	-0.7667
Uhrf2	6	0.059231	0.0076171	0.043511	3786	4	-0.76699
Pelo	6	0.059237	0.0076171	0.043511	3787	4	-0.66188
Zfp335	6	0.059282	0.0076171	0.043511	3790	4	-0.6819
Cers3	6	0.059288	0.0076171	0.043511	3791	4	-0.65905
Rnaseh2b	6	0.059389	0.0076596	0.043511	3793	4	-0.65906
Mfsd7b	6	0.059626	0.0076828	0.043511	3804	4	-0.64741
Sptlc2	6	0.059695	0.0076828	0.043511	3805	4	-0.71539
Faah	6	0.059746	0.0076828	0.043511	3808	4	-0.72883
Sh2b1	6	0.059809	0.0076828	0.043511	3811	4	-0.70631
Traf2	6	0.059888	0.0076828	0.043511	3814	4	-0.64544
Cbx7	6	0.060367	0.0076828	0.043511	3826	4	-0.66591
Otud4	6	0.060539	0.0076828	0.043511	3828	4	-0.67644
Olfr1457	6	0.060723	0.0076832	0.043511	3832	4	-0.64617
Fgf16	6	0.06074	0.0076832	0.043511	3833	4	-0.67478
Olfr1425	6	0.060791	0.0076832	0.043511	3834	4	-0.7023
Kcnh8	6	0.060883	0.0076832	0.043511	3839	4	-0.65455
Copz2	6	0.061027	0.0076832	0.043511	3841	4	-0.72827
Nr1i2	6	0.061307	0.0076832	0.043511	3845	4	-0.6512
Olfr1354	6	0.061373	0.0076832	0.043511	3846	4	-0.71018
Vmn1r175	6	0.061448	0.0076832	0.043511	3847	4	-0.66155
Zfp706	6	0.061807	0.0076832	0.043511	3853	4	-0.68649
Pgk1	6	0.061813	0.0076832	0.043511	3854	4	-0.65128
Fntb	6	0.0619	0.0076832	0.043511	3856	4	-0.7719
Amd1	6	0.06204	0.0077349	0.043511	3858	4	-0.7169
Ublcp1	6	0.062046	0.0077349	0.043511	3859	4	-0.64941
Nipsnap3a	6	0.062145	0.0077349	0.043511	3860	4	-0.70439
Gbf1	6	0.062325	0.0077349	0.043511	3865	4	-0.67491
Bap1	6	0.06243	0.0077349	0.043511	3868	4	-0.67184
Cks2	6	0.062466	0.0077349	0.043511	3870	4	-0.67884
Pnpla6	6	0.062623	0.0077353	0.043511	3876	4	-0.6939
Ndufa12	6	0.063122	0.0077353	0.043511	3888	4	-0.65965
Dnajc10	6	0.063146	0.0077353	0.043511	3889	4	-0.64328
Braf	6	0.063275	0.0077852	0.043511	3893	4	-0.74475
Olfr1209	6	0.063281	0.0077852	0.043511	3894	4	-0.6432
Kdm4d	6	0.063434	0.0077852	0.043511	3896	4	-0.67615
Foxred1	6	0.06376	0.0077852	0.043511	3900	4	-0.67797
Epha3	6	0.063783	0.0077852	0.043511	3901	4	-0.64758
Pelp1	6	0.06392	0.0077852	0.043511	3903	4	-0.65471
Ccdc58	6	0.064139	0.0077852	0.043511	3908	4	-0.63986
4933412E24Rik	6	0.064169	0.0077852	0.043511	3909	4	-0.73708
Vmn1r51	6	0.064181	0.0077852	0.043511	3910	4	-0.62667
Mup6	6	0.064353	0.0077852	0.043511	3913	4	-0.64512
Ddx59	6	0.065185	0.0077857	0.043511	3934	4	-0.64893
Ankef1	6	0.065389	0.0077857	0.043511	3942	4	-0.64345
Zfp354c	6	0.065413	0.0077857	0.043511	3944	4	-0.67733
Olfr192	6	0.065449	0.0077857	0.043511	3946	4	-0.66153
Mrpl51	6	0.065817	0.0077857	0.043511	3954	4	-0.67109
Olfr914	6	0.065835	0.0077857	0.043511	3955	4	-0.66085
Dtx3l	6	0.065847	0.0077857	0.043511	3956	4	-0.70141
Oxa1l	6	0.066107	0.0077857	0.043511	3963	4	-0.7194
Trmt11	6	0.066138	0.0077857	0.043511	3965	4	-0.63871
Smad5	6	0.066332	0.0077857	0.043511	3970	4	-0.65112
Pfdn2	6	0.066374	0.0077857	0.043511	3971	4	-0.75021
3110082J24Rik	6	0.066563	0.0078329	0.043511	3974	4	-0.64116
Rspry1	6	0.067014	0.0078334	0.043511	3986	4	-0.73861
BC018507	6	0.067167	0.0078334	0.043511	3991	4	-0.67474
Tgfb1	6	0.067393	0.0078334	0.043511	3996	4	-0.78113
Gm10436	6	0.067467	0.0078334	0.043511	4000	4	-0.67959
Cox11	6	0.067492	0.0078842	0.043511	4001	4	-0.73907
Cbx8	6	0.068052	0.0078842	0.043511	4016	4	-0.63004
Rer1	6	0.068126	0.0078842	0.043511	4020	4	-0.67491
Trit1	6	0.068139	0.0078842	0.043511	4021	4	-0.68594
Gapdh	6	0.068485	0.0078846	0.043511	4030	4	-0.71712
Dmwd	6	0.068597	0.0078846	0.043511	4034	4	-0.64637
Btla	6	0.068622	0.0078846	0.043511	4035	4	-0.65612
Olfr551	6	0.068764	0.0078846	0.043511	4037	4	-0.57614
Plekhh3	6	0.068901	0.0078846	0.043511	4041	4	-0.76608
Catsper1	6	0.068951	0.0078846	0.043511	4042	4	-0.67194
Rims4	6	0.069007	0.0078846	0.043511	4043	4	-0.63277
Socs3	6	0.069244	0.0079336	0.043511	4051	4	-0.73917
Agap2	6	0.069531	0.0079341	0.043511	4065	4	-0.68331
Golm1	6	0.069641	0.0079341	0.043511	4070	4	-0.65103
Zfp940	6	0.069669	0.0079341	0.043511	4071	4	-0.63778
Arl14epl	6	0.06975	0.0079341	0.043511	4074	4	-0.63674
Polr1a	6	0.070102	0.0080111	0.043511	4079	4	-0.63306
Prtg	6	0.070285	0.008124	0.043511	4084	4	-0.74316
Dnm2	6	0.07031	0.008124	0.043511	4085	4	-0.71906
Osbpl8	6	0.070455	0.008124	0.043511	4089	4	-0.7152
Asic2	6	0.070499	0.008124	0.043511	4090	4	-0.65129
Mob4	6	0.070543	0.008124	0.043511	4091	4	-0.68299
Vmn1r183	6	0.07072	0.008124	0.043511	4095	4	-0.64885
0610009D07Rik	6	0.070758	0.008124	0.043511	4096	4	-0.67531
Nfrkb	6	0.070897	0.0081245	0.043511	4100	4	-0.63607
Cdc14a	6	0.071297	0.0081245	0.043511	4108	4	-0.65706
Trim2	6	0.07138	0.0081783	0.043511	4110	4	-0.64213
Fem1c	6	0.071412	0.0081787	0.043511	4111	4	-0.69282
Pla2g1b	6	0.071877	0.0083289	0.043511	4122	4	-0.66899
Usp15	6	0.072114	0.0083293	0.043511	4127	4	-0.61393
Slc30a5	6	0.07237	0.0083293	0.043511	4134	4	-0.62634
Ncdn	6	0.072383	0.0083293	0.043511	4135	4	-0.61561
Nup133	6	0.072608	0.0083608	0.043511	4141	4	-0.7667
Slc39a10	6	0.07275	0.0083608	0.043511	4144	4	-0.63293
Tmco5	6	0.072833	0.0083608	0.043511	4146	4	-0.69226
Gpx5	6	0.072846	0.0083608	0.043511	4147	4	-0.6686
Brca2	6	0.072853	0.0083608	0.043511	4148	4	-0.6242
Pilrb2	6	0.072904	0.0083608	0.043511	4149	4	-0.72603
Usmg5	6	0.073046	0.0083608	0.043511	4155	4	-0.66048
Gm12429	6	0.073104	0.0083608	0.043511	4156	4	-0.6866
Des	6	0.073227	0.0083608	0.043511	4157	4	-0.61231
Lrrc71	6	0.073343	0.0083613	0.043511	4161	4	-0.72599
Srrm1	6	0.073408	0.0083613	0.043511	4166	4	-0.63512
Nhlrc4	6	0.073447	0.0083613	0.043511	4167	4	-0.65542
Eid2	6	0.073655	0.0083613	0.043511	4175	4	-0.70105
Mapk1ip1l	6	0.073979	0.0083613	0.043511	4186	4	-0.64296
Azgp1	6	0.074018	0.0083613	0.043511	4187	4	-0.57294
Fer1l5	6	0.074188	0.0083897	0.043511	4194	4	-0.69676
Kdm1a	6	0.074364	0.0083897	0.043511	4197	4	-0.7068
Rpl22l1	6	0.074384	0.0083897	0.043511	4199	4	-0.7157
Ccdc37	6	0.074521	0.0083897	0.043511	4203	4	-0.6049
Mrpl41	6	0.07454	0.0083897	0.043511	4204	4	-0.63795
Gm11992	6	0.074769	0.0083897	0.043511	4207	4	-0.62127
Fam207a	6	0.075051	0.0083897	0.043511	4212	4	-0.62101
E4f1	6	0.075071	0.0083897	0.043511	4214	4	-0.60118
Gimap3	6	0.075084	0.0083897	0.043511	4215	4	-0.60739
Pex5	6	0.075209	0.0083902	0.043511	4219	4	-0.65852
Naip1	6	0.075334	0.0083902	0.043511	4223	4	-0.7219
Rlim	6	0.075347	0.0083902	0.043511	4224	4	-0.70737
Surf6	6	0.075407	0.0083902	0.043511	4226	4	-0.62051
Ctsz	6	0.075449	0.0083902	0.043511	4228	4	-0.61152

## Sheet: Data_S1b
Data S1. Essential genes in ESCs (Data 1Sa) and essential/differentiation related genes in MNs (Data 1Sb) identified via genome-wide CRISPR screens
Data S1b. List of all genes in primary screens based on their depletion ranking by comparing MN population with ESC population (Essential/differentiation related genes in MNs: FDR<0.05, sgRNA≥ 4. MAGeCK algorithm was used for the analysis of CRISPR screens and associated statistics below, see Methods)
id	num	neg|score	neg|p-value	neg|fdr	neg|rank	neg|goodsgrna	neg|lfc
Ppp4c	6	1.5149e-07	2.1886e-07	9e-06	1	6	-3.3424
Ptpmt1	6	5.0354e-07	2.1886e-07	9e-06	2	5	-3.1838
Srsf3	6	6.6401e-07	2.1886e-07	9e-06	3	6	-3.6262
1110004E09Rik	6	7.1646e-07	2.1886e-07	9e-06	4	4	-1.1332
Pot1a	6	8.1018e-07	2.1886e-07	9e-06	5	6	-3.6134
Hnrnpk	6	1.1315e-06	2.1886e-07	9e-06	6	5	-4.076
Pou5f1	6	2.297e-06	2.1886e-07	9e-06	7	6	-3.6868
Rps19	6	2.7297e-06	2.1886e-07	9e-06	8	6	-3.532
mmu-mir-6380	4	3.7281e-06	2.1886e-07	9e-06	9	4	-3.5661
Rac1	6	5.395e-06	2.1886e-07	9e-06	10	5	-4.1914
Rbm8a	6	7.212e-06	2.1886e-07	9e-06	11	6	-3.0841
Mtch2	6	7.4124e-06	2.1886e-07	9e-06	12	4	-2.9398
Asun	6	8.3206e-06	2.1886e-07	9e-06	13	4	-3.9021
Wars2	6	9.554e-06	2.1886e-07	9e-06	14	5	-3.1702
Prpf4	6	9.8249e-06	2.1886e-07	9e-06	15	4	-3.1916
Cbx2	6	1.0703e-05	2.1886e-07	9e-06	16	5	-3.1158
mmu-mir-6946	4	1.1576e-05	2.1886e-07	9e-06	17	4	-3.0814
Tpi1	6	1.1607e-05	2.1886e-07	9e-06	18	6	-3.7896
mmu-mir-5103	4	1.3563e-05	2.1886e-07	9e-06	19	4	-4.0248
Eif6	6	1.6259e-05	2.1886e-07	9e-06	20	6	-3.3287
Gnb2l1	6	1.6835e-05	2.1886e-07	9e-06	21	6	-2.1012
Nars	6	1.9766e-05	2.1886e-07	9e-06	22	4	-2.7216
Setd1a	6	2.0888e-05	2.1886e-07	9e-06	23	5	-2.8845
Smc4	6	2.2605e-05	2.1886e-07	9e-06	24	5	-3.659
Dbr1	6	2.347e-05	2.1886e-07	9e-06	25	4	-3.1491
Dnajc8	6	2.3539e-05	2.1886e-07	9e-06	26	6	-2.5173
Mrps25	6	2.3848e-05	2.1886e-07	9e-06	27	5	-2.2573
mmu-mir-1954	4	2.5334e-05	2.1886e-07	9e-06	28	4	-2.9597
Pced1b	6	2.5958e-05	2.1886e-07	9e-06	29	6	-2.6687
Mtif2	6	2.8975e-05	2.1886e-07	9e-06	30	5	-2.9831
mmu-mir-5622	4	2.9587e-05	2.1886e-07	9e-06	31	4	-3.4841
Yy1	6	3.0236e-05	2.1886e-07	9e-06	32	5	-2.8605
Gtf3c2	6	3.44e-05	2.1886e-07	9e-06	33	4	-3.1768
Ncl	6	3.7347e-05	2.1886e-07	9e-06	34	6	-2.4825
Sqle	6	3.8486e-05	2.1886e-07	9e-06	35	6	-3.3541
Heatr3	6	4.128e-05	2.1886e-07	9e-06	36	6	-3.0765
Pyroxd1	6	4.6246e-05	2.1886e-07	9e-06	37	6	-2.2647
Actb	6	4.737e-05	2.1886e-07	9e-06	39	6	-2.6428
Ppat	6	5.0165e-05	2.1886e-07	9e-06	41	5	-3.3609
Armc5	6	5.1869e-05	2.1886e-07	9e-06	42	4	-2.137
Ddb1	6	5.3581e-05	2.1886e-07	9e-06	43	5	-2.8785
Yars2	6	5.4704e-05	2.1886e-07	9e-06	44	6	-2.9857
Eif2s1	6	5.5459e-05	2.1886e-07	9e-06	45	4	-0.6651
mmu-mir-8104	4	6.0137e-05	2.1886e-07	9e-06	46	4	-3.5391
Fam50a	6	6.0744e-05	2.1886e-07	9e-06	47	5	-2.8401
Rps3	6	6.4519e-05	2.1886e-07	9e-06	48	6	-2.8154
Pfn1	6	6.817e-05	2.1886e-07	9e-06	49	6	-3.36
Rpl9	6	6.8486e-05	2.1886e-07	9e-06	50	5	-3.3777
Selo	6	6.9024e-05	2.1886e-07	9e-06	51	6	-2.0404
Rcor2	6	6.9351e-05	2.1886e-07	9e-06	52	5	-3.2968
Dars2	6	7.1544e-05	2.1886e-07	9e-06	53	6	-2.4428
Rpl18a	6	7.2136e-05	2.1886e-07	9e-06	54	5	-3.1867
mmu-mir-6359	4	7.2924e-05	2.1886e-07	9e-06	55	4	-2.8059
Ndufa8	6	7.2944e-05	2.1886e-07	9e-06	56	5	-3.088
Aars2	6	7.9408e-05	2.1886e-07	9e-06	57	5	-3.2545
mmu-mir-3100	4	8.2414e-05	2.1886e-07	9e-06	58	4	-2.8068
2010111I01Rik	6	8.5323e-05	2.1886e-07	9e-06	59	5	-2.9271
mmu-mir-760	4	8.9336e-05	2.1886e-07	9e-06	61	4	-3.4516
Usp16	6	9.4723e-05	2.1886e-07	9e-06	62	6	-2.6776
Prmt5	6	9.6496e-05	2.1886e-07	9e-06	63	5	-2.9892
Pmvk	6	0.00010029	2.1886e-07	9e-06	64	6	-3.186
Smndc1	6	0.00010125	2.1886e-07	9e-06	65	5	-3.4466
Kdsr	6	0.00010235	2.1886e-07	9e-06	66	4	-2.8022
Rps24	6	0.00010611	2.1886e-07	9e-06	67	6	-2.9164
Rps28	6	0.00010911	2.1886e-07	9e-06	68	5	-1.7011
Rit2	6	0.00010934	2.1886e-07	9e-06	69	5	-3.0679
Ppp6r3	6	0.00011143	2.1886e-07	9e-06	70	5	-2.8275
Rfwd3	6	0.0001126	2.1886e-07	9e-06	71	6	-2.6348
Rpl31	5	0.00011923	2.1886e-07	9e-06	72	5	-2.437
Pnkp	6	0.00011924	2.1886e-07	9e-06	73	6	-2.3475
mmu-mir-6978	4	0.00011931	2.1886e-07	9e-06	74	4	-2.7985
Ak6	6	0.0001251	2.1886e-07	9e-06	75	6	-3.0655
Zfp407	6	0.0001298	2.1886e-07	9e-06	76	5	-1.9309
Kat8	6	0.00013063	2.1886e-07	9e-06	77	6	-3.1699
Usp7	6	0.0001318	2.1886e-07	9e-06	78	6	-3.194
Qrsl1	6	0.00013685	2.1886e-07	9e-06	79	5	-1.3627
Hspe1	6	0.00014224	2.1886e-07	9e-06	80	4	-2.594
mmu-mir-3108	4	0.00015967	2.1886e-07	9e-06	82	4	-3.5959
Kdm6a	6	0.00016023	2.1886e-07	9e-06	83	6	-2.6641
Ppp6c	6	0.00016228	2.1886e-07	9e-06	84	5	-2.5651
Psenen	6	0.00016303	2.1886e-07	9e-06	85	5	-3.1669
Rev1	6	0.00016693	2.1886e-07	9e-06	86	5	-1.2025
Eef1e1	6	0.00016766	2.1886e-07	9e-06	87	5	-3.1625
Mbtd1	6	0.00017433	2.1886e-07	9e-06	88	6	-2.1428
E2f6	6	0.00017906	2.1886e-07	9e-06	89	6	-2.1958
Snrnp200	6	0.00017931	2.1886e-07	9e-06	90	6	-2.8045
mmu-mir-7119	4	0.00018409	2.1886e-07	9e-06	91	4	-2.7549
Ddx39b	6	0.00018471	2.1886e-07	9e-06	92	5	-2.4395
Imp4	6	0.00018726	2.1886e-07	9e-06	93	6	-2.549
Sass6	6	0.00019119	2.1886e-07	9e-06	94	5	-2.5486
Pnpt1	6	0.00019179	2.1886e-07	9e-06	95	4	-2.9677
Rps20	6	0.00019224	2.1886e-07	9e-06	96	6	-2.8292
Ndnl2	6	0.00019549	2.1886e-07	9e-06	97	6	-2.4812
mmu-mir-7016	4	0.00019624	2.1886e-07	9e-06	98	4	-2.3299
Wdr61	6	0.00019737	2.1886e-07	9e-06	99	4	-2.9539
Smarcal1	6	0.00020096	2.1886e-07	9e-06	100	6	-2.2845
Mrp63	6	0.00020227	2.1886e-07	9e-06	101	6	-3.0393
Sf3a3	6	0.00020237	2.1886e-07	9e-06	102	6	-2.4403
Rcc1	6	0.00020601	2.1886e-07	9e-06	103	6	-1.3457
Rps7	6	0.00020894	2.1886e-07	9e-06	104	5	-2.8107
mmu-mir-3470a	4	0.00021445	2.1886e-07	9e-06	106	4	-3.346
Kif4	6	0.00022286	2.1886e-07	9e-06	107	6	-2.6241
mmu-mir-92b	4	0.00022297	2.1886e-07	9e-06	108	4	-3.6613
Exosc6	6	0.00022524	2.1886e-07	9e-06	109	5	-2.5144
Mrpl43	6	0.00022963	2.1886e-07	9e-06	110	5	-3.0667
mmu-mir-8111	4	0.0002315	2.1886e-07	9e-06	111	4	-3.0106
Rps23	6	0.00023881	2.1886e-07	9e-06	112	5	-2.2717
mmu-mir-7014	4	0.00024367	2.1886e-07	9e-06	113	4	-2.4702
Coa5	6	0.00024533	2.1886e-07	9e-06	114	4	-1.9186
mmu-mir-146a	4	0.00025323	2.1886e-07	9e-06	116	4	-2.4564
mmu-mir-6906	4	0.00025708	2.1886e-07	9e-06	117	4	-3.4259
Wdr33	6	0.00025865	2.1886e-07	9e-06	118	5	-3.0319
Farsb	6	0.00026121	2.1886e-07	9e-06	119	6	-2.2728
Elp5	6	0.00026231	2.1886e-07	9e-06	120	4	-1.8029
Psmc2	6	0.00026346	2.1886e-07	9e-06	121	5	-2.3147
mmu-mir-6481	4	0.00026957	2.1886e-07	9e-06	123	4	-2.9148
Polg	6	0.00027133	2.1886e-07	9e-06	125	5	-2.3423
Ranbp1	6	0.00028508	2.1886e-07	9e-06	127	5	-3.2577
mmu-mir-8091	4	0.00028729	2.1886e-07	9e-06	128	4	-3.0592
mmu-mir-7045	4	0.00029106	2.1886e-07	9e-06	129	4	-2.7216
Sf3a1	6	0.00029439	2.1886e-07	9e-06	130	6	-3.3584
Morc2a	6	0.00030136	2.1886e-07	9e-06	131	5	-2.8967
mmu-mir-5104	4	0.00030814	2.1886e-07	9e-06	132	4	-2.5672
Cpsf3	6	0.00030999	2.1886e-07	9e-06	133	4	-0.93328
mmu-mir-3091	4	0.0003219	2.1886e-07	9e-06	134	4	-2.683
Uba1	6	0.00032607	2.1886e-07	9e-06	135	5	-2.9474
Socs3	6	0.00032977	2.1886e-07	9e-06	136	5	-2.6082
Arf1	6	0.00033194	2.1886e-07	9e-06	137	5	-2.8927
Ascl3	6	0.00033347	2.1886e-07	9e-06	138	4	-2.8732
Vps45	6	0.00033794	2.1886e-07	9e-06	139	6	-2.2461
Rad51	6	0.00034198	2.1886e-07	9e-06	140	4	-1.236
Sfswap	6	0.00034385	2.1886e-07	9e-06	141	6	-2.5398
mmu-mir-1900	4	0.00034561	2.1886e-07	9e-06	142	4	-3.1986
Ddx59	6	0.00034991	2.1886e-07	9e-06	143	5	-2.8635
Ybx1	6	0.00035432	2.1886e-07	9e-06	144	5	-2.4477
Atp5a1	6	0.00036423	2.1886e-07	9e-06	145	5	-2.5723
Phf23	6	0.00036599	2.1886e-07	9e-06	146	4	-0.96053
Actr2	6	0.00037263	2.1886e-07	9e-06	147	6	-2.0597
Lonp1	6	0.00038479	2.1886e-07	9e-06	149	6	-2.4478
Rps19bp1	6	0.00038601	2.1886e-07	9e-06	150	4	-1.5302
Psmb4	6	0.00038635	2.1886e-07	9e-06	151	6	-2.3498
Kif18a	6	0.00040524	2.1886e-07	9e-06	153	6	-2.1983
mmu-mir-1199	4	0.00041317	2.1886e-07	9e-06	155	4	-3.0032
mmu-mir-3067	4	0.00041336	2.1886e-07	9e-06	156	4	-2.2159
Tmed10	6	0.00041456	2.1886e-07	9e-06	157	6	-2.0877
Imp3	6	0.00041925	2.1886e-07	9e-06	158	5	-2.0784
Coq4	6	0.00042386	2.1886e-07	9e-06	159	5	-2.288
mmu-mir-381	4	0.0004342	2.1886e-07	9e-06	160	4	-2.3159
Grwd1	6	0.0004352	2.1886e-07	9e-06	161	6	-2.3087
Pstk	6	0.00043782	2.1886e-07	9e-06	162	6	-2.1141
mmu-mir-6240	4	0.00043793	2.1886e-07	9e-06	163	4	-3.2257
Hsd17b10	6	0.00044885	2.1886e-07	9e-06	164	6	-2.2247
Rpsa	6	0.00044932	2.1886e-07	9e-06	165	6	-2.3463
Rbm3	6	0.00045304	2.1886e-07	9e-06	166	4	-1.1884
Krr1	6	0.00045577	2.1886e-07	9e-06	167	6	-2.4449
Atp5f1	6	0.00046219	2.1886e-07	9e-06	168	5	-2.3257
mmu-mir-6236	4	0.00046593	2.1886e-07	9e-06	169	4	-2.9389
Dynlrb1	6	0.00046723	2.1886e-07	9e-06	170	4	-2.5329
mmu-mir-7032	4	0.00046886	2.1886e-07	9e-06	171	4	-2.6759
Trmt112	6	0.00047178	2.1886e-07	9e-06	172	4	-3.0097
Ppm1d	6	0.00047483	2.1886e-07	9e-06	174	6	-2.0428
Zfp622	6	0.00047774	2.1886e-07	9e-06	175	4	-2.9148
Nsun5	6	0.00048688	2.1886e-07	9e-06	176	5	-3.1338
mmu-mir-7057	4	0.00049608	2.1886e-07	9e-06	178	4	-2.6499
Ybey	6	0.00050705	2.1886e-07	9e-06	179	6	-2.518
Thg1l	6	0.00050991	2.1886e-07	9e-06	180	6	-2.4101
Heatr2	6	0.00051181	2.1886e-07	9e-06	181	4	-2.6227
Ppa2	6	0.00051443	2.1886e-07	9e-06	183	4	-0.88798
Cenpw	6	0.00051667	2.1886e-07	9e-06	184	6	-2.2684
Cdc42	6	0.00051806	2.1886e-07	9e-06	185	5	-2.489
Spin2d	4	0.00051975	2.1886e-07	9e-06	186	4	-2.5935
Nelfb	6	0.00052854	2.1886e-07	9e-06	187	5	-2.3642
Terf2	6	0.0005407	2.1886e-07	9e-06	188	6	-2.3027
Qars	6	0.00054088	2.1886e-07	9e-06	189	5	-1.3438
Qrich1	6	0.00054695	2.1886e-07	9e-06	191	5	-2.7607
Mrps6	6	0.00054839	2.1886e-07	9e-06	192	5	-1.8011
1600002H07Rik	6	0.00055048	2.1886e-07	9e-06	193	5	-2.5617
Plk4	6	0.00057238	2.1886e-07	9e-06	194	6	-2.8084
Rpl15	6	0.00057593	2.1886e-07	9e-06	195	5	-3.0343
mmu-mir-6420	4	0.00057654	2.1886e-07	9e-06	196	4	-2.8477
Sart3	6	0.00057851	2.1886e-07	9e-06	197	6	-2.3888
Gtf2f2	6	0.00058537	2.1886e-07	9e-06	198	5	-3.0542
Toe1	6	0.00058689	2.1886e-07	9e-06	199	6	-2.0901
Impdh2	6	0.00058881	2.1886e-07	9e-06	200	5	-2.91
Dph6	6	0.00058947	2.1886e-07	9e-06	201	4	-2.8062
mmu-mir-5625	4	0.00059391	2.1886e-07	9e-06	202	4	-2.2275
Ak2	6	0.00059607	2.1886e-07	9e-06	203	4	-2.4799
mmu-mir-7038	4	0.00060401	2.1886e-07	9e-06	204	4	-2.4581
Mterfd2	6	0.00060463	2.1886e-07	9e-06	205	5	-2.8107
Pet112	6	0.00061391	2.1886e-07	9e-06	206	6	-2.6841
mmu-mir-711	4	0.00062574	2.1886e-07	9e-06	207	4	-2.4788
Naa25	6	0.00062958	2.1886e-07	9e-06	208	4	-2.7255
2310003H01Rik	6	0.00063273	2.1886e-07	9e-06	209	6	-2.0498
Rpusd4	6	0.00063791	2.1886e-07	9e-06	210	5	-2.7305
Alox8	6	0.00064004	2.1886e-07	9e-06	211	4	-2.8009
mmu-mir-3471-1	4	0.00064102	2.1886e-07	9e-06	212	4	-3.1188
Rexo2	6	0.00064374	2.1886e-07	9e-06	213	5	-1.6744
Fance	6	0.00064699	2.1886e-07	9e-06	214	6	-2.6922
Hspa4	6	0.00064897	2.1886e-07	9e-06	215	5	-2.6768
Rpl27	6	0.00065202	2.1886e-07	9e-06	216	6	-2.1326
Psma5	6	0.0006579	2.1886e-07	9e-06	217	4	-2.6797
mmu-mir-3473d	4	0.00065834	2.1886e-07	9e-06	218	4	-2.5883
Arhgef7	6	0.00066092	2.1886e-07	9e-06	219	4	-2.2979
Cnot1	6	0.00066413	2.1886e-07	9e-06	220	5	-2.1232
Nsmce2	6	0.00067659	2.1886e-07	9e-06	221	6	-2.6467
Peo1	6	0.0007156	2.1886e-07	9e-06	223	5	-2.5424
Ilf3	6	0.00071595	2.1886e-07	9e-06	224	6	-1.7341
Mrpl47	6	0.00071892	2.1886e-07	9e-06	225	4	-2.3845
Ddx5	6	0.00071991	2.1886e-07	9e-06	226	6	-2.7659
Rpl36	6	0.00072065	2.1886e-07	9e-06	227	6	-2.6416
mmu-mir-6988	4	0.00073223	2.1886e-07	9e-06	228	4	-3.1432
Ndufb5	6	0.00073832	2.1886e-07	9e-06	229	4	-2.0504
Rpl37a	6	0.00073908	2.1886e-07	9e-06	230	4	-2.3145
Ccdc115	6	0.00074134	2.1886e-07	9e-06	231	5	-2.6446
L1td1	6	0.00074341	2.1886e-07	9e-06	232	4	-2.9065
Rpl37	6	0.0007475	2.1886e-07	9e-06	233	4	-1.1874
Kti12	6	0.00075578	2.1886e-07	9e-06	234	5	-2.6484
Tomm70a	6	0.00075698	2.1886e-07	9e-06	235	5	-2.1755
Rnf20	6	0.00075994	2.1886e-07	9e-06	236	5	-1.6209
Dcps	6	0.0007672	2.1886e-07	9e-06	238	6	-1.9405
Cct2	6	0.00076792	2.1886e-07	9e-06	239	5	-2.132
Cox20	6	0.00077287	2.1886e-07	9e-06	240	5	-2.5583
Dcp2	6	0.00077502	2.1886e-07	9e-06	241	6	-2.6592
Ears2	6	0.00078512	2.1886e-07	9e-06	242	4	-1.9519
Rps15	6	0.0007932	2.1886e-07	9e-06	244	6	-2.4308
U2af1	6	0.00079721	2.1886e-07	9e-06	246	5	-2.6201
Eftud2	6	0.00080623	2.1886e-07	9e-06	247	6	-2.1181
mmu-mir-6398	4	0.00081381	2.1886e-07	9e-06	248	4	-2.683
Rpl14	6	0.00081902	2.1886e-07	9e-06	249	5	-2.5274
Mre11a	6	0.00082198	2.1886e-07	9e-06	250	6	-2.3044
Eif4a1	6	0.00082364	2.1886e-07	9e-06	251	5	-1.5956
mmu-mir-665	4	0.00082567	2.1886e-07	9e-06	252	4	-2.1818
Cactin	6	0.00083441	2.1886e-07	9e-06	253	4	-2.2375
mmu-mir-7009	4	0.00083873	2.1886e-07	9e-06	254	4	-2.971
Mrps16	6	0.00083889	2.1886e-07	9e-06	255	4	-2.1069
mmu-mir-343	4	0.00083908	2.1886e-07	9e-06	256	4	-2.6153
Eef1g	6	0.0008393	2.1886e-07	9e-06	257	4	-1.2565
mmu-mir-7058	4	0.00083954	2.1886e-07	9e-06	258	4	-2.4127
mmu-mir-875	4	0.00084068	2.1886e-07	9e-06	259	4	-3.057
Fars2	6	0.00084834	2.1886e-07	9e-06	260	5	-2.3335
Rpl30	6	0.00085124	2.1886e-07	9e-06	261	5	-2.3644
Strip1	6	0.00086576	2.1886e-07	9e-06	262	5	-2.5269
mmu-mir-133a-1	4	0.00087523	2.1886e-07	9e-06	263	4	-2.1823
Hsd17b7	6	0.00087605	2.1886e-07	9e-06	264	6	-1.869
Mcm6	6	0.00088768	2.1886e-07	9e-06	266	6	-2.2737
Zfand5	6	0.00089615	2.1886e-07	9e-06	267	4	-2.4036
Ttc33	6	0.00089786	2.1886e-07	9e-06	268	4	-2.2712
mmu-mir-294	4	0.00089848	2.1886e-07	9e-06	269	4	-2.9604
mmu-mir-6967	6	0.00090833	2.1886e-07	9e-06	270	5	-2.7908
mmu-mir-6402	4	0.00091087	2.1886e-07	9e-06	271	4	-2.6041
Wbscr16	6	0.00092003	2.1886e-07	9e-06	272	6	-1.9185
Psma2	6	0.00092564	2.1886e-07	9e-06	273	6	-1.9809
mmu-mir-3092	4	0.00092937	2.1886e-07	9e-06	274	4	-2.8087
Ndufb8	6	0.00092974	2.1886e-07	9e-06	275	5	-2.3575
Ube2t	6	0.00093446	2.1886e-07	9e-06	276	5	-1.3931
Zfp148	6	0.00093985	2.1886e-07	9e-06	277	5	-2.422
Fbl	6	0.00096791	2.1886e-07	9e-06	278	4	-2.5895
mmu-mir-376c	4	0.00096925	2.1886e-07	9e-06	279	4	-2.279
Rngtt	6	0.00097483	2.1886e-07	9e-06	280	6	-2.6286
Gnl1	6	0.00098267	2.1886e-07	9e-06	281	6	-1.9346
Pggt1b	6	0.00098378	2.1886e-07	9e-06	282	6	-2.7399
Bpnt1	6	0.00098485	2.1886e-07	9e-06	283	4	-2.1841
Sae1	6	0.00099433	2.1886e-07	9e-06	284	6	-1.9432
Kif23	6	0.0010116	2.1886e-07	9e-06	285	6	-1.8287
mmu-mir-6949	4	0.0010171	2.1886e-07	9e-06	286	4	-2.4151
Slc25a26	6	0.0010298	2.1886e-07	9e-06	287	6	-2.606
Morf4l1	6	0.0010308	2.1886e-07	9e-06	288	4	-2.6239
Mrpl39	6	0.0010361	2.1886e-07	9e-06	289	4	-2.6705
Mfn1	6	0.0010576	2.1886e-07	9e-06	291	5	-2.9069
Lig3	6	0.0010613	2.1886e-07	9e-06	292	5	-2.7435
Rpp21	6	0.0010727	2.1886e-07	9e-06	294	4	-1.4364
Slc39a7	6	0.0010758	2.1886e-07	9e-06	295	6	-1.6889
Mrps18b	6	0.0010773	2.1886e-07	9e-06	296	5	-2.9797
Fasn	6	0.0010853	2.1886e-07	9e-06	297	5	-2.5432
mmu-mir-7075	4	0.0010865	2.1886e-07	9e-06	298	4	-3.2544
Mcat	6	0.0010872	2.1886e-07	9e-06	299	5	-1.8745
mmu-mir-7061	4	0.0011047	2.1886e-07	9e-06	300	4	-2.5544
mmu-let-7j	4	0.0011059	2.1886e-07	9e-06	301	4	-2.6597
mmu-mir-7234	4	0.0011109	2.1886e-07	9e-06	302	4	-2.1758
mmu-mir-690	4	0.0011174	2.1886e-07	9e-06	303	4	-3.1391
Eed	6	0.0011194	2.1886e-07	9e-06	304	5	-2.4382
Mdm2	6	0.0011204	2.1886e-07	9e-06	305	5	-1.8764
Rad1	6	0.0011322	2.1886e-07	9e-06	306	4	-2.4027
Sod1	6	0.001145	2.1886e-07	9e-06	307	6	-2.0916
Rpia	6	0.0011486	2.1886e-07	9e-06	308	6	-1.6029
Prkrip1	6	0.0011498	2.1886e-07	9e-06	309	4	-1.8095
Snw1	6	0.0011576	2.1886e-07	9e-06	310	6	-2.7418
Tsr1	6	0.0011641	2.1886e-07	9e-06	311	6	-2.6892
Erbb2ip	6	0.0011685	2.1886e-07	9e-06	312	4	-2.6143
Ddx23	6	0.0011704	2.1886e-07	9e-06	313	5	-1.9873
4933409G03Rik	6	0.0011845	2.1886e-07	9e-06	314	4	-2.1639
Bard1	6	0.0012123	2.1886e-07	9e-06	316	6	-2.4917
Snrnp40	6	0.0012149	2.1886e-07	9e-06	317	6	-2.0784
Gins4	6	0.0012157	2.1886e-07	9e-06	318	5	-1.2774
Top2a	6	0.0012206	2.1886e-07	9e-06	319	5	-2.5122
mmu-mir-719	4	0.0012259	2.1886e-07	9e-06	320	4	-3.4217
Pgs1	6	0.0012326	2.1886e-07	9e-06	321	4	-2.4833
Tada3	6	0.0012388	2.1886e-07	9e-06	322	6	-2.345
Zfp825	6	0.0012498	2.1886e-07	9e-06	323	4	-1.7242
Ubr5	6	0.0012696	2.1886e-07	9e-06	324	4	-2.8686
Mipep	6	0.0012717	2.1886e-07	9e-06	325	4	-2.7798
Rft1	6	0.0012788	2.1886e-07	9e-06	326	6	-1.7797
Dnm2	6	0.001284	2.1886e-07	9e-06	327	6	-1.9005
Ddx47	6	0.0012894	2.1886e-07	9e-06	328	4	-1.3876
Mrps26	6	0.0012911	2.1886e-07	9e-06	329	4	-2.1515
Dph1	6	0.0013087	2.1886e-07	9e-06	332	6	-1.617
H3f3a	6	0.0013208	2.1886e-07	9e-06	333	5	-1.4857
C330021F23Rik	5	0.0013223	2.1886e-07	9e-06	334	4	-1.8403
Psma6	6	0.001327	2.1886e-07	9e-06	335	4	-2.6141
Fdxr	6	0.0013277	2.1886e-07	9e-06	336	6	-1.9219
mmu-mir-7069	4	0.0013355	2.1886e-07	9e-06	337	4	-3.2559
Racgap1	6	0.0013414	2.1886e-07	9e-06	338	5	-2.061
Hist1h2bp	6	0.001348	2.1886e-07	9e-06	339	5	-2.4227
Wnk1	6	0.0013575	2.1886e-07	9e-06	340	5	-2.4687
Cfp	6	0.0013586	2.1886e-07	9e-06	341	4	-0.82585
Rpl36a	6	0.0013699	2.1886e-07	9e-06	342	6	-2.0645
Nol9	6	0.0013703	2.1886e-07	9e-06	343	6	-1.5954
Tprkb	6	0.0013732	2.1886e-07	9e-06	344	5	-2.2558
Fkbpl	6	0.0014062	2.1886e-07	9e-06	345	5	-2.3072
Fam114a1	6	0.0014069	2.1886e-07	9e-06	346	4	-2.4198
Thoc6	6	0.001412	2.1886e-07	9e-06	347	6	-2.1444
Prpf8	6	0.0014206	2.1886e-07	9e-06	349	4	-2.5098
Cep120	6	0.0014272	2.1886e-07	9e-06	350	5	-2.1366
Tubb5	6	0.0014511	2.1886e-07	9e-06	351	5	-2.1244
Bend3	6	0.0014605	2.1886e-07	9e-06	353	5	-2.2846
Noa1	6	0.0014618	2.1886e-07	9e-06	354	4	-1.5121
Cirh1a	6	0.0014634	2.1886e-07	9e-06	355	5	-2.5627
Cse1l	6	0.00148	2.1886e-07	9e-06	356	4	-2.758
Znhit6	6	0.0014884	2.1886e-07	9e-06	357	4	-2.441
mmu-mir-6516	4	0.001503	2.1886e-07	9e-06	358	4	-3.1211
Pold1	6	0.0015069	2.1886e-07	9e-06	359	5	-2.003
Naa20	6	0.0015077	2.1886e-07	9e-06	360	6	-2.627
Pmf1	6	0.0015173	2.1886e-07	9e-06	361	5	-1.727
Pole3	6	0.0015177	2.1886e-07	9e-06	362	6	-2.6478
Psmb1	6	0.0015455	2.1886e-07	9e-06	363	5	-1.9541
Mcm9	6	0.0015492	2.1886e-07	9e-06	364	4	-1.2052
Hmgcs1	6	0.0015551	2.1886e-07	9e-06	365	4	-2.6598
Fbxl4	6	0.0015572	2.1886e-07	9e-06	366	5	-2.3425
Nob1	6	0.0015603	2.1886e-07	9e-06	367	5	-2.5257
Mvk	6	0.0015637	2.1886e-07	9e-06	368	5	-1.7991
Sephs1	6	0.0015714	2.1886e-07	9e-06	369	4	-2.2319
Sumo2	6	0.0015968	2.1886e-07	9e-06	370	6	-1.8943
Zfp217	6	0.0016006	2.1886e-07	9e-06	371	6	-1.5427
Pars2	6	0.0016015	2.1886e-07	9e-06	372	6	-1.9795
Ppp2ca	6	0.0016143	2.1886e-07	9e-06	373	4	-2.3547
Aurkb	6	0.0016268	2.1886e-07	9e-06	374	5	-2.6052
Utp15	6	0.001631	2.1886e-07	9e-06	375	5	-2.507
Rplp2	6	0.001641	2.1886e-07	9e-06	376	6	-1.4924
Dohh	6	0.001643	2.1886e-07	9e-06	377	5	-2.4416
Rps18	6	0.001643	2.1886e-07	9e-06	378	6	-1.8717
mmu-mir-5126	4	0.001659	2.1886e-07	9e-06	380	4	-3.2362
Rpf1	6	0.0016746	2.1886e-07	9e-06	381	6	-1.7749
Zfp706	6	0.0016921	2.1886e-07	9e-06	382	4	-0.93559
Ddx24	6	0.0017063	2.1886e-07	9e-06	383	4	-2.3813
mmu-mir-135a-2	4	0.0017151	2.1886e-07	9e-06	385	4	-2.3773
Rbm42	6	0.0017244	2.1886e-07	9e-06	386	4	-1.6044
Chd8	6	0.0017267	2.1886e-07	9e-06	387	6	-2.0752
Ddx51	6	0.0017331	2.1886e-07	9e-06	388	6	-2.1054
Dut	6	0.0017397	2.1886e-07	9e-06	389	6	-1.5151
Tbp	6	0.0017438	2.1886e-07	9e-06	390	5	-2.2929
Dctn6	6	0.0017443	2.1886e-07	9e-06	391	6	-2.1486
Eif4e2	6	0.0017468	2.1886e-07	9e-06	392	6	-1.7208
Sbds	6	0.0017493	2.1886e-07	9e-06	393	5	-2.6093
2610305D13Rik	4	0.0017554	2.1886e-07	9e-06	394	4	-2.083
Olfr652	6	0.0017593	2.1886e-07	9e-06	395	4	-1.1752
Sptlc2	6	0.0017726	2.1886e-07	9e-06	396	6	-2.0157
Ttf2	6	0.0017772	2.1886e-07	9e-06	397	4	-2.3609
Prdx1	6	0.0017782	2.1886e-07	9e-06	398	6	-1.9699
Mrps18a	6	0.0017795	2.1886e-07	9e-06	399	5	-1.9849
1810013L24Rik	6	0.0017812	2.1886e-07	9e-06	400	5	-2.3196
2210018M11Rik	6	0.0017851	2.1886e-07	9e-06	401	4	-2.3416
Nop2	6	0.0018083	2.1886e-07	9e-06	404	6	-2.6263
Mrpl23	6	0.0018102	2.1886e-07	9e-06	405	5	-1.745
Elp6	6	0.0018119	2.1886e-07	9e-06	406	5	-2.5793
Bap1	6	0.0018124	2.1886e-07	9e-06	407	5	-2.3402
Eno1	6	0.0018139	2.1886e-07	9e-06	408	5	-2.6336
Cpsf4	6	0.0018235	2.1886e-07	9e-06	409	6	-1.8403
Gfm1	6	0.001836	2.1886e-07	9e-06	411	5	-2.3979
Pfdn5	6	0.0018365	2.1886e-07	9e-06	412	5	-2.3317
mmu-mir-7661	4	0.0018594	2.1886e-07	9e-06	413	4	-2.0135
Ddx54	6	0.0018622	2.1886e-07	9e-06	414	5	-2.4859
Eefsec	6	0.0018714	2.1886e-07	9e-06	415	4	-2.4142
Skiv2l2	6	0.0018739	2.1886e-07	9e-06	416	4	-1.697
Paics	6	0.001874	2.1886e-07	9e-06	417	5	-1.7726
Sub1	6	0.0018808	2.1886e-07	9e-06	418	4	-2.6897
Tsfm	6	0.0018826	2.1886e-07	9e-06	419	4	-1.7226
Taf6l	6	0.0018918	2.1886e-07	9e-06	420	4	-2.1788
Rpl18	6	0.0019033	2.1886e-07	9e-06	422	5	-2.1252
Rad9a	6	0.001904	2.1886e-07	9e-06	423	5	-2.4258
mmu-mir-7068	4	0.0019123	2.1886e-07	9e-06	425	4	-1.8964
Ms4a1	6	0.0019142	2.1886e-07	9e-06	426	5	-1.6752
Nop10	6	0.0019302	2.1886e-07	9e-06	428	5	-2.3528
Olfr322	6	0.0019418	2.1886e-07	9e-06	429	4	-1.0456
Gapdh	6	0.0019504	2.1886e-07	9e-06	430	4	-2.5275
Hsp90ab1	6	0.0019549	2.1886e-07	9e-06	431	5	-2.6492
Rps27a	6	0.0019728	2.1886e-07	9e-06	432	5	-2.3126
Ppp1r11	6	0.0019764	2.1886e-07	9e-06	433	6	-1.1659
mmu-mir-1892	4	0.0020478	2.1886e-07	9e-06	436	4	-2.9377
mmu-mir-7042	4	0.0020513	2.1886e-07	9e-06	437	4	-2.7126
Zfp36l1	6	0.0020719	2.1886e-07	9e-06	438	4	-2.4488
Masp1	6	0.0020828	2.1886e-07	9e-06	439	4	-2.5621
mmu-mir-6907	4	0.0020835	2.1886e-07	9e-06	440	4	-2.2697
Atf7ip	6	0.0020847	2.1886e-07	9e-06	441	5	-2.0073
Rpl32	6	0.0021023	2.1886e-07	9e-06	442	5	-2.5069
Dctn3	6	0.0021152	2.1886e-07	9e-06	443	6	-1.9981
Lyrm4	6	0.0021207	2.1886e-07	9e-06	444	5	-2.2717
Mup20	5	0.0021321	6.5659e-07	2.2e-05	446	4	-2.9705
Zfp518a	6	0.0021559	2.1886e-07	9e-06	449	6	-2.3197
mmu-mir-3473g	4	0.002157	2.1886e-07	9e-06	450	4	-1.9593
Dmap1	6	0.0021584	2.1886e-07	9e-06	451	5	-2.3404
Psmg3	6	0.0021647	2.1886e-07	9e-06	452	4	-2.3745
Lsm6	6	0.0021799	2.1886e-07	9e-06	454	4	-1.8722
Gphn	6	0.0021846	2.1886e-07	9e-06	455	4	-2.1024
Ndufa1	6	0.002185	2.1886e-07	9e-06	456	5	-2.5458
Triap1	6	0.0021875	2.1886e-07	9e-06	457	5	-1.7172
Gtf2a2	6	0.0021926	2.1886e-07	9e-06	458	5	-2.3741
Bub1b	6	0.0021993	2.1886e-07	9e-06	459	5	-1.8987
Smarca5	6	0.0022012	2.1886e-07	9e-06	460	5	-2.6264
Pabpc1	6	0.0022078	2.1886e-07	9e-06	461	4	-1.7958
Eef1a1	6	0.0022159	2.1886e-07	9e-06	462	5	-2.343
Paxip1	6	0.0022209	2.1886e-07	9e-06	463	5	-2.5565
Npm1	6	0.0022243	2.1886e-07	9e-06	464	5	-2.3716
Btf3	6	0.0022256	2.1886e-07	9e-06	465	5	-1.9707
mmu-mir-432	4	0.0022394	2.1886e-07	9e-06	466	4	-2.1263
Ndufs7	6	0.0022415	2.1886e-07	9e-06	467	5	-1.6909
Rps13	6	0.0022556	2.1886e-07	9e-06	468	6	-1.6944
Rps16	6	0.0022566	2.1886e-07	9e-06	469	5	-2.1048
mmu-mir-3077	4	0.0022798	2.1886e-07	9e-06	471	4	-2.6859
mmu-mir-1668	4	0.0022812	2.1886e-07	9e-06	472	4	-3.1041
mmu-mir-2136	4	0.0022902	2.1886e-07	9e-06	473	4	-1.9394
mmu-mir-599	4	0.0022989	2.1886e-07	9e-06	474	4	-1.7658
Fau	6	0.0023041	2.1886e-07	9e-06	475	6	-2.6989
Wbp11	6	0.0023119	2.1886e-07	9e-06	476	5	-2.4923
Fgf8	6	0.0023154	2.1886e-07	9e-06	477	4	-1.0909
Mms22l	6	0.0023346	2.1886e-07	9e-06	478	6	-2.2747
Mau2	6	0.0023451	2.1886e-07	9e-06	479	6	-1.4775
Sepsecs	6	0.0023451	2.1886e-07	9e-06	480	6	-1.6235
Swi5	6	0.0023451	2.1886e-07	9e-06	481	6	-1.7287
Dolpp1	6	0.0023451	2.1886e-07	9e-06	482	6	-1.8632
Exo1	6	0.0023451	2.1886e-07	9e-06	483	6	-1.7323
Exoc7	6	0.0023451	2.1886e-07	9e-06	484	6	-2.0228
Ubl5	6	0.0023451	2.1886e-07	9e-06	485	6	-1.4667
Sf3b1	6	0.0023451	2.1886e-07	9e-06	486	6	-1.48
Aamp	6	0.0023451	2.1886e-07	9e-06	487	6	-1.4406
Cmpk1	6	0.0023451	2.1886e-07	9e-06	488	6	-2.2615
0610009D07Rik	6	0.0023457	2.1886e-07	9e-06	489	5	-1.7982
mmu-mir-19a	4	0.0023504	2.1886e-07	9e-06	490	4	-2.49
Usp10	6	0.0023523	2.1886e-07	9e-06	491	5	-1.864
Rps29	6	0.0023531	2.1886e-07	9e-06	493	5	-1.8701
9630033F20Rik	6	0.0023587	2.1886e-07	9e-06	494	4	-0.95151
Smo	6	0.0023614	2.1886e-07	9e-06	495	6	-1.992
mmu-mir-190a	4	0.0023674	2.1886e-07	9e-06	496	4	-2.0094
Mars	6	0.0023843	2.1886e-07	9e-06	498	4	-1.8509
mmu-mir-208b	4	0.0023921	2.1886e-07	9e-06	499	4	-1.9732
Parp1	6	0.0024063	2.1886e-07	9e-06	500	5	-1.8283
Hspa14	6	0.0024085	2.1886e-07	9e-06	502	5	-2.5832
Rpl11	6	0.00241	2.1886e-07	9e-06	503	6	-2.0452
Ebna1bp2	6	0.0024225	2.1886e-07	9e-06	504	5	-1.6631
Prpf40a	6	0.0024241	2.1886e-07	9e-06	505	6	-1.8203
mmu-mir-7056	4	0.0024339	2.1886e-07	9e-06	506	4	-2.873
Pitrm1	6	0.0024359	2.1886e-07	9e-06	507	5	-2.3964
mmu-mir-6977	4	0.0024378	2.1886e-07	9e-06	508	4	-2.2735
Mars2	6	0.0024539	2.1886e-07	9e-06	510	6	-2.075
Tamm41	6	0.0024575	2.1886e-07	9e-06	511	5	-2.423
Uxt	6	0.0024608	2.1886e-07	9e-06	512	4	-2.1959
mmu-mir-7053	4	0.0024863	2.1886e-07	9e-06	513	4	-1.7433
Ewsr1	6	0.0024938	6.5659e-07	2.2e-05	514	5	-2.3098
Oxsm	6	0.0024989	6.5659e-07	2.2e-05	516	6	-2.3946
Bcl2l1	6	0.0025013	6.5659e-07	2.2e-05	517	4	-2.3127
Tfam	6	0.0025015	6.5659e-07	2.2e-05	518	6	-1.9196
Ipo13	6	0.0025236	6.5659e-07	2.2e-05	519	5	-1.9791
Gmppb	6	0.002526	6.5659e-07	2.2e-05	520	5	-1.1758
Prmt1	6	0.0025407	6.5659e-07	2.2e-05	521	5	-2.6994
Hscb	6	0.0025489	6.5659e-07	2.2e-05	522	5	-2.4459
Parn	6	0.0025491	6.5659e-07	2.2e-05	523	5	-0.96027
Shq1	6	0.0025967	6.5659e-07	2.2e-05	524	4	-1.569
Ptpn23	6	0.0026164	6.5659e-07	2.2e-05	526	4	-2.2758
mmu-mir-291b	4	0.0026409	2.1886e-07	9e-06	529	4	-2.1265
Ccne1	6	0.0026458	6.5659e-07	2.2e-05	530	5	-2.0065
mmu-mir-7684	4	0.0026715	2.1886e-07	9e-06	534	4	-1.8869
Phf20	6	0.0026812	6.5659e-07	2.2e-05	535	4	-2.3272
Zfp932	6	0.0027183	6.5659e-07	2.2e-05	537	4	-2.2579
Ccdc43	6	0.0027194	6.5659e-07	2.2e-05	538	4	-2.1263
mmu-mir-7030	4	0.0027231	2.1886e-07	9e-06	539	4	-2.1574
mmu-mir-7079	4	0.0027458	2.1886e-07	9e-06	540	4	-2.4978
Rab11fip5	6	0.0027502	6.5659e-07	2.2e-05	541	4	-0.94642
Hnrnpf	6	0.0027566	6.5659e-07	2.2e-05	543	6	-1.7607
Tuba1a	6	0.0027739	6.5659e-07	2.2e-05	544	6	-2.0739
Ipo9	6	0.0027772	6.5659e-07	2.2e-05	545	5	-2.2139
Rfwd2	6	0.0027824	6.5659e-07	2.2e-05	546	6	-1.3059
Atp5g2	6	0.0027831	6.5659e-07	2.2e-05	547	6	-1.2387
mmu-mir-6968	4	0.0027852	2.1886e-07	9e-06	548	4	-2.9018
mmu-mir-7683	4	0.0027859	2.1886e-07	9e-06	549	4	-3.0247
mmu-mir-540	4	0.0027942	2.1886e-07	9e-06	550	4	-2.3153
Uqcrb	6	0.0027977	6.5659e-07	2.2e-05	551	4	-2.5655
Rps15a	6	0.0027984	6.5659e-07	2.2e-05	552	5	-2.099
Skiv2l	6	0.002818	6.5659e-07	2.2e-05	553	5	-2.4054
Tbca	6	0.0028346	6.5659e-07	2.2e-05	554	5	-1.8908
Pelp1	6	0.0028347	6.5659e-07	2.2e-05	555	4	-2.0907
mmu-mir-1970	4	0.0028438	2.1886e-07	9e-06	557	4	-2.5048
Kntc1	6	0.0028464	6.5659e-07	2.2e-05	558	5	-2.0545
Prr12	6	0.0028466	6.5659e-07	2.2e-05	559	4	-1.8315
Mettl16	6	0.0028657	6.5659e-07	2.2e-05	560	5	-2.1227
Sarnp	6	0.0028856	6.5659e-07	2.2e-05	562	4	-1.8917
Ndufv1	6	0.0028862	6.5659e-07	2.2e-05	563	5	-2.5156
Wdr92	6	0.0028903	6.5659e-07	2.2e-05	564	6	-1.6186
Fntb	6	0.0029067	6.5659e-07	2.2e-05	565	6	-2.0554
Hexim1	6	0.0029114	6.5659e-07	2.2e-05	566	5	-2.291
Bccip	6	0.0029234	6.5659e-07	2.2e-05	567	5	-2.3099
Pds5b	6	0.0029319	6.5659e-07	2.2e-05	569	4	-1.6225
Mup4	5	0.0029395	1.9698e-06	5.1e-05	570	4	-2.1115
Aco2	6	0.0029601	6.5659e-07	2.2e-05	571	5	-2.2414
Rsl24d1	6	0.002964	6.5659e-07	2.2e-05	572	5	-1.7352
Ppp2r4	6	0.002971	6.5659e-07	2.2e-05	573	5	-2.5913
Gnb1l	6	0.0029752	6.5659e-07	2.2e-05	574	6	-2.337
Pigl	6	0.0029812	6.5659e-07	2.2e-05	576	4	-2.2421
Ddx17	6	0.0029874	6.5659e-07	2.2e-05	577	4	-2.5034
mmu-mir-673	4	0.0030153	6.5659e-07	2.2e-05	580	4	-2.1145
Mrpl19	6	0.0030292	6.5659e-07	2.2e-05	582	6	-1.8995
Zwilch	6	0.0030319	6.5659e-07	2.2e-05	583	5	-2.549
mmu-mir-872	4	0.003035	6.5659e-07	2.2e-05	584	4	-2.1798
Snrpb2	6	0.0030356	6.5659e-07	2.2e-05	585	5	-2.3939
Nr2c2ap	6	0.0030358	6.5659e-07	2.2e-05	586	5	-1.8749
Smg7	6	0.0030419	6.5659e-07	2.2e-05	587	4	-1.8233
Nhp2l1	6	0.0030444	6.5659e-07	2.2e-05	588	6	-1.6322
Ppa1	6	0.0030668	6.5659e-07	2.2e-05	592	4	-2.3139
Trip13	6	0.0030798	6.5659e-07	2.2e-05	593	5	-2.1782
mmu-mir-376b	4	0.0030973	6.5659e-07	2.2e-05	594	4	-2.7941
Ctnna1	6	0.0031165	6.5659e-07	2.2e-05	595	5	-2.2525
Thrb	6	0.0031307	6.5659e-07	2.2e-05	598	5	-1.035
mmu-mir-6341	4	0.0031324	6.5659e-07	2.2e-05	599	4	-1.9494
Pinx1	6	0.0031449	6.5659e-07	2.2e-05	600	6	-1.6097
Braf	6	0.0031473	6.5659e-07	2.2e-05	601	6	-1.5656
Rnf2	6	0.0031677	6.5659e-07	2.2e-05	604	6	-1.4135
Ola1	6	0.0031794	6.5659e-07	2.2e-05	605	5	-2.0988
Dna2	6	0.0031802	6.5659e-07	2.2e-05	606	5	-1.65
mmu-mir-5121	4	0.0031807	6.5659e-07	2.2e-05	607	4	-2.7392
Wdr43	6	0.0031839	6.5659e-07	2.2e-05	608	5	-2.4225
Rfc2	6	0.0031839	6.5659e-07	2.2e-05	609	4	-0.7654
mmu-mir-8101	4	0.0031879	6.5659e-07	2.2e-05	610	4	-2.4959
Hist1h2ae	5	0.0031956	1.9698e-06	5.1e-05	611	4	-1.077
Mrpl22	6	0.0032117	6.5659e-07	2.2e-05	612	5	-2.4129
Supt6	6	0.0032237	6.5659e-07	2.2e-05	613	6	-1.7941
Mga	6	0.0032628	6.5659e-07	2.2e-05	616	4	-1.2916
Noc2l	6	0.0032648	6.5659e-07	2.2e-05	617	6	-1.9506
Cxxc1	6	0.0032879	6.5659e-07	2.2e-05	618	6	-2.1928
mmu-mir-190b	4	0.003302	6.5659e-07	2.2e-05	620	4	-1.6204
Kif2c	6	0.0033041	6.5659e-07	2.2e-05	621	4	-2.3031
Atp6v1c1	6	0.0033104	6.5659e-07	2.2e-05	622	4	-2.0796
Fndc3a	6	0.0033257	6.5659e-07	2.2e-05	624	5	-2.5019
Nup188	6	0.0033393	6.5659e-07	2.2e-05	625	5	-1.1071
Hccs	6	0.0033597	6.5659e-07	2.2e-05	626	6	-1.8412
Arfrp1	6	0.0033689	6.5659e-07	2.2e-05	627	5	-2.2911
Nol8	6	0.0033735	6.5659e-07	2.2e-05	628	5	-2.0539
Naca	6	0.003375	6.5659e-07	2.2e-05	629	6	-1.7463
mmu-mir-6909	4	0.0033815	6.5659e-07	2.2e-05	630	4	-2.4257
mmu-mir-1843a	4	0.0034685	6.5659e-07	2.2e-05	633	4	-2.0644
Gtf3c5	6	0.0034842	6.5659e-07	2.2e-05	634	4	-2.1422
Psma3	6	0.0034965	6.5659e-07	2.2e-05	635	6	-1.3904
Olfr809	6	0.0034966	6.5659e-07	2.2e-05	636	5	-1.9369
Nol7	6	0.0035185	6.5659e-07	2.2e-05	637	4	-2.0933
Pak1ip1	6	0.0035504	6.5659e-07	2.2e-05	638	6	-1.8498
mmu-mir-7214	4	0.0035784	6.5659e-07	2.2e-05	639	4	-2.2213
Vdac2	6	0.0035825	6.5659e-07	2.2e-05	640	6	-2.242
Phc2	6	0.0035895	6.5659e-07	2.2e-05	641	5	-1.5117
mmu-mir-703	4	0.0036087	6.5659e-07	2.2e-05	644	4	-1.9245
Zfp280d	6	0.0036184	6.5659e-07	2.2e-05	645	5	-2.1888
Mphosph10	6	0.003638	6.5659e-07	2.2e-05	646	6	-1.5902
Zfp131	6	0.00364	6.5659e-07	2.2e-05	647	4	-2.0896
mmu-mir-3071	4	0.0036562	6.5659e-07	2.2e-05	649	4	-1.6976
Tti2	6	0.0036605	6.5659e-07	2.2e-05	650	5	-1.4934
mmu-mir-1943	4	0.0036685	6.5659e-07	2.2e-05	651	4	-2.5346
mmu-mir-7677	4	0.0036723	6.5659e-07	2.2e-05	652	4	-2.2723
Slc25a28	6	0.0036909	1.0943e-06	3.1e-05	653	4	-1.4767
mmu-mir-7087	4	0.0036942	6.5659e-07	2.2e-05	655	4	-2.403
Zfp281	6	0.0037098	1.0943e-06	3.1e-05	656	6	-1.6907
Snupn	6	0.003719	1.0943e-06	3.1e-05	657	4	-2.2154
Uri1	6	0.0037202	1.0943e-06	3.1e-05	659	6	-1.9848
Elp4	6	0.0037223	1.0943e-06	3.1e-05	660	5	-2.1844
Polr2g	6	0.0037287	1.0943e-06	3.1e-05	661	4	-2.2152
Srprb	6	0.0037384	1.0943e-06	3.1e-05	664	4	-1.0876
Gpn1	6	0.0037429	1.0943e-06	3.1e-05	665	5	-2.2683
mmu-mir-546	4	0.0037445	6.5659e-07	2.2e-05	666	4	-1.6939
Coq3	6	0.0037529	1.0943e-06	3.1e-05	667	5	-1.9378
Fancb	6	0.0037618	1.0943e-06	3.1e-05	668	6	-2.0184
Birc6	6	0.0037656	1.0943e-06	3.1e-05	669	6	-2.1861
mmu-mir-6241	4	0.0037841	6.5659e-07	2.2e-05	670	4	-2.7747
mmu-mir-195a	4	0.0038036	6.5659e-07	2.2e-05	672	4	-1.6294
mmu-mir-10b	4	0.0038373	6.5659e-07	2.2e-05	674	4	-2.0664
AI846148	6	0.0038481	1.0943e-06	3.1e-05	675	5	-1.8164
Vbp1	6	0.0038558	1.0943e-06	3.1e-05	676	4	-2.2378
Kif15	6	0.0038661	1.0943e-06	3.1e-05	677	5	-2.4114
Atad3a	6	0.0038775	1.0943e-06	3.1e-05	678	6	-1.553
mmu-mir-5114	4	0.0038841	6.5659e-07	2.2e-05	679	4	-2.8368
Srsf5	6	0.0038997	1.0943e-06	3.1e-05	680	5	-1.9769
mmu-mir-6973a	4	0.0039099	6.5659e-07	2.2e-05	681	4	-1.8331
Ppp1cb	6	0.0039107	1.0943e-06	3.1e-05	682	4	-1.8216
Rrp1	6	0.0039137	1.0943e-06	3.1e-05	683	6	-2.2854
Sco2	6	0.0039277	1.0943e-06	3.1e-05	684	6	-1.1354
Cct6a	6	0.0039286	1.0943e-06	3.1e-05	685	6	-1.263
mmu-mir-423	4	0.0039293	6.5659e-07	2.2e-05	686	4	-1.7972
mmu-mir-7665	4	0.0039353	6.5659e-07	2.2e-05	687	4	-3.1438
Fbxo36	6	0.0039496	1.0943e-06	3.1e-05	688	5	-2.0231
mmu-mir-7024	4	0.0039714	6.5659e-07	2.2e-05	690	4	-2.0102
Spdl1	6	0.0039761	1.0943e-06	3.1e-05	691	5	-1.3744
Nsun2	6	0.0039789	1.0943e-06	3.1e-05	692	6	-1.7704
Spcs2	6	0.003997	1.0943e-06	3.1e-05	694	5	-2.3859
Ranbp3	6	0.0040085	1.0943e-06	3.1e-05	695	6	-1.9605
Tcl1	6	0.0040102	1.0943e-06	3.1e-05	696	4	-2.1819
mmu-mir-410	4	0.0040158	6.5659e-07	2.2e-05	697	4	-2.1087
mmu-mir-8116	4	0.0040276	6.5659e-07	2.2e-05	698	4	-2.4129
mmu-mir-3473c	4	0.0040286	6.5659e-07	2.2e-05	699	4	-2.6348
Snap23	6	0.0040324	1.0943e-06	3.1e-05	700	4	-1.8168
E130309D02Rik	6	0.0040399	1.0943e-06	3.1e-05	701	4	-2.2137
Olfr403	6	0.0040409	1.0943e-06	3.1e-05	702	5	-1.5521
Lsm5	6	0.004046	1.0943e-06	3.1e-05	704	5	-1.9436
mmu-mir-7048	4	0.0040765	6.5659e-07	2.2e-05	705	4	-1.9219
Atp2a2	6	0.0040883	1.0943e-06	3.1e-05	706	5	-1.856
Ube2c	6	0.0040971	1.0943e-06	3.1e-05	707	6	-2.4146
mmu-mir-6945	4	0.0041012	6.5659e-07	2.2e-05	708	4	-1.5777
Asns	6	0.0041128	1.0943e-06	3.1e-05	709	6	-1.5868
mmu-mir-21b	4	0.0041384	6.5659e-07	2.2e-05	711	4	-2.131
Rps4x	6	0.00416	1.0943e-06	3.1e-05	712	5	-2.4072
mmu-mir-3113	4	0.0041643	6.5659e-07	2.2e-05	713	4	-2.4724
Trim39	6	0.0041992	1.0943e-06	3.1e-05	714	5	-1.9123
mmu-mir-30a	4	0.0041995	6.5659e-07	2.2e-05	715	4	-1.8525
Mrps21	6	0.0042078	1.0943e-06	3.1e-05	717	6	-2.1271
mmu-mir-7235	4	0.0042121	6.5659e-07	2.2e-05	718	4	-2.2799
Hdac1	6	0.0042183	1.0943e-06	3.1e-05	719	5	-1.904
mmu-mir-7678	4	0.0042226	6.5659e-07	2.2e-05	720	4	-2.0429
Hyls1	6	0.004238	1.0943e-06	3.1e-05	721	5	-2.2792
mmu-mir-7673	4	0.0042384	6.5659e-07	2.2e-05	722	4	-2.0066
mmu-mir-3069	4	0.0042398	6.5659e-07	2.2e-05	723	4	-2.5343
Nt5m	6	0.0042662	1.0943e-06	3.1e-05	726	4	-1.4113
Vmn1r226	6	0.0042883	1.0943e-06	3.1e-05	727	5	-1.7154
mmu-mir-742	4	0.0043348	1.0943e-06	3.1e-05	730	4	-2.3555
Etf1	6	0.0043564	1.0943e-06	3.1e-05	732	4	-1.243
Tsr2	6	0.0043642	1.0943e-06	3.1e-05	733	5	-2.4048
Gpi1	6	0.0043952	1.0943e-06	3.1e-05	734	6	-1.7749
Mphosph8	6	0.0043985	1.0943e-06	3.1e-05	735	5	-1.9464
Atpaf2	6	0.0044137	1.0943e-06	3.1e-05	736	6	-1.451
Mcm3ap	6	0.0044191	1.0943e-06	3.1e-05	737	5	-1.3935
mmu-mir-361	4	0.0044194	1.0943e-06	3.1e-05	738	4	-2.9861
U2surp	6	0.0044411	1.0943e-06	3.1e-05	739	4	-1.7726
Birc2	6	0.0044446	1.0943e-06	3.1e-05	740	4	-2.2313
Exoc2	6	0.0044528	1.0943e-06	3.1e-05	741	6	-1.4669
Espl1	6	0.00447	1.0943e-06	3.1e-05	742	4	-1.5265
Znhit2	6	0.0044733	1.0943e-06	3.1e-05	743	5	-2.3314
Cwc22	6	0.0045096	1.0943e-06	3.1e-05	744	5	-1.8599
mmu-mir-8105	4	0.0045134	1.0943e-06	3.1e-05	745	4	-2.0005
Mrpl20	6	0.0045155	1.0943e-06	3.1e-05	747	5	-2.4656
Wrap53	6	0.0045175	1.0943e-06	3.1e-05	748	4	-2.36
Cpox	6	0.0045335	1.0943e-06	3.1e-05	749	6	-1.555
Atp6v1b2	6	0.0045479	1.0943e-06	3.1e-05	750	6	-1.7445
mmu-mir-496a	4	0.0045588	1.0943e-06	3.1e-05	751	4	-2.5051
Sf3b5	6	0.0045624	1.0943e-06	3.1e-05	752	4	-2.0284
mmu-mir-542	4	0.0045699	1.0943e-06	3.1e-05	753	4	-2.011
Nup88	6	0.0045785	1.0943e-06	3.1e-05	754	4	-1.6768
Rrp9	6	0.004594	1.0943e-06	3.1e-05	755	5	-1.7948
Pcgf1	6	0.0046028	1.0943e-06	3.1e-05	756	5	-2.2282
mmu-mir-6994	4	0.0046148	1.0943e-06	3.1e-05	758	4	-2.2822
Ddx21	6	0.0046249	1.0943e-06	3.1e-05	760	5	-1.9245
Scd1	6	0.0046415	1.0943e-06	3.1e-05	761	4	-1.2012
Atp5j2	6	0.0046531	1.0943e-06	3.1e-05	763	4	-2.4767
Hmgb1	6	0.0046942	1.0943e-06	3.1e-05	765	6	-1.5299
Vps33a	6	0.0047183	1.0943e-06	3.1e-05	769	5	-2.0253
Ano1	6	0.0047365	1.0943e-06	3.1e-05	770	4	-1.4246
1110008L16Rik	6	0.0047401	1.0943e-06	3.1e-05	771	5	-2.1928
Zzz3	6	0.0047415	1.0943e-06	3.1e-05	772	6	-1.7164
Lin54	6	0.0047524	1.0943e-06	3.1e-05	773	5	-1.5787
mmu-mir-762	4	0.004778	1.0943e-06	3.1e-05	775	4	-2.416
mmu-mir-6957	4	0.004781	1.0943e-06	3.1e-05	776	4	-2.3387
Cox19	6	0.004798	1.0943e-06	3.1e-05	778	4	-1.7248
Alyref	6	0.0048177	1.0943e-06	3.1e-05	779	5	-2.144
Ran	6	0.004818	1.0943e-06	3.1e-05	780	4	-2.5128
Nat10	6	0.0048315	1.0943e-06	3.1e-05	782	5	-1.7098
Zfp369	6	0.0048413	1.0943e-06	3.1e-05	783	4	-1.9155
Lin52	6	0.0048455	1.0943e-06	3.1e-05	784	4	-2.0228
Tiparp	6	0.0048478	1.0943e-06	3.1e-05	785	6	-2.1032
mmu-mir-224	4	0.0048559	1.0943e-06	3.1e-05	786	4	-1.7684
Ccnf	6	0.0048771	1.0943e-06	3.1e-05	787	6	-1.5982
Mysm1	6	0.0048973	1.0943e-06	3.1e-05	788	4	-2.0606
Lrrcc1	6	0.0049242	1.9698e-06	5.1e-05	790	5	-1.885
Bcs1l	6	0.0049265	1.9698e-06	5.1e-05	791	4	-1.7952
mmu-mir-8103	4	0.0049353	1.0943e-06	3.1e-05	792	4	-2.9682
Pigu	6	0.0049362	1.9698e-06	5.1e-05	793	4	-2.1526
Mcm3	6	0.0049537	1.9698e-06	5.1e-05	795	6	-2.1069
mmu-mir-677	4	0.0049656	1.0943e-06	3.1e-05	796	4	-2.3363
mmu-mir-450b	4	0.0049817	1.0943e-06	3.1e-05	797	4	-2.4603
mmu-mir-7000	4	0.005001	1.0943e-06	3.1e-05	799	4	-2.6265
Ppme1	6	0.0050231	1.9698e-06	5.1e-05	800	5	-1.4668
Vcp	6	0.0050355	1.9698e-06	5.1e-05	801	4	-1.7563
Papss1	6	0.0050364	1.9698e-06	5.1e-05	802	6	-1.5316
Fyttd1	6	0.0050438	1.9698e-06	5.1e-05	803	4	-2.1745
Uba6	6	0.0050532	1.9698e-06	5.1e-05	804	5	-2.3983
Tinf2	6	0.0050563	1.9698e-06	5.1e-05	805	5	-2.1167
Prrc2c	6	0.0050605	1.9698e-06	5.1e-05	806	4	-1.7337
mmu-mir-3099	4	0.0050622	1.0943e-06	3.1e-05	807	4	-1.2785
Rpl7	6	0.005069	1.9698e-06	5.1e-05	808	5	-1.2834
Gga3	6	0.0050797	1.9698e-06	5.1e-05	809	5	-1.9922
Olfr202	6	0.0050824	1.9698e-06	5.1e-05	810	4	-2.0721
Nhej1	6	0.0050877	1.9698e-06	5.1e-05	811	5	-2.0763
Ahnak	6	0.005091	1.9698e-06	5.1e-05	812	4	-1.7565
mmu-mir-467f	4	0.0050923	1.0943e-06	3.1e-05	813	4	-1.7877
Nop14	6	0.0050964	1.9698e-06	5.1e-05	814	6	-1.4247
mmu-mir-489	4	0.0050977	1.0943e-06	3.1e-05	815	4	-1.7108
Gtf3c1	6	0.0051119	1.9698e-06	5.1e-05	816	4	-2.3832
G6pdx	6	0.0051499	1.9698e-06	5.1e-05	817	6	-2.1268
Ctnnbl1	6	0.0051529	1.9698e-06	5.1e-05	818	6	-1.5541
Dhx36	6	0.0051732	1.9698e-06	5.1e-05	819	5	-2.2682
Mphosph6	6	0.0051812	1.9698e-06	5.1e-05	820	5	-2.0573
Gpatch4	6	0.0051864	1.9698e-06	5.1e-05	821	4	-2.3352
Lsm8	6	0.0052074	1.9698e-06	5.1e-05	822	4	-1.9395
Rmdn3	6	0.0052099	1.9698e-06	5.1e-05	823	5	-2.2453
Fech	6	0.0052115	1.9698e-06	5.1e-05	824	6	-1.1609
Fam96b	6	0.0052231	1.9698e-06	5.1e-05	825	6	-1.3927
mmu-mir-9-3	4	0.0052443	1.0943e-06	3.1e-05	827	4	-1.9776
Rplp1	6	0.0052794	1.9698e-06	5.1e-05	828	4	-2.2893
mmu-mir-5620	4	0.0052899	1.0943e-06	3.1e-05	829	4	-2.4349
Snrpd2	6	0.0053471	1.9698e-06	5.1e-05	831	5	-2.1906
Pphln1	6	0.0053505	1.9698e-06	5.1e-05	832	5	-1.9993
Cd79a	6	0.0053516	1.9698e-06	5.1e-05	833	4	-1.4825
Nsdhl	6	0.005354	1.9698e-06	5.1e-05	834	5	-1.4654
mmu-mir-463	4	0.0053586	1.5321e-06	4.3e-05	835	4	-1.9534
Dctn5	6	0.0053614	1.9698e-06	5.1e-05	836	6	-1.6439
Glis1	6	0.0053751	1.9698e-06	5.1e-05	837	4	-1.734
Selrc1	6	0.0054015	1.9698e-06	5.1e-05	838	4	-1.353
Mad2l1	6	0.0054088	1.9698e-06	5.1e-05	839	6	-1.5354
Ptma	6	0.0054137	1.9698e-06	5.1e-05	840	5	-2.2575
mmu-mir-876	4	0.0054416	1.5321e-06	4.3e-05	841	4	-1.864
Cntnap1	6	0.0054503	1.9698e-06	5.1e-05	842	4	-2.2627
Gart	6	0.0054686	1.9698e-06	5.1e-05	843	4	-2.1255
Psmb2	6	0.0054997	1.9698e-06	5.1e-05	844	5	-2.0647
Tfb2m	6	0.005503	1.9698e-06	5.1e-05	845	4	-1.8779
Rmi2	6	0.0055185	1.9698e-06	5.1e-05	846	4	-2.2101
mmu-mir-152	4	0.005532	1.5321e-06	4.3e-05	847	4	-2.2974
4930427A07Rik	6	0.0055427	1.9698e-06	5.1e-05	848	5	-1.9701
Rad50	6	0.0055439	1.9698e-06	5.1e-05	849	5	-1.6872
Rpl24	6	0.0055608	1.9698e-06	5.1e-05	850	6	-1.9354
Rps12	6	0.005563	1.9698e-06	5.1e-05	851	4	-1.5222
Gpnmb	6	0.0055979	1.9698e-06	5.1e-05	852	4	-1.0112
Cnpy1	6	0.005605	1.9698e-06	5.1e-05	853	4	-1.751
Rpl17	6	0.0056069	1.9698e-06	5.1e-05	854	6	-1.5403
Polr1c	6	0.0056241	1.9698e-06	5.1e-05	855	5	-2.0709
Tceb1	6	0.005638	1.9698e-06	5.1e-05	856	4	-1.9493
Ifna6	5	0.0056528	2.8452e-06	6.6e-05	857	5	-1.8259
Msl1	6	0.00567	1.9698e-06	5.1e-05	858	4	-2.0873
Urod	6	0.0056771	1.9698e-06	5.1e-05	859	6	-1.5887
Mastl	6	0.0056863	1.9698e-06	5.1e-05	860	5	-1.917
Dph2	6	0.0056915	1.9698e-06	5.1e-05	861	6	-2.4206
Lipt1	6	0.0056949	1.9698e-06	5.1e-05	862	6	-2.2301
Rapgef2	6	0.0056983	1.9698e-06	5.1e-05	863	6	-0.99183
Wdhd1	6	0.0056984	1.9698e-06	5.1e-05	864	5	-2.2144
Dph7	6	0.0057421	1.9698e-06	5.1e-05	865	6	-1.1948
Tmem67	6	0.0057428	1.9698e-06	5.1e-05	866	6	-1.3199
mmu-mir-193a	4	0.0057526	1.5321e-06	4.3e-05	867	4	-1.6298
Utp14a	6	0.0057606	1.9698e-06	5.1e-05	868	5	-1.1605
mmu-let-7d	4	0.005775	1.5321e-06	4.3e-05	869	4	-2.381
Mtbp	6	0.0057813	1.9698e-06	5.1e-05	870	4	-0.98243
Dhrsx	6	0.005796	2.4075e-06	5.7e-05	871	4	-1.277
Atl2	6	0.0057976	2.4075e-06	5.7e-05	872	4	-2.3661
Asgr1	6	0.0058049	2.4075e-06	5.7e-05	873	4	-1.3805
Bora	6	0.0058128	2.4075e-06	5.7e-05	874	4	-2.2935
Clec18a	6	0.0058406	2.4075e-06	5.7e-05	876	5	-2.0892
Nup43	6	0.0058814	2.4075e-06	5.7e-05	879	6	-1.8449
Slc25a5	6	0.005895	2.4075e-06	5.7e-05	880	5	-2.0918
Tfb1m	6	0.0058998	2.4075e-06	5.7e-05	881	4	-2.3332
Ddost	6	0.0059383	2.4075e-06	5.7e-05	884	4	-2.0618
mmu-mir-1291	4	0.0059394	2.4075e-06	5.7e-05	885	4	-2.2664
Wdr55	6	0.0059597	2.4075e-06	5.7e-05	886	6	-1.6322
Sox2	6	0.0059711	2.4075e-06	5.7e-05	887	5	-0.80858
mmu-mir-6412	4	0.0060215	2.4075e-06	5.7e-05	888	4	-1.6569
Cct4	6	0.0060248	2.4075e-06	5.7e-05	890	5	-1.9897
Nop16	6	0.006066	2.4075e-06	5.7e-05	893	4	-1.1196
4930453H23Rik	6	0.0060835	2.4075e-06	5.7e-05	894	4	-2.2914
mmu-mir-6927	4	0.0061023	2.4075e-06	5.7e-05	895	4	-2.3585
Apex2	6	0.0061102	2.4075e-06	5.7e-05	896	6	-1.1986
Zc3h3	6	0.0061194	2.4075e-06	5.7e-05	898	5	-1.9554
mmu-mir-7653	4	0.0061214	2.4075e-06	5.7e-05	899	4	-2.4287
Eif3d	6	0.0061286	2.4075e-06	5.7e-05	901	6	-2.1845
Ankle2	6	0.0061484	2.4075e-06	5.7e-05	902	4	-1.8437
Mrto4	6	0.0061517	2.4075e-06	5.7e-05	903	4	-2.2584
Orc3	6	0.0061563	2.4075e-06	5.7e-05	904	4	-1.6127
mmu-mir-302c	4	0.0061574	2.4075e-06	5.7e-05	905	4	-1.5172
Atp6v1a	6	0.0061661	2.4075e-06	5.7e-05	906	5	-2.1759
Wdr24	6	0.0061759	2.4075e-06	5.7e-05	907	6	-1.8435
Yeats2	6	0.0061793	2.4075e-06	5.7e-05	908	4	-2.2183
Atp5k	6	0.0061828	2.4075e-06	5.7e-05	909	6	-1.9467
Nup205	6	0.0061924	2.4075e-06	5.7e-05	910	6	-1.6932
Obfc1	6	0.0062084	2.4075e-06	5.7e-05	911	4	-1.1098
Vps13a	6	0.0062146	2.4075e-06	5.7e-05	912	4	-1.7929
Zfp830	6	0.0062325	2.4075e-06	5.7e-05	913	6	-1.1272
Kdm6b	6	0.0062401	2.4075e-06	5.7e-05	915	4	-1.7227
mmu-mir-6974	4	0.0062628	2.8452e-06	6.6e-05	916	4	-2.3506
Rpl38	6	0.0062679	2.4075e-06	5.7e-05	917	6	-2.0788
Stip1	6	0.0062823	2.4075e-06	5.7e-05	920	5	-2.2075
mmu-mir-6999	4	0.0062848	2.8452e-06	6.6e-05	921	4	-1.9084
Eif3k	6	0.0062997	2.4075e-06	5.7e-05	922	5	-1.8818
Prpf39	6	0.006305	2.4075e-06	5.7e-05	923	5	-1.7321
Cnot10	6	0.0063263	2.4075e-06	5.7e-05	924	5	-1.9904
mmu-mir-375	4	0.0063318	2.8452e-06	6.6e-05	925	4	-1.6693
Tefm	6	0.0063471	2.4075e-06	5.7e-05	926	5	-2.2851
mmu-mir-15a	4	0.0063497	2.8452e-06	6.6e-05	927	4	-1.6538
mmu-mir-6538	4	0.0063733	2.8452e-06	6.6e-05	928	4	-1.6395
Zfp472	6	0.0063819	2.4075e-06	5.7e-05	929	4	-1.5186
mmu-mir-7081	4	0.0063839	2.8452e-06	6.6e-05	930	4	-2.374
Sde2	6	0.0063866	2.4075e-06	5.7e-05	931	4	-1.6514
Deb1	6	0.0064099	2.4075e-06	5.7e-05	933	4	-2.4135
Ppp1r8	6	0.0064255	2.4075e-06	5.7e-05	936	6	-2.108
BC052040	6	0.006434	2.4075e-06	5.7e-05	937	6	-1.3319
Ddx10	6	0.006436	2.4075e-06	5.7e-05	938	4	-1.9424
Bod1l	6	0.0064458	2.4075e-06	5.7e-05	939	5	-2.0716
Atad5	6	0.0064495	2.4075e-06	5.7e-05	941	4	-2.2546
Smg5	6	0.0064624	2.4075e-06	5.7e-05	942	5	-1.8023
Dscc1	6	0.0064706	2.4075e-06	5.7e-05	944	4	-2.048
Haus1	6	0.006482	2.4075e-06	5.7e-05	945	4	-1.9207
mmu-mir-293	4	0.0064906	3.7207e-06	7.4e-05	947	4	-2.6169
mmu-mir-6373	4	0.0064918	3.7207e-06	7.4e-05	948	4	-1.9392
Lipf	6	0.0064931	2.4075e-06	5.7e-05	949	4	-1.2281
mmu-mir-2861	4	0.0065027	3.7207e-06	7.4e-05	950	4	-1.7054
Bdp1	6	0.0065127	2.4075e-06	5.7e-05	951	6	-1.3287
Scrn2	6	0.0065162	2.4075e-06	5.7e-05	952	4	-1.3803
Lage3	6	0.0065173	2.4075e-06	5.7e-05	953	4	-1.078
Mcts2	6	0.0065405	2.4075e-06	5.7e-05	954	4	-1.7989
Rbm48	6	0.0065879	2.4075e-06	5.7e-05	957	4	-1.4385
mmu-let-7f-2	4	0.0066008	3.7207e-06	7.4e-05	958	4	-1.6362
Snrnp25	6	0.0066167	2.4075e-06	5.7e-05	959	4	-2.1243
mmu-mir-1195	4	0.0066212	3.7207e-06	7.4e-05	960	4	-2.876
mmu-mir-363	4	0.0066251	3.7207e-06	7.4e-05	961	4	-1.919
Utp18	6	0.0066271	2.4075e-06	5.7e-05	962	6	-1.928
Mid1	6	0.0066381	2.4075e-06	5.7e-05	964	6	-1.4577
Setd1b	6	0.006652	2.4075e-06	5.7e-05	965	5	-2.1278
mmu-mir-216a	4	0.0066577	3.7207e-06	7.4e-05	966	4	-2.2312
mmu-mir-491	4	0.0066635	3.7207e-06	7.4e-05	967	4	-2.3587
Hist1h3g	6	0.0067078	2.8452e-06	6.6e-05	969	5	-2.1273
Brap	6	0.006738	2.8452e-06	6.6e-05	971	4	-1.8823
Speer4d	4	0.0067396	4.1584e-06	8.2e-05	972	4	-2.7332
mmu-mir-7094-1	4	0.0067463	4.1584e-06	8.2e-05	973	4	-1.8773
mmu-mir-195b	4	0.0067576	4.1584e-06	8.2e-05	975	4	-1.9248
Spc24	6	0.0067627	2.8452e-06	6.6e-05	976	5	-2.0038
Anapc11	6	0.0067634	2.8452e-06	6.6e-05	977	5	-1.0958
Slc35b2	6	0.0067856	2.8452e-06	6.6e-05	979	5	-2.0142
mmu-mir-185	4	0.006791	4.1584e-06	8.2e-05	980	4	-2.8922
Spata5l1	6	0.0068019	2.8452e-06	6.6e-05	982	5	-1.8066
Mrpl12	6	0.0068081	2.8452e-06	6.6e-05	983	5	-2.0526
Isy1	6	0.0068093	2.8452e-06	6.6e-05	984	6	-1.5615
Ftsj3	6	0.0068257	2.8452e-06	6.6e-05	985	6	-1.4607
mmu-mir-1191	4	0.0068487	4.1584e-06	8.2e-05	986	4	-1.6047
Ndufaf3	6	0.0068725	2.8452e-06	6.6e-05	987	4	-1.4583
Kars	6	0.0068966	2.8452e-06	6.6e-05	989	5	-2.3063
mmu-mir-705	4	0.0069201	4.1584e-06	8.2e-05	990	4	-1.8206
Ankrd17	6	0.0069329	2.8452e-06	6.6e-05	992	5	-2.3814
Sap18	6	0.0069531	2.8452e-06	6.6e-05	993	6	-1.6538
Rps2	6	0.0070089	2.8452e-06	6.6e-05	994	4	-1.907
Suds3	6	0.007014	2.8452e-06	6.6e-05	995	6	-1.8671
Traip	6	0.0070148	2.8452e-06	6.6e-05	996	5	-1.9618
mmu-mir-129-1	4	0.0070299	1.0287e-05	0.000173	997	4	-2.498
mmu-mir-3102	4	0.0070593	1.0287e-05	0.000173	999	4	-1.4628
Cox15	6	0.0070804	3.283e-06	6.9e-05	1000	4	-1.9395
Cox17	6	0.007087	3.283e-06	6.9e-05	1001	6	-1.4204
mmu-mir-6993	4	0.0070965	1.0287e-05	0.000173	1002	4	-1.8133
Acad9	6	0.0071096	3.283e-06	6.9e-05	1004	5	-1.1425
Vps35	6	0.0071111	3.283e-06	6.9e-05	1005	5	-1.8775
Rpn1	6	0.0071195	3.283e-06	6.9e-05	1006	5	-1.8734
Ppil1	6	0.0071264	3.283e-06	6.9e-05	1007	6	-1.6689
Alg13	6	0.0071826	3.283e-06	6.9e-05	1011	5	-2.2595
Exosc2	6	0.0071831	3.283e-06	6.9e-05	1012	6	-1.805
Olfr538	6	0.0071944	3.283e-06	6.9e-05	1013	4	-0.9678
Son	6	0.0072044	3.283e-06	6.9e-05	1014	4	-1.2124
Psmd4	6	0.0072418	3.283e-06	6.9e-05	1016	6	-1.2405
Nrsn2	6	0.0072518	3.283e-06	6.9e-05	1018	4	-0.95281
Tsc1	6	0.0072741	3.283e-06	6.9e-05	1019	6	-1.5063
Rpl28	6	0.0072804	3.283e-06	6.9e-05	1020	6	-1.7002
Gm14139	6	0.0072858	3.283e-06	6.9e-05	1021	4	-1.8871
Pabpn1	6	0.0073029	3.283e-06	6.9e-05	1024	4	-0.6946
Ssbp3	6	0.0073144	3.283e-06	6.9e-05	1025	6	-1.8766
mmu-mir-495	4	0.0073271	1.0287e-05	0.000173	1026	4	-1.5974
Atf7ip2	6	0.007336	3.283e-06	6.9e-05	1027	4	-2.1301
Fancg	6	0.0073464	3.283e-06	6.9e-05	1028	5	-2.1479
Itgad	6	0.0073467	3.283e-06	6.9e-05	1029	4	-1.2278
Eif2ak4	6	0.0073529	3.283e-06	6.9e-05	1031	5	-1.7945
Prpf19	6	0.007358	3.283e-06	6.9e-05	1033	6	-1.9976
mmu-mir-741	4	0.0073873	1.0287e-05	0.000173	1034	4	-2.534
Usp9x	6	0.0073891	3.283e-06	6.9e-05	1035	6	-1.7688
mmu-mir-7050	4	0.0073902	1.0287e-05	0.000173	1036	4	-1.5559
Ift172	6	0.0074072	3.283e-06	6.9e-05	1037	4	-0.9705
Cenpo	6	0.0074288	3.283e-06	6.9e-05	1039	5	-2.1259
Supv3l1	6	0.0074415	3.283e-06	6.9e-05	1040	5	-1.0169
Wbp5	6	0.0074687	3.283e-06	6.9e-05	1042	5	-2.0294
Slc35b1	6	0.0074729	3.283e-06	6.9e-05	1043	4	-2.3015
2410127L17Rik	6	0.0074936	3.283e-06	6.9e-05	1044	6	-1.6779
Nsun4	6	0.0075148	3.283e-06	6.9e-05	1047	5	-1.8143
Prelid1	6	0.0075222	3.283e-06	6.9e-05	1048	4	-0.70537
Dhx35	6	0.0075502	3.283e-06	6.9e-05	1050	5	-2.0926
mmu-mir-3058	4	0.0075526	1.0287e-05	0.000173	1051	4	-1.823
Smc5	6	0.0075573	3.283e-06	6.9e-05	1052	4	-1.6847
mmu-mir-681	4	0.0075629	1.0287e-05	0.000173	1053	4	-2.2642
Iars2	6	0.0075764	3.283e-06	6.9e-05	1054	5	-2.2538
Wdr82	6	0.0075829	3.283e-06	6.9e-05	1055	6	-1.8251
mmu-mir-6970	4	0.0075959	1.0287e-05	0.000173	1056	4	-2.4493
Arl2	6	0.0076051	3.283e-06	6.9e-05	1058	6	-2.3321
Gle1	6	0.0076074	3.283e-06	6.9e-05	1059	6	-1.395
Pdcd2	6	0.007617	3.283e-06	6.9e-05	1060	4	-1.9869
Eif2s3x	6	0.0076331	3.283e-06	6.9e-05	1062	5	-1.7733
mmu-mir-6339	4	0.0076359	1.0724e-05	0.000177	1063	4	-2.5867
Mrps15	6	0.0076525	3.283e-06	6.9e-05	1064	6	-1.9005
Ddx58	6	0.0076562	3.283e-06	6.9e-05	1065	4	-1.9769
AI462493	6	0.0076604	3.283e-06	6.9e-05	1067	4	-2.178
U2af2	6	0.0076739	3.283e-06	6.9e-05	1068	6	-1.4953
Csf3	6	0.007686	3.283e-06	6.9e-05	1072	4	-1.4834
Rnasek	6	0.0076871	3.283e-06	6.9e-05	1073	6	-1.4841
Ccnb1	6	0.0076919	3.283e-06	6.9e-05	1074	4	-2.0239
Kri1	6	0.0077031	3.283e-06	6.9e-05	1075	5	-1.838
Phf12	6	0.0077102	3.283e-06	6.9e-05	1076	6	-1.5316
Sin3a	6	0.0077249	3.283e-06	6.9e-05	1077	5	-1.4385
mmu-mir-7010	4	0.0077343	1.0724e-05	0.000177	1079	4	-1.7451
Ezh2	6	0.0077444	3.283e-06	6.9e-05	1080	4	-1.7713
mmu-mir-6389	4	0.0077891	1.0724e-05	0.000177	1082	4	-2.2318
Mrps10	6	0.0078108	3.283e-06	6.9e-05	1083	5	-1.8789
Mecr	6	0.0078206	3.283e-06	6.9e-05	1084	5	-1.7182
Zfp768	6	0.0078206	3.283e-06	6.9e-05	1085	4	-0.66485
Gemin2	6	0.0078242	3.283e-06	6.9e-05	1086	5	-1.9585
Nup155	6	0.0078464	3.283e-06	6.9e-05	1087	5	-1.6861
Mrps5	6	0.0078797	3.283e-06	6.9e-05	1088	6	-1.2482
Psma4	6	0.0079081	3.283e-06	6.9e-05	1091	4	-1.718
Cct5	6	0.0079593	3.283e-06	6.9e-05	1092	6	-1.2673
Fanci	6	0.007965	3.283e-06	6.9e-05	1093	5	-2.0729
Ssbp1	6	0.0079695	3.283e-06	6.9e-05	1094	6	-1.8227
Polr3k	6	0.0079891	3.283e-06	6.9e-05	1095	6	-2.0722
mmu-mir-7080	4	0.0079926	1.0724e-05	0.000177	1096	4	-2.6671
Ddx27	6	0.0079967	3.283e-06	6.9e-05	1097	6	-1.5811
mmu-mir-99a	4	0.0080244	1.0724e-05	0.000177	1099	4	-1.7253
Wdr5	6	0.0080265	3.283e-06	6.9e-05	1100	5	-1.9157
Polr3f	6	0.0080474	3.283e-06	6.9e-05	1102	5	-1.901
Nup98	6	0.008099	3.283e-06	6.9e-05	1104	4	-1.5103
Hk2	6	0.0081004	3.283e-06	6.9e-05	1105	5	-1.957
1810043H04Rik	6	0.008121	3.283e-06	6.9e-05	1106	4	-2.132
Tpt1	6	0.0081285	3.283e-06	6.9e-05	1107	5	-2.0637
mmu-mir-6922	4	0.0081427	1.0724e-05	0.000177	1110	4	-1.9462
Trappc3	6	0.0081431	3.7207e-06	7.4e-05	1111	4	-2.2347
Gtl3	6	0.0081458	3.7207e-06	7.4e-05	1112	5	-1.9031
Hinfp	6	0.0081567	3.7207e-06	7.4e-05	1113	6	-1.7166
mmu-mir-6347	4	0.0081573	1.0724e-05	0.000177	1114	4	-1.9036
Hus1	6	0.0081667	3.7207e-06	7.4e-05	1115	5	-1.8705
Cndp1	6	0.0081696	3.7207e-06	7.4e-05	1116	4	-2.1807
mmu-mir-329	4	0.0081882	1.0724e-05	0.000177	1118	4	-2.2662
Metap1	6	0.0081889	3.7207e-06	7.4e-05	1119	5	-1.5492
Slc22a15	6	0.0082021	3.7207e-06	7.4e-05	1121	4	-1.5243
Capzb	6	0.0082346	3.7207e-06	7.4e-05	1126	4	-1.974
Fen1	6	0.0082607	3.7207e-06	7.4e-05	1127	5	-2.0929
Snf8	6	0.0082693	3.7207e-06	7.4e-05	1128	5	-1.9394
Timm17a	6	0.008283	3.7207e-06	7.4e-05	1130	4	-2.1912
Ptcd1	6	0.0083284	3.7207e-06	7.4e-05	1132	5	-1.9376
mmu-mir-10a	4	0.0083728	1.1162e-05	0.000183	1135	4	-2.2771
mmu-mir-7023	4	0.0083858	1.1162e-05	0.000183	1136	4	-1.8533
Trim28	6	0.0083892	3.7207e-06	7.4e-05	1138	4	-2.1042
mmu-mir-6358	4	0.0084193	1.16e-05	0.00019	1140	4	-2.2432
Sdad1	6	0.0084223	3.7207e-06	7.4e-05	1141	5	-2.2053
Vmn2r52	6	0.0084245	3.7207e-06	7.4e-05	1142	4	-2.0844
Rbm12	6	0.0084305	3.7207e-06	7.4e-05	1143	5	-2.0819
Prpf31	6	0.0084346	3.7207e-06	7.4e-05	1144	6	-0.80011
Caprin1	6	0.0084365	3.7207e-06	7.4e-05	1145	4	-1.8917
Otub1	6	0.0084601	3.7207e-06	7.4e-05	1146	4	-1.8432
Wbp2nl	6	0.0084838	3.7207e-06	7.4e-05	1147	4	-1.2278
mmu-mir-7089	4	0.0084938	1.16e-05	0.00019	1148	4	-1.6867
Upf1	6	0.0085148	3.7207e-06	7.4e-05	1150	5	-2.2245
mmu-mir-6388	4	0.0085263	1.16e-05	0.00019	1151	4	-1.5737
Rnaseh2a	6	0.0085313	3.7207e-06	7.4e-05	1152	4	-2.0197
Lamtor2	6	0.008545	3.7207e-06	7.4e-05	1153	5	-2.0207
Por	6	0.008548	3.7207e-06	7.4e-05	1154	5	-1.8686
Pa2g4	6	0.0085512	3.7207e-06	7.4e-05	1155	5	-1.7538
mmu-let-7a-1	4	0.0085805	3.0422e-05	0.000422	1157	4	-1.6878
Foxd3	6	0.0085957	3.7207e-06	7.4e-05	1159	5	-1.9268
Ndufa13	6	0.0086045	3.7207e-06	7.4e-05	1160	6	-0.99507
mmu-mir-7036b	4	0.0086128	3.0422e-05	0.000422	1161	4	-1.9618
Coa6	6	0.008624	3.7207e-06	7.4e-05	1162	4	-2.0637
Tceal3	6	0.0086259	3.7207e-06	7.4e-05	1163	4	-0.86964
Gtpbp4	6	0.0086434	3.7207e-06	7.4e-05	1164	5	-1.7963
Smarcc1	6	0.0086582	3.7207e-06	7.4e-05	1165	4	-1.7545
Etohi1	4	0.0086813	3.0422e-05	0.000422	1166	4	-2.0647
Tada1	6	0.0087062	3.7207e-06	7.4e-05	1168	4	-1.7555
Tipin	6	0.008768	3.7207e-06	7.4e-05	1170	5	-1.8428
Patl1	6	0.0087683	3.7207e-06	7.4e-05	1171	5	-1.3854
Rtn4ip1	6	0.0087787	3.7207e-06	7.4e-05	1173	5	-2.1162
Rrs1	6	0.0087943	3.7207e-06	7.4e-05	1175	5	-1.9225
mmu-mir-7005	4	0.0088018	3.0422e-05	0.000422	1176	4	-2.1785
Ints9	6	0.0088026	3.7207e-06	7.4e-05	1177	5	-1.6102
Ppil2	6	0.0088126	3.7207e-06	7.4e-05	1178	5	-1.6979
Cops3	6	0.0088358	3.7207e-06	7.4e-05	1179	5	-2.1557
C1d	6	0.0088578	3.7207e-06	7.4e-05	1180	4	-2.0192
Cpsf3l	6	0.0088627	3.7207e-06	7.4e-05	1182	5	-1.7729
Cbwd1	6	0.0088843	3.7207e-06	7.4e-05	1184	4	-2.0026
Hnrnpu	6	0.0088998	3.7207e-06	7.4e-05	1185	5	-1.936
mmu-mir-204	4	0.0089302	3.0422e-05	0.000422	1189	4	-2.76
Hmgb3	6	0.0089342	3.7207e-06	7.4e-05	1190	4	-2.0333
mmu-mir-137	4	0.008954	3.0422e-05	0.000422	1191	4	-1.6706
Mrpl50	6	0.0089984	4.1584e-06	8.2e-05	1194	5	-1.7452
Zcchc9	6	0.0090298	4.5962e-06	9e-05	1196	5	-1.899
Tbcb	6	0.0090357	4.5962e-06	9e-05	1197	6	-1.786
mmu-mir-1904	4	0.0090376	3.0422e-05	0.000422	1199	4	-1.9948
Ccdc55	6	0.0090641	5.9093e-06	0.000113	1200	6	-1.1119
Rpa3	6	0.0090708	5.9093e-06	0.000113	1201	5	-2.2163
mmu-mir-6343	4	0.0090824	3.0422e-05	0.000422	1202	4	-2.2303
Stfa3	6	0.0090916	5.9093e-06	0.000113	1203	4	-1.3404
Krtap6-5	6	0.0091001	5.9093e-06	0.000113	1206	6	-1.065
Gosr2	6	0.0091021	5.9093e-06	0.000113	1207	4	-1.5928
Psmb3	6	0.0091136	5.9093e-06	0.000113	1208	5	-1.8056
Fam159a	6	0.0091184	5.9093e-06	0.000113	1209	5	-1.6248
Apoh	6	0.0091436	5.9093e-06	0.000113	1210	4	-2.0108
Sec61b	6	0.0091468	5.9093e-06	0.000113	1212	4	-2.1765
Vps72	6	0.0091617	5.9093e-06	0.000113	1213	5	-2.052
Edc4	6	0.0092071	5.9093e-06	0.000113	1216	6	-1.1366
Vps52	6	0.0092188	5.9093e-06	0.000113	1217	5	-1.5132
Polr2l	6	0.0092265	5.9093e-06	0.000113	1218	5	-1.7487
mmu-mir-3472	4	0.0092467	3.0422e-05	0.000422	1220	4	-1.5105
Lmbrd1	6	0.0092649	5.9093e-06	0.000113	1221	4	-2.0817
Vezt	6	0.0092725	5.9093e-06	0.000113	1222	6	-1.8056
Vmn1r79	6	0.0092841	5.9093e-06	0.000113	1223	4	-2.0979
Tbcc	6	0.0092899	5.9093e-06	0.000113	1225	4	-1.8174
mmu-mir-802	4	0.0092957	3.0422e-05	0.000422	1226	4	-1.5024
Brpf1	6	0.0093257	5.9093e-06	0.000113	1230	6	-1.5466
Nol10	6	0.0093464	5.9093e-06	0.000113	1232	5	-1.802
Vrtn	6	0.0093869	5.9093e-06	0.000113	1233	6	-1.0998
2310036O22Rik	6	0.0094045	5.9093e-06	0.000113	1235	6	-1.2914
Mtx1	6	0.0094173	5.9093e-06	0.000113	1236	5	-1.8309
mmu-mir-6349	4	0.00942	3.0422e-05	0.000422	1237	4	-1.8928
B3gat3	6	0.0094302	5.9093e-06	0.000113	1238	4	-1.6072
mmu-mir-8092	4	0.0094354	3.0422e-05	0.000422	1239	4	-2.2338
Mrps34	6	0.0094608	6.3471e-06	0.000118	1240	5	-1.7432
Tufm	6	0.009481	6.3471e-06	0.000118	1242	6	-2.1779
Uqcrfs1	6	0.009483	6.3471e-06	0.000118	1243	5	-1.9269
Rbm22	6	0.0095181	6.3471e-06	0.000118	1246	4	-1.0681
Polr3e	6	0.0095252	6.3471e-06	0.000118	1247	6	-1.4296
Mapk1ip1l	6	0.0095253	6.3471e-06	0.000118	1248	5	-2.0634
Pkmyt1	6	0.009541	6.3471e-06	0.000118	1249	5	-1.754
Hmbs	6	0.0095578	6.3471e-06	0.000118	1251	6	-1.5506
mmu-mir-5127	4	0.0095583	3.086e-05	0.000423	1252	4	-1.6455
Rad51d	6	0.0095726	6.3471e-06	0.000118	1254	5	-1.8889
Snapin	6	0.0095836	6.3471e-06	0.000118	1256	6	-1.1872
Gpkow	6	0.0095957	6.3471e-06	0.000118	1257	4	-1.6857
Zc3h18	6	0.009602	6.3471e-06	0.000118	1258	5	-2.1176
Adcy10	6	0.0096156	6.3471e-06	0.000118	1259	4	-1.6677
Serpinb1b	6	0.0096199	6.3471e-06	0.000118	1260	4	-1.4972
mmu-mir-1197	4	0.00965	3.086e-05	0.000423	1262	4	-1.5254
Mrpl2	6	0.0096697	6.3471e-06	0.000118	1263	4	-1.1215
mmu-mir-7027	4	0.0096706	3.086e-05	0.000423	1264	4	-2.276
mmu-mir-759	4	0.0096931	3.086e-05	0.000423	1266	4	-1.7434
mmu-mir-3063	4	0.0097059	3.086e-05	0.000423	1267	4	-1.35
Kdm8	6	0.0097062	6.3471e-06	0.000118	1268	4	-1.9878
mmu-mir-3473e	4	0.0097364	3.086e-05	0.000423	1270	4	-1.9008
Snrpb	6	0.0097395	6.3471e-06	0.000118	1271	4	-1.9958
Ldha	6	0.0097619	6.3471e-06	0.000118	1272	4	-1.0455
mmu-mir-344b	4	0.009768	3.086e-05	0.000423	1273	4	-1.7161
mmu-mir-5100	4	0.0097927	3.086e-05	0.000423	1274	4	-2.034
Ubb	6	0.0097958	6.3471e-06	0.000118	1276	6	-1.3312
Cers3	6	0.009807	6.3471e-06	0.000118	1277	4	-1.3877
Ankrd49	6	0.0098092	6.3471e-06	0.000118	1278	4	-0.63123
Esf1	6	0.009872	6.7848e-06	0.000126	1280	4	-1.643
Kirrel2	6	0.0098789	6.7848e-06	0.000126	1281	6	-1.1913
Thoc3	6	0.0098851	6.7848e-06	0.000126	1282	6	-1.9167
Pan2	6	0.0099064	7.2225e-06	0.000132	1284	6	-1.0766
Kdm5c	6	0.0099149	7.2225e-06	0.000132	1285	5	-2.0283
Mis18a	6	0.0099155	7.2225e-06	0.000132	1286	5	-1.4837
Kdm1a	6	0.0099587	7.2225e-06	0.000132	1287	4	-2.0471
Anapc1	6	0.0099593	7.2225e-06	0.000132	1288	4	-0.94804
Spns1	6	0.0099687	7.2225e-06	0.000132	1289	6	-1.7786
Bad	6	0.0099707	7.2225e-06	0.000132	1290	4	-1.4937
mmu-mir-7238	4	0.0099832	3.086e-05	0.000423	1292	4	-1.4767
mmu-mir-6238	4	0.010007	3.086e-05	0.000423	1293	4	-1.6367
Gcn1l1	6	0.010008	7.2225e-06	0.000132	1294	4	-2.2299
mmu-mir-666	4	0.01001	3.086e-05	0.000423	1295	4	-1.9646
mmu-mir-291a	4	0.010014	3.086e-05	0.000423	1296	4	-1.902
mmu-mir-374b	4	0.010024	3.086e-05	0.000423	1298	4	-1.7861
E2f8	6	0.010046	7.2225e-06	0.000132	1299	4	-1.2825
Malsu1	6	0.010098	7.2225e-06	0.000132	1300	5	-1.9372
Rpl13a	6	0.0101	7.2225e-06	0.000132	1301	6	-1.5119
Gins1	6	0.0101	7.2225e-06	0.000132	1302	4	-1.8366
Rpl39	5	0.01013	8.098e-06	0.000144	1304	5	-1.9246
Uba52	6	0.01016	7.2225e-06	0.000132	1305	6	-1.5676
mmu-mir-222	4	0.010181	3.086e-05	0.000423	1306	4	-1.7316
Dpysl2	6	0.010187	7.2225e-06	0.000132	1307	6	-0.95042
Mrps11	6	0.010233	7.2225e-06	0.000132	1308	5	-2.1965
Uba7	6	0.010235	7.2225e-06	0.000132	1309	4	-0.72671
Arpc4	6	0.010282	7.6603e-06	0.000138	1310	4	-2.137
Fam98a	6	0.010282	7.6603e-06	0.000138	1311	4	-1.7677
mmu-mir-6915	4	0.010293	3.086e-05	0.000423	1312	4	-1.4589
Dnajb6	6	0.010308	7.6603e-06	0.000138	1313	6	-1.9936
Rqcd1	6	0.010329	7.6603e-06	0.000138	1314	4	-1.0789
Utp11l	6	0.010343	7.6603e-06	0.000138	1315	5	-1.8962
Sephs2	6	0.010351	7.6603e-06	0.000138	1316	5	-1.2516
mmu-mir-488	4	0.010368	3.086e-05	0.000423	1318	4	-1.8411
Kat7	6	0.010372	7.6603e-06	0.000138	1319	6	-0.94403
Cmtr1	6	0.01039	7.6603e-06	0.000138	1321	6	-1.2635
Trappc10	6	0.010411	7.6603e-06	0.000138	1322	4	-1.7643
mmu-mir-124-3	4	0.010458	3.1735e-05	0.00043	1324	4	-2.6875
Htatsf1	6	0.010483	7.6603e-06	0.000138	1326	5	-1.4346
mmu-mir-6929	4	0.0105	3.1735e-05	0.00043	1328	4	-1.6586
Hist1h2bn	4	0.010534	3.1735e-05	0.00043	1329	4	-2.4477
mmu-mir-7093	4	0.01057	3.1735e-05	0.00043	1330	4	-2.0401
Rbmx2	6	0.010591	7.6603e-06	0.000138	1332	4	-1.1481
Rps5	6	0.010613	7.6603e-06	0.000138	1333	5	-1.6401
Lyar	6	0.010639	7.6603e-06	0.000138	1334	4	-1.9498
Dnmt1	6	0.010656	7.6603e-06	0.000138	1335	4	-1.7039
Nmt1	6	0.010656	7.6603e-06	0.000138	1336	5	-2.1781
Vps41	6	0.010662	7.6603e-06	0.000138	1337	5	-1.9738
mmu-mir-30c-2	4	0.010662	3.1735e-05	0.00043	1338	4	-2.2104
Fdft1	6	0.010684	7.6603e-06	0.000138	1341	4	-1.052
Ehmt2	6	0.010712	7.6603e-06	0.000138	1342	4	-2.0209
Pold2	6	0.010758	8.098e-06	0.000144	1343	6	-1.6597
mmu-mir-3062	4	0.010767	3.1735e-05	0.00043	1344	4	-2.1888
Psmb5	6	0.010802	8.098e-06	0.000144	1346	4	-2.0706
Gmnn	6	0.010825	8.098e-06	0.000144	1349	6	-1.5552
mmu-mir-133a-2	4	0.010827	3.1735e-05	0.00043	1350	4	-1.4234
9030624G23Rik	6	0.010854	8.5357e-06	0.000151	1353	5	-1.9072
Txndc15	6	0.010873	8.5357e-06	0.000151	1354	4	-1.8834
Preb	6	0.010888	8.5357e-06	0.000151	1356	6	-1.4073
Gnl3	6	0.010893	8.5357e-06	0.000151	1357	6	-1.7046
Rptor	6	0.010897	8.5357e-06	0.000151	1358	4	-0.82373
mmu-mir-7647	4	0.010925	3.1735e-05	0.00043	1359	4	-2.0474
Tnpo3	6	0.010944	8.5357e-06	0.000151	1361	5	-1.5737
Apol10a	6	0.01095	8.5357e-06	0.000151	1362	6	-0.98407
Uros	6	0.010956	8.5357e-06	0.000151	1363	4	-1.9688
Mbd3	6	0.010986	8.5357e-06	0.000151	1364	6	-1.2401
Cenpk	6	0.011001	8.5357e-06	0.000151	1365	4	-1.7084
Spink11	5	0.011004	9.8489e-06	0.000167	1366	4	-2.383
Lsg1	6	0.011009	8.5357e-06	0.000151	1367	4	-1.9317
Prc1	6	0.011009	8.5357e-06	0.000151	1368	4	-2.1293
Idi1	6	0.011018	8.9734e-06	0.000154	1371	5	-1.0164
Kpnb1	6	0.011025	8.9734e-06	0.000154	1372	6	-1.9291
Dad1	6	0.011039	8.9734e-06	0.000154	1373	4	-1.1934
Rtcb	6	0.011044	8.9734e-06	0.000154	1374	5	-1.694
Tomm20	6	0.011048	8.9734e-06	0.000154	1375	5	-1.819
Cep350	6	0.011086	8.9734e-06	0.000154	1376	4	-1.6905
Gfer	6	0.011104	8.9734e-06	0.000154	1378	4	-1.9183
Txndc17	6	0.011114	8.9734e-06	0.000154	1379	5	-1.7862
mmu-mir-342	4	0.011153	3.1735e-05	0.00043	1380	4	-1.5547
mmu-mir-26b	4	0.011156	3.1735e-05	0.00043	1381	4	-1.5037
Vars2	6	0.011163	8.9734e-06	0.000154	1382	5	-1.7551
mmu-mir-290a	4	0.011166	3.1735e-05	0.00043	1383	4	-1.5605
Nutf2	6	0.011171	8.9734e-06	0.000154	1384	4	-2.2004
9130011E15Rik	6	0.011189	8.9734e-06	0.000154	1385	4	-1.9562
mmu-mir-302d	4	0.011191	3.1735e-05	0.00043	1386	4	-1.4001
Psmc1	6	0.011203	8.9734e-06	0.000154	1387	6	-1.7676
Dnajc13	6	0.011205	8.9734e-06	0.000154	1388	5	-1.7414
D030056L22Rik	6	0.011212	8.9734e-06	0.000154	1389	4	-2.1244
Wdr12	6	0.011214	8.9734e-06	0.000154	1390	5	-2.0537
Ilf2	6	0.011222	8.9734e-06	0.000154	1391	5	-1.8892
Csnk1a1	6	0.011229	8.9734e-06	0.000154	1393	6	-1.271
Vps29	6	0.011241	8.9734e-06	0.000154	1394	5	-1.921
Gm2002	5	0.011241	1.0287e-05	0.000173	1395	4	-1.6389
Olfr395	6	0.011247	8.9734e-06	0.000154	1396	4	-1.8951
Rbmxl1	6	0.011248	8.9734e-06	0.000154	1397	4	-1.8567
Vdac1	6	0.011252	8.9734e-06	0.000154	1398	6	-0.83614
Srrm1	6	0.011265	8.9734e-06	0.000154	1399	5	-1.7351
mmu-mir-6386	4	0.011268	3.2173e-05	0.000432	1400	4	-2.3401
Tsc2	6	0.011278	8.9734e-06	0.000154	1402	4	-1.8856
Acat2	5	0.011321	1.0287e-05	0.000173	1405	4	-1.5883
Mageh1	6	0.011341	8.9734e-06	0.000154	1407	5	-1.8811
Dhx37	6	0.011343	8.9734e-06	0.000154	1408	6	-1.5423
Rrm1	6	0.011344	8.9734e-06	0.000154	1409	5	-2.0046
Nars2	6	0.011349	8.9734e-06	0.000154	1411	6	-1.6903
Nadk2	6	0.011441	9.4112e-06	0.00016	1416	5	-1.5512
Bbip1	6	0.011454	9.4112e-06	0.00016	1417	5	-2.0575
mmu-mir-6350	4	0.011464	3.2173e-05	0.000432	1419	4	-1.6178
Gtf2b	6	0.011491	9.4112e-06	0.00016	1420	5	-1.5257
mmu-mir-296	4	0.011503	3.2173e-05	0.000432	1421	4	-2.299
Foxk2	6	0.011529	9.4112e-06	0.00016	1422	5	-1.8631
Ube2i	6	0.011544	9.4112e-06	0.00016	1425	4	-2.1181
Gcdh	6	0.011558	9.4112e-06	0.00016	1426	4	-0.82564
Zfml	6	0.011559	9.4112e-06	0.00016	1427	5	-1.8039
Gtf2e2	6	0.011575	9.4112e-06	0.00016	1428	5	-1.9403
Ssrp1	6	0.011584	9.8489e-06	0.000167	1430	4	-1.8475
Eif1ad	6	0.011596	1.0287e-05	0.000173	1431	6	-1.8456
Tube1	6	0.011598	1.0287e-05	0.000173	1432	5	-1.7075
mmu-mir-409	4	0.011617	3.2173e-05	0.000432	1435	4	-1.6784
Mrpl18	6	0.011618	1.0724e-05	0.000177	1436	4	-1.6322
Csprs	6	0.011627	1.0724e-05	0.000177	1437	6	-1.199
mmu-mir-297b	4	0.011635	3.2173e-05	0.000432	1438	4	-2.1614
Thap1	6	0.011699	1.0724e-05	0.000177	1442	5	-1.9544
Ecsit	6	0.0117	1.0724e-05	0.000177	1443	5	-1.3846
Vwa5b1	6	0.011708	1.0724e-05	0.000177	1444	4	-2.0179
Tardbp	6	0.011754	1.1162e-05	0.000183	1446	5	-2.0016
Nup160	6	0.011762	1.1162e-05	0.000183	1447	6	-1.0733
mmu-mir-8099-2	4	0.011763	3.2173e-05	0.000432	1448	4	-1.3548
Serf1	5	0.011776	2.3856e-05	0.000334	1449	4	-1.3608
Thap11	6	0.01181	1.1162e-05	0.000183	1451	5	-1.7917
Max	6	0.01183	1.1162e-05	0.000183	1452	6	-1.8119
Ube2l3	6	0.011849	1.1162e-05	0.000183	1454	5	-1.5007
Osbp	6	0.011895	1.2913e-05	0.000209	1457	6	-1.1719
Icmt	6	0.011896	1.2913e-05	0.000209	1458	4	-0.91827
Nedd8	6	0.011899	1.2913e-05	0.000209	1459	4	-1.8962
Tmem199	6	0.01191	1.2913e-05	0.000209	1460	5	-2.0137
Slc3a2	6	0.011914	1.2913e-05	0.000209	1462	4	-1.9381
mmu-mir-6404	4	0.011915	3.2173e-05	0.000432	1463	4	-1.5913
Mapk1	6	0.011929	1.2913e-05	0.000209	1464	5	-1.8575
Snrpc	6	0.011947	1.2913e-05	0.000209	1465	5	-2.1145
mmu-mir-490	4	0.011962	3.2173e-05	0.000432	1467	4	-1.4028
Mad2l2	6	0.011981	1.2913e-05	0.000209	1468	5	-2.0159
Prpf6	6	0.012005	1.2913e-05	0.000209	1470	5	-1.5131
Ndufaf5	6	0.012076	1.2913e-05	0.000209	1472	6	-1.3673
Tmem261	6	0.012077	1.2913e-05	0.000209	1473	5	-1.0371
mmu-mir-6971	4	0.012127	3.2173e-05	0.000432	1477	4	-2.2359
mmu-mir-6910	4	0.012179	3.2611e-05	0.000438	1479	4	-1.5457
Cmtr2	6	0.012206	1.3351e-05	0.000214	1481	4	-1.9733
Rps11	6	0.012219	1.3351e-05	0.000214	1482	4	-1.3047
Hist1h4j	6	0.012225	1.3351e-05	0.000214	1483	5	-2.0189
Tmem209	6	0.012229	1.3351e-05	0.000214	1484	5	-1.6002
Snrpd1	6	0.012269	1.3351e-05	0.000214	1485	4	-1.9416
D430019H16Rik	6	0.012307	1.3351e-05	0.000214	1486	4	-2.0022
Mrpl30	6	0.012309	1.3351e-05	0.000214	1487	4	-1.112
mmu-mir-598	4	0.012338	3.3049e-05	0.000443	1488	4	-1.2331
Wdr3	6	0.012347	1.3351e-05	0.000214	1489	4	-1.4911
Psmd6	6	0.012362	1.3351e-05	0.000214	1491	5	-1.2216
mmu-let-7b	4	0.01237	3.3049e-05	0.000443	1492	4	-1.733
Gins2	6	0.012456	1.4664e-05	0.000234	1496	5	-1.96
Cenpm	6	0.012477	1.4664e-05	0.000234	1497	6	-1.9233
Snrnp70	6	0.012547	1.4664e-05	0.000234	1501	6	-1.4279
Ptcd3	6	0.012549	1.4664e-05	0.000234	1502	5	-1.6835
mmu-mir-1964	4	0.012552	3.3486e-05	0.000447	1503	4	-2.0213
mmu-mir-6338	4	0.012566	3.3486e-05	0.000447	1504	4	-2.033
mmu-mir-6537	4	0.012588	3.3486e-05	0.000447	1506	4	-2.2487
Smarcb1	6	0.01259	1.5102e-05	0.000239	1507	6	-1.1297
Ush1g	6	0.012613	1.5102e-05	0.000239	1509	4	-1.6045
Txnrd2	6	0.012613	1.5102e-05	0.000239	1510	4	-1.7262
Alg10b	6	0.012626	1.5102e-05	0.000239	1511	5	-1.7193
Nploc4	6	0.012632	1.5102e-05	0.000239	1512	4	-0.66564
mmu-mir-196a-2	4	0.012659	3.3486e-05	0.000447	1514	4	-1.95
Cyb5d1	6	0.01267	1.5102e-05	0.000239	1515	4	-1.3635
Vps25	6	0.012688	1.5102e-05	0.000239	1517	4	-1.8164
mmu-mir-1957b	4	0.012711	3.3486e-05	0.000447	1519	4	-1.412
mmu-mir-544	4	0.012762	3.3486e-05	0.000447	1522	4	-2.2758
Pafah1b1	6	0.012774	1.5539e-05	0.000244	1524	5	-1.765
Chaf1a	6	0.012824	1.5539e-05	0.000244	1525	5	-1.9422
Otud5	6	0.012834	1.5539e-05	0.000244	1526	4	-1.8986
Vmn2r75	6	0.01285	1.5539e-05	0.000244	1527	4	-1.8978
Frg1	6	0.012869	1.5539e-05	0.000244	1529	4	-1.8936
Rrp12	6	0.012875	1.5539e-05	0.000244	1530	5	-1.787
Gm5431	6	0.012888	1.5539e-05	0.000244	1531	5	-0.84295
Zfp574	6	0.012891	1.5539e-05	0.000244	1532	6	-0.87389
Abt1	6	0.012918	1.5539e-05	0.000244	1533	4	-1.9771
Parp4	6	0.01293	1.5539e-05	0.000244	1535	4	-2.0086
Mcm8	6	0.012983	1.5977e-05	0.000248	1536	4	-1.6117
Exosc4	6	0.012998	1.5977e-05	0.000248	1537	4	-1.6648
Sh2b1	6	0.013052	1.5977e-05	0.000248	1539	6	-0.86878
Polr3c	6	0.013073	1.5977e-05	0.000248	1540	4	-2.0546
Ccdc22	6	0.013084	1.5977e-05	0.000248	1541	4	-2.0776
Utp23	6	0.013093	1.5977e-05	0.000248	1544	6	-1.6463
Ppil3	6	0.013095	1.5977e-05	0.000248	1545	4	-1.0834
Cenpe	6	0.013108	1.5977e-05	0.000248	1547	5	-1.8173
Noc3l	6	0.013109	1.5977e-05	0.000248	1548	4	-1.9145
Rabggtb	6	0.013115	1.5977e-05	0.000248	1550	4	-2.0874
Sdhaf2	6	0.013136	1.5977e-05	0.000248	1551	5	-1.3633
Ndufs1	6	0.013146	1.5977e-05	0.000248	1552	6	-1.0979
Ap4e1	6	0.013156	1.6853e-05	0.000261	1554	6	-1.155
Paip1	6	0.013223	1.729e-05	0.000264	1556	4	-1.9661
N6amt1	6	0.013264	1.729e-05	0.000264	1557	5	-1.8738
mmu-mir-6943	4	0.013271	3.4362e-05	0.000458	1558	4	-1.9278
Cnot11	6	0.013271	1.729e-05	0.000264	1559	4	-1.6082
Gpaa1	6	0.013286	1.7728e-05	0.000264	1560	5	-1.6051
mmu-mir-6419	4	0.013329	3.4799e-05	0.000463	1562	4	-1.7261
Sgtb	6	0.013343	1.8166e-05	0.000264	1563	4	-1.5676
Nsa2	6	0.013355	1.8166e-05	0.000264	1564	4	-0.6804
Trmu	6	0.013365	1.8166e-05	0.000264	1565	5	-1.9381
Tmem207	6	0.013377	1.8166e-05	0.000264	1566	4	-1.8622
Klra18	4	0.013378	3.4799e-05	0.000463	1567	4	-1.5604
Uqcr10	6	0.013425	1.8166e-05	0.000264	1568	5	-1.7342
Rab21	6	0.013472	1.8166e-05	0.000264	1571	5	-2.1005
Elof1	6	0.013493	1.8166e-05	0.000264	1572	5	-1.922
Tcea3	6	0.013519	1.8166e-05	0.000264	1575	4	-1.0442
Creb3l4	6	0.013519	1.8166e-05	0.000264	1576	4	-1.7955
Timm22	6	0.013544	1.8166e-05	0.000264	1577	4	-1.8743
Psma1	6	0.013674	1.8166e-05	0.000264	1579	4	-1.9995
Cnksr3	6	0.013682	1.8166e-05	0.000264	1580	4	-0.76832
Copa	6	0.013751	1.8166e-05	0.000264	1582	5	-2.1386
Slmo2	6	0.013776	1.8166e-05	0.000264	1583	5	-1.6332
2410141K09Rik	6	0.013796	1.8166e-05	0.000264	1585	5	-2.0246
Scfd1	6	0.013836	1.8166e-05	0.000264	1587	5	-1.3348
Igip	6	0.013917	1.8166e-05	0.000264	1590	4	-1.7781
mmu-mir-223	4	0.013937	5.8437e-05	0.000713	1591	4	-1.5442
Cwf19l1	6	0.014077	1.8166e-05	0.000264	1597	5	-1.5432
mmu-mir-208a	4	0.014166	5.8875e-05	0.000715	1601	4	-1.5074
Med8	6	0.014176	1.8166e-05	0.000264	1603	5	-1.758
Iars	6	0.014201	1.8166e-05	0.000264	1604	5	-1.1992
Nelfcd	6	0.014241	1.8166e-05	0.000264	1606	5	-2.0351
mmu-mir-1a-1	4	0.014249	5.8875e-05	0.000715	1607	4	-1.6046
mmu-mir-1932	4	0.014281	5.8875e-05	0.000715	1608	4	-1.4635
Psmc4	6	0.014324	1.8166e-05	0.000264	1611	5	-1.8759
mmu-mir-582	4	0.014339	5.8875e-05	0.000715	1613	4	-1.6363
Abhd17b	6	0.014342	1.8166e-05	0.000264	1614	4	-0.97572
mmu-mir-7004	4	0.014352	5.8875e-05	0.000715	1615	4	-1.8545
Lsm4	6	0.014352	1.8166e-05	0.000264	1616	4	-1.9475
Slitrk2	6	0.01439	1.8166e-05	0.000264	1618	5	-1.4409
Alg14	6	0.014395	1.8166e-05	0.000264	1619	4	-1.9594
Crcp	6	0.014409	1.8166e-05	0.000264	1620	4	-1.9727
Nubp1	6	0.01442	1.8166e-05	0.000264	1621	5	-1.4704
Noc4l	6	0.014436	1.8166e-05	0.000264	1623	4	-0.97834
Wdr7	6	0.01444	1.8166e-05	0.000264	1625	4	-1.5667
Mcm7	6	0.01453	1.8166e-05	0.000264	1627	5	-1.0489
Tcn2	6	0.014542	1.8166e-05	0.000264	1628	4	-0.99238
mmu-mir-6394	4	0.014571	5.8875e-05	0.000715	1629	4	-1.6416
Cops5	6	0.014576	1.8166e-05	0.000264	1630	5	-2.0756
H2-L	5	0.014605	6.369e-05	0.000772	1633	4	-1.6438
Fip1l1	6	0.014615	1.8166e-05	0.000264	1634	4	-1.7728
Tsen15	6	0.014617	1.8166e-05	0.000264	1635	4	-1.86
mmu-mir-7211	4	0.014635	5.8875e-05	0.000715	1636	4	-1.3423
Atp6v1d	6	0.014655	1.8166e-05	0.000264	1637	4	-1.7963
Ptn	6	0.014672	1.8166e-05	0.000264	1638	4	-0.86911
mmu-mir-468	4	0.014692	5.8875e-05	0.000715	1640	4	-2.063
Gfap	6	0.014705	1.8166e-05	0.000264	1641	5	-1.5504
Fnta	6	0.014781	1.8166e-05	0.000264	1642	5	-1.6479
Elp3	6	0.014829	1.8166e-05	0.000264	1644	5	-0.85922
Ppp1r10	6	0.014868	1.8603e-05	0.000264	1646	4	-1.9761
mmu-mir-3968	4	0.014885	5.9312e-05	0.000719	1647	4	-1.1834
Usp39	6	0.014886	1.8603e-05	0.000264	1648	5	-1.6468
mmu-mir-7049	4	0.014908	5.9312e-05	0.000719	1649	4	-1.3157
Opa3	6	0.014995	1.8603e-05	0.000264	1652	4	-1.9111
B4galt7	6	0.015002	1.8603e-05	0.000264	1653	4	-1.3471
Csnk2b	6	0.01506	1.8603e-05	0.000264	1655	5	-1.7249
Prmt7	6	0.015097	1.8603e-05	0.000264	1656	4	-1.0389
Adarb1	6	0.015119	1.8603e-05	0.000264	1657	4	-1.45
Rpl36al	6	0.015172	1.8603e-05	0.000264	1661	5	-1.7292
Copg1	6	0.01519	1.8603e-05	0.000264	1662	4	-1.1788
Rpa2	6	0.015263	1.8603e-05	0.000264	1663	4	-1.8274
mmu-mir-25	4	0.015266	9.9583e-05	0.000986	1664	4	-2.0837
Nfrkb	6	0.015308	1.8603e-05	0.000264	1667	5	-1.3465
mmu-mir-3963	4	0.01531	9.9583e-05	0.000986	1668	4	-1.9791
Nop58	6	0.015326	1.8603e-05	0.000264	1669	5	-1.2759
mmu-mir-199a-1	4	0.015368	9.9583e-05	0.000986	1670	4	-1.92
mmu-mir-344f	4	0.0154	9.9583e-05	0.000986	1672	4	-1.5305
Hist1h3a	4	0.015499	9.9583e-05	0.000986	1675	4	-1.9476
Gpx4	6	0.015507	1.8603e-05	0.000264	1677	5	-1.7085
mmu-mir-27b	4	0.015541	9.9583e-05	0.000986	1680	4	-1.6479
mmu-mir-1231	4	0.015556	9.9583e-05	0.000986	1681	4	-1.6253
Dnajc2	6	0.015577	1.8603e-05	0.000264	1682	5	-1.6661
Wdr83	6	0.015591	1.8603e-05	0.000264	1683	5	-1.3061
Vac14	6	0.015593	1.8603e-05	0.000264	1684	4	-1.1744
Hist1h4b	5	0.015603	6.9818e-05	0.000846	1686	5	-1.3988
Dcun1d1	6	0.015612	1.8603e-05	0.000264	1688	4	-2.0069
mmu-mir-7230	4	0.015612	0.00010002	0.000986	1689	4	-1.6388
Xpnpep3	6	0.015614	1.8603e-05	0.000264	1690	5	-1.9144
mmu-mir-320	4	0.015617	0.00010002	0.000986	1691	4	-1.7386
Tceb2	6	0.015633	1.8603e-05	0.000264	1692	5	-1.7022
Prl8a2	6	0.01565	1.8603e-05	0.000264	1694	4	-1.6696
mmu-mir-7006	4	0.015652	0.00010002	0.000986	1695	4	-1.2697
mmu-mir-532	4	0.015673	0.00010002	0.000986	1696	4	-1.5237
Sec22b	6	0.015676	1.8603e-05	0.000264	1697	5	-1.8791
mmu-mir-3070b	4	0.015695	0.00010002	0.000986	1698	4	-1.7158
Tmem55b	6	0.015705	1.8603e-05	0.000264	1699	4	-1.773
Fcer1g	6	0.015732	1.8603e-05	0.000264	1700	4	-1.0219
mmu-mir-201	4	0.015752	0.00010002	0.000986	1703	4	-1.5656
1100001G20Rik	6	0.015824	1.8603e-05	0.000264	1708	4	-1.3362
Drap1	6	0.015874	1.8603e-05	0.000264	1709	5	-1.963
Fbf1	6	0.015885	1.8603e-05	0.000264	1710	4	-1.7468
mmu-mir-7215	4	0.015971	0.00010002	0.000986	1713	4	-1.9299
Mtg2	6	0.016037	1.8603e-05	0.000264	1714	5	-1.375
Btnl1	6	0.016052	1.8603e-05	0.000264	1715	5	-1.4463
Prpf38b	6	0.016068	1.8603e-05	0.000264	1716	5	-1.8645
Prrc2a	6	0.016107	1.8603e-05	0.000264	1719	4	-1.3795
mmu-mir-3085	4	0.016137	0.00010002	0.000986	1720	4	-1.3278
Romo1	6	0.016144	1.8603e-05	0.000264	1721	5	-1.6265
Apex1	6	0.016155	1.8603e-05	0.000264	1722	5	-1.9969
mmu-mir-6415	4	0.016167	0.00010002	0.000986	1723	4	-1.1775
Ttc27	6	0.016179	1.8603e-05	0.000264	1724	5	-1.493
Sos1	6	0.01624	1.8603e-05	0.000264	1726	4	-1.8557
A130010J15Rik	6	0.016257	1.8603e-05	0.000264	1727	4	-1.5181
mmu-mir-6980	4	0.016264	0.00010002	0.000986	1729	4	-1.2045
Uqcc2	6	0.016264	1.8603e-05	0.000264	1730	4	-1.6758
Gtf2h3	6	0.016275	1.8603e-05	0.000264	1731	5	-1.678
mmu-mir-6997	4	0.016295	0.00010002	0.000986	1732	4	-1.2812
Pcgf2	6	0.016314	1.8603e-05	0.000264	1733	5	-1.1953
1700001F09Rik	6	0.016414	2.2105e-05	0.000312	1738	5	-1.9325
Gps1	6	0.016484	2.2105e-05	0.000312	1741	5	-1.5636
Crabp1	6	0.016497	2.2105e-05	0.000312	1742	4	-1.0033
mmu-mir-3961	4	0.016499	0.00010002	0.000986	1743	4	-2.0046
mmu-mir-6362	4	0.0165	0.00010002	0.000986	1744	4	-1.7254
Hnrnpa1	6	0.016508	2.2543e-05	0.000316	1745	5	-1.2875
Gm608	6	0.01651	2.2543e-05	0.000316	1746	4	-1.8274
Psmc3	6	0.016522	2.2543e-05	0.000316	1747	5	-1.4927
mmu-mir-7688	4	0.016524	0.00010002	0.000986	1748	4	-1.9798
mmu-mir-203	4	0.016617	0.00010002	0.000986	1753	4	-1.3904
mmu-mir-6925	4	0.016627	0.00010002	0.000986	1754	4	-2.262
Atp6v0b	6	0.016638	2.2543e-05	0.000316	1755	4	-1.7817
mmu-mir-1942	4	0.01665	0.00010002	0.000986	1757	4	-1.1505
mmu-mir-301b	4	0.016715	0.00010002	0.000986	1761	4	-1.5144
Tspyl3	6	0.016739	4.0052e-05	0.000512	1762	4	-1.7024
Trappc4	6	0.016751	4.0052e-05	0.000512	1763	5	-1.7231
Olfr1214	6	0.016767	4.0052e-05	0.000512	1764	4	-2.0467
Ier2	6	0.01677	4.0052e-05	0.000512	1766	4	-1.8226
Nipbl	6	0.016839	4.0052e-05	0.000512	1767	5	-1.6203
Cox8b	6	0.016924	4.0052e-05	0.000512	1773	5	-1.9151
Rilpl1	6	0.016965	4.0052e-05	0.000512	1775	4	-2.0341
mmu-mir-3072	4	0.017057	0.00010046	0.000986	1779	4	-2.1835
Rtfdc1	6	0.017072	4.0052e-05	0.000512	1780	5	-1.2138
Ppp1r12a	6	0.017138	4.0052e-05	0.000512	1781	5	-1.4433
Foxk1	6	0.017193	4.049e-05	0.000512	1782	5	-1.4938
Ccdc59	6	0.017237	4.049e-05	0.000512	1783	4	-0.91891
Eif2b5	6	0.017264	4.049e-05	0.000512	1784	5	-1.5827
Phf3	6	0.017279	4.049e-05	0.000512	1785	4	-1.3583
Ddx31	6	0.017286	4.049e-05	0.000512	1786	5	-1.4446
Gm2696	6	0.017303	4.049e-05	0.000512	1787	4	-1.5397
Cdc27	6	0.017303	4.049e-05	0.000512	1788	4	-1.4544
Brca1	6	0.017303	4.049e-05	0.000512	1789	5	-1.4049
Rps25	6	0.017378	4.049e-05	0.000512	1790	4	-1.9543
Ppp1r3b	6	0.017401	4.049e-05	0.000512	1793	4	-1.5519
4930522H14Rik	6	0.017417	4.049e-05	0.000512	1796	5	-1.4613
Gm14325	6	0.017568	4.049e-05	0.000512	1800	4	-1.8157
Dctn2	6	0.017636	4.049e-05	0.000512	1801	4	-1.7964
mmu-mir-3620	4	0.017651	0.0001009	0.000986	1802	4	-1.2338
mmu-mir-7682	4	0.017651	0.0001009	0.000986	1803	4	-1.7294
mmu-mir-7070	4	0.017651	0.0001009	0.000986	1804	4	-1.8136
mmu-mir-698	4	0.017651	0.0001009	0.000986	1805	4	-1.1828
mmu-mir-6992	4	0.017651	0.0001009	0.000986	1806	4	-1.4787
mmu-mir-8110	4	0.017651	0.0001009	0.000986	1807	4	-1.8297
mmu-mir-344-1	4	0.017651	0.0001009	0.000986	1808	4	-1.0493
mmu-mir-6934	4	0.017651	0.0001009	0.000986	1809	4	-1.4604
mmu-mir-8115	4	0.017651	0.0001009	0.000986	1810	4	-1.6966
mmu-mir-5131	4	0.017651	0.0001009	0.000986	1811	4	-1.4664
mmu-mir-335	4	0.017651	0.0001009	0.000986	1812	4	-1.7634
mmu-mir-706	4	0.017651	0.0001009	0.000986	1813	4	-1.4921
mmu-mir-6948	4	0.017651	0.0001009	0.000986	1814	4	-1.8891
mmu-mir-7118	4	0.017651	0.0001009	0.000986	1815	4	-1.6491
mmu-mir-6976	4	0.017651	0.0001009	0.000986	1816	4	-1.5691
mmu-mir-346	4	0.017651	0.0001009	0.000986	1817	4	-1.4119
mmu-mir-6941	4	0.017651	0.0001009	0.000986	1818	4	-1.557
mmu-mir-421	4	0.017651	0.0001009	0.000986	1819	4	-1.3408
mmu-mir-7085	4	0.017651	0.0001009	0.000986	1820	4	-1.4876
mmu-mir-207	4	0.017651	0.0001009	0.000986	1821	4	-1.8045
mmu-let-7f-1	4	0.017651	0.0001009	0.000986	1822	4	-1.8514
mmu-mir-7083	4	0.017651	0.0001009	0.000986	1823	4	-2.4038
mmu-mir-3471-2	4	0.017651	0.0001009	0.000986	1824	4	-1.9486
mmu-mir-7686	4	0.01767	0.00010133	0.000986	1825	4	-2.1107
Pomk	6	0.017676	4.049e-05	0.000512	1826	4	-1.7968
Eif1a	6	0.017774	4.049e-05	0.000512	1829	4	-1.9658
Hist3h2bb-ps	6	0.017785	4.049e-05	0.000512	1830	4	-2.0352
Gabpa	6	0.01784	4.049e-05	0.000512	1832	5	-1.7031
Vps51	6	0.017899	4.049e-05	0.000512	1836	5	-1.7594
Mpdu1	6	0.017968	4.049e-05	0.000512	1839	4	-1.8869
Plk1	6	0.018009	4.049e-05	0.000512	1840	5	-2.0814
Srrd	6	0.018251	4.049e-05	0.000512	1850	5	-1.2378
Ofd1	6	0.018253	4.049e-05	0.000512	1851	4	-1.2621
Kpna2	6	0.018255	4.049e-05	0.000512	1852	5	-1.6234
mmu-mir-7116	4	0.018332	0.0001044	0.000993	1854	4	-2.2056
Brd2	6	0.018346	4.0928e-05	0.000512	1856	5	-1.4034
Clvs2	6	0.018363	4.0928e-05	0.000512	1857	4	-1.7603
Snapc5	6	0.018388	4.0928e-05	0.000512	1858	5	-1.4059
Mill1	6	0.018435	4.0928e-05	0.000512	1860	4	-0.89921
Ddx52	6	0.018479	4.0928e-05	0.000512	1861	4	-1.3139
Dhx9	6	0.018542	4.0928e-05	0.000512	1862	5	-1.8992
mmu-mir-1956	4	0.018552	0.0001044	0.000993	1863	4	-1.8207
Olfr393	6	0.018563	4.0928e-05	0.000512	1864	4	-1.7098
Fgfr2	6	0.018618	4.0928e-05	0.000512	1865	5	-1.292
Rps26	6	0.018668	4.0928e-05	0.000512	1866	4	-1.7336
Pitpnb	6	0.018689	4.0928e-05	0.000512	1867	4	-1.6386
Actr6	6	0.018714	4.0928e-05	0.000512	1869	5	-1.7381
Scap	6	0.01874	4.0928e-05	0.000512	1871	5	-1.7337
Snrnp27	6	0.01877	4.0928e-05	0.000512	1873	4	-2.0257
Ldb1	6	0.018798	4.0928e-05	0.000512	1874	5	-1.1847
Timm50	6	0.018807	4.0928e-05	0.000512	1875	5	-1.8517
Mon2	6	0.0189	4.0928e-05	0.000512	1880	4	-1.7318
mmu-mir-7088	4	0.018999	0.00010484	0.000993	1883	4	-1.2497
Haus5	6	0.019044	4.0928e-05	0.000512	1885	4	-1.5238
Oprl1	6	0.019063	4.0928e-05	0.000512	1886	5	-1.8734
mmu-mir-433	4	0.019094	0.00010484	0.000993	1890	4	-1.8867
Gm6890	4	0.019133	0.00010484	0.000993	1892	4	-1.2856
Wdr48	6	0.019135	4.0928e-05	0.000512	1893	4	-1.9037
Cd24a	6	0.019163	4.0928e-05	0.000512	1897	4	-0.7339
Olfr1413	6	0.019163	4.0928e-05	0.000512	1898	4	-1.1213
Sart1	6	0.01918	4.0928e-05	0.000512	1899	4	-1.789
mmu-mir-1905	4	0.019205	0.00010484	0.000993	1900	4	-2.1651
Cstf3	6	0.019233	4.0928e-05	0.000512	1901	4	-1.7498
Elac2	6	0.019298	4.0928e-05	0.000512	1903	5	-1.5865
mmu-mir-6237	4	0.019318	0.00010484	0.000993	1904	4	-1.6191
Prdm11	6	0.019374	4.1365e-05	0.000512	1905	5	-1.3932
mmu-mir-144	4	0.019422	0.00010484	0.000993	1907	4	-1.9189
Ddx41	6	0.019428	4.1365e-05	0.000512	1908	5	-1.6413
Eif2b1	6	0.019444	4.1365e-05	0.000512	1909	4	-1.3657
Rpl12	6	0.019467	4.1365e-05	0.000512	1910	5	-1.1299
Aurkaip1	6	0.019482	4.1365e-05	0.000512	1911	4	-1.7323
Ndufaf4	6	0.019493	4.1365e-05	0.000512	1913	5	-1.7024
Ccdc112	6	0.019517	4.1365e-05	0.000512	1914	4	-1.954
Zcchc8	6	0.019544	4.1365e-05	0.000512	1915	4	-1.2499
Nup93	6	0.019608	4.1365e-05	0.000512	1918	4	-1.6576
mmu-mir-672	4	0.019642	0.00010484	0.000993	1920	4	-1.766
mmu-mir-7664	4	0.019653	0.00010484	0.000993	1921	4	-1.4111
Exosc5	6	0.019655	4.1365e-05	0.000512	1922	4	-1.6593
Wdr34	6	0.019671	4.1365e-05	0.000512	1923	4	-1.5562
mmu-mir-3064	4	0.0197	0.00010834	0.00102	1925	4	-1.9392
Ddx6	6	0.019754	4.1365e-05	0.000512	1927	5	-1.8918
Mcpt8	6	0.019793	4.1365e-05	0.000512	1929	4	-1.5645
Txn1	6	0.019856	4.1365e-05	0.000512	1933	4	-1.8861
Ankrd11	6	0.019864	4.1365e-05	0.000512	1934	5	-1.8747
Cops4	6	0.019894	4.1365e-05	0.000512	1936	5	-1.758
Aar2	6	0.019958	4.1365e-05	0.000512	1940	5	-1.3943
Slc35a1	6	0.019959	4.1365e-05	0.000512	1941	5	-1.938
mmu-mir-7086	4	0.020005	0.00010834	0.00102	1943	4	-1.6982
mmu-mir-764	4	0.02003	0.00010834	0.00102	1944	4	-1.5635
5430419D17Rik	6	0.020033	4.1803e-05	0.000514	1945	4	-1.7548
Med4	6	0.020059	4.1803e-05	0.000514	1947	5	-1.4702
mmu-mir-6960	4	0.020064	0.00010834	0.00102	1948	4	-2.0972
Rbm19	6	0.020074	4.1803e-05	0.000514	1949	5	-1.4923
Snapc1	6	0.02013	4.1803e-05	0.000514	1951	4	-1.4892
Yap1	6	0.020139	4.1803e-05	0.000514	1952	5	-1.5313
Spidr	6	0.020194	4.1803e-05	0.000514	1955	4	-1.6196
mmu-mir-6418	4	0.020215	0.00010834	0.00102	1957	4	-1.8351
Gm12429	6	0.020272	4.1803e-05	0.000514	1958	4	-1.7909
mmu-mir-30d	4	0.020277	0.00010834	0.00102	1959	4	-1.4073
Gtf2h2	6	0.020307	4.1803e-05	0.000514	1961	5	-1.7294
mmu-mir-29b-1	4	0.020309	0.00010834	0.00102	1962	4	-1.8803
Pigt	6	0.020359	8.6889e-05	0.000986	1963	5	-1.2053
Phf6	6	0.02036	8.6889e-05	0.000986	1964	4	-1.5975
mmu-mir-7233	4	0.020369	0.00010834	0.00102	1965	4	-1.6605
Mrpl4	6	0.020372	8.6889e-05	0.000986	1966	5	-1.8645
Sc5d	6	0.020477	8.7327e-05	0.000986	1969	4	-1.4481
S100pbp	6	0.020522	8.7327e-05	0.000986	1972	5	-1.7444
Flcn	6	0.02058	8.7327e-05	0.000986	1973	5	-1.5113
mmu-mir-6382	4	0.020591	0.00010878	0.001022	1974	4	-1.9802
Dpagt1	6	0.020607	8.7327e-05	0.000986	1975	4	-1.2538
Prim2	6	0.02064	8.7327e-05	0.000986	1976	5	-1.9702
mmu-mir-365-2	4	0.020656	0.00010878	0.001022	1977	4	-2.2351
Nhlrc2	6	0.020702	8.7327e-05	0.000986	1979	5	-1.7548
Ctdspl2	6	0.020711	8.7327e-05	0.000986	1980	4	-1.8097
Pelo	6	0.020791	8.7327e-05	0.000986	1983	5	-1.6978
mmu-mir-7666	4	0.020832	0.00010878	0.001022	1985	4	-1.933
Wdr16	6	0.020843	8.7327e-05	0.000986	1986	5	-1.2046
Immp1l	6	0.020866	8.7327e-05	0.000986	1987	5	-1.4201
mmu-mir-6769b	4	0.020867	0.00010878	0.001022	1988	4	-1.4299
Rmi1	6	0.020982	8.7327e-05	0.000986	1992	4	-1.747
mmu-mir-27a	4	0.021109	0.00010921	0.001025	1997	4	-1.504
mmu-mir-680-1	4	0.021111	0.00010921	0.001025	1998	4	-1.9612
mmu-mir-483	4	0.02113	0.00010921	0.001025	2000	4	-1.9666
Ruvbl2	6	0.021159	8.7765e-05	0.000986	2002	5	-1.4952
Dnttip1	6	0.021166	8.7765e-05	0.000986	2003	5	-1.3331
mmu-mir-7685	4	0.021175	0.00010965	0.001028	2004	4	-1.0485
Mia3	6	0.021186	8.7765e-05	0.000986	2005	4	-2.0137
Mtrf1l	6	0.021242	8.7765e-05	0.000986	2007	5	-1.2997
Lias	6	0.021271	8.7765e-05	0.000986	2009	5	-1.2463
Hist2h2ac	6	0.021296	8.7765e-05	0.000986	2010	4	-1.1669
Psmd1	6	0.021357	8.7765e-05	0.000986	2012	4	-0.88452
Maoa	6	0.02136	8.7765e-05	0.000986	2013	4	-1.7717
Olfr166	6	0.021403	8.7765e-05	0.000986	2014	4	-1.7363
Elp2	6	0.021437	8.7765e-05	0.000986	2016	4	-0.7923
mmu-mir-701	4	0.021446	0.00011272	0.001056	2017	4	-1.4638
mmu-mir-5618	4	0.021455	0.00011272	0.001056	2018	4	-1.7416
Ints7	6	0.02146	8.7765e-05	0.000986	2020	5	-1.3798
4930567H17Rik	6	0.021498	8.7765e-05	0.000986	2021	5	-1.3273
mmu-mir-667	4	0.021515	0.00011315	0.001059	2022	4	-1.3373
Smg6	6	0.021527	8.7765e-05	0.000986	2023	5	-1.8265
Hira	6	0.021564	9.0829e-05	0.000986	2026	5	-1.4454
Psmd13	6	0.021624	9.0829e-05	0.000986	2028	5	-1.3677
mmu-mir-18a	4	0.02163	0.00011359	0.001063	2029	4	-1.9148
Adamts5	6	0.021644	9.0829e-05	0.000986	2031	4	-1.7556
Hyou1	6	0.021665	9.0829e-05	0.000986	2032	4	-1.893
mmu-mir-1971	4	0.021689	0.0001149	0.001074	2033	4	-1.6275
mmu-mir-5116	4	0.021695	0.0001149	0.001074	2034	4	-2.0627
Lamtor1	6	0.021721	9.0829e-05	0.000986	2035	5	-1.5272
Snrpf	6	0.02173	9.0829e-05	0.000986	2036	4	-1.8922
Mroh2b	6	0.021746	9.0829e-05	0.000986	2038	5	-1.5152
Rftn1	6	0.021765	9.0829e-05	0.000986	2039	4	-1.0551
Ccser1	6	0.02182	9.0829e-05	0.000986	2041	4	-1.5252
mmu-mir-664	4	0.021826	0.00011622	0.001086	2042	4	-1.891
mmu-mir-1946a	4	0.021853	0.00011622	0.001086	2043	4	-1.603
Snrpg	6	0.021865	9.0829e-05	0.000986	2044	4	-1.864
Mcm4	6	0.021871	9.0829e-05	0.000986	2045	4	-1.8193
Med15	6	0.021901	9.0829e-05	0.000986	2046	4	-1.0703
Ascc2	6	0.021901	9.0829e-05	0.000986	2047	4	-1.3415
mmu-mir-6975	4	0.021922	0.00011884	0.001109	2050	4	-1.3839
mmu-mir-691	4	0.021927	0.00011884	0.001109	2051	4	-1.7956
mmu-mir-23b	4	0.021959	0.00011928	0.001113	2053	4	-2.0227
Kif14	6	0.021959	9.0829e-05	0.000986	2054	4	-1.7224
Cstf1	6	0.022008	9.1266e-05	0.000986	2056	4	-1.8408
Olfr617	6	0.022034	9.1266e-05	0.000986	2057	4	-1.703
Lsm10	6	0.022043	9.1266e-05	0.000986	2058	5	-1.6958
Mesdc2	6	0.022055	9.1266e-05	0.000986	2059	5	-1.4022
Abcb7	6	0.022072	9.1266e-05	0.000986	2061	5	-1.9549
mmu-mir-6411	4	0.022098	0.00012059	0.001124	2062	4	-1.6873
Lace1	6	0.022105	9.1266e-05	0.000986	2063	4	-1.5459
Mrps14	6	0.022108	9.1266e-05	0.000986	2064	5	-1.5563
mmu-mir-200b	4	0.022109	0.00012059	0.001124	2065	4	-1.595
Ska3	6	0.022179	9.1266e-05	0.000986	2066	5	-1.2922
Cbx3	6	0.022209	9.1266e-05	0.000986	2068	5	-1.6293
Rag1	6	0.022239	9.1266e-05	0.000986	2071	4	-1.7268
Rbpj	6	0.022259	9.1266e-05	0.000986	2072	5	-1.6318
Ptar1	6	0.022282	9.1266e-05	0.000986	2073	4	-1.9105
Polr2h	6	0.022326	9.1266e-05	0.000986	2075	5	-1.3598
Chmp7	6	0.02236	9.1266e-05	0.000986	2076	4	-1.7956
Pigc	6	0.022397	9.1266e-05	0.000986	2078	4	-1.9199
Mrpl36	6	0.022466	9.1266e-05	0.000986	2080	4	-1.7245
Hist1h2an	4	0.022545	0.00012366	0.001149	2084	4	-1.6268
mmu-mir-761	4	0.022602	0.00012366	0.001149	2085	4	-1.5294
Rrp8	6	0.022624	9.1704e-05	0.000986	2087	4	-1.1127
Tshb	6	0.022677	9.2142e-05	0.000986	2089	4	-1.4052
mmu-mir-300	4	0.02268	0.00012366	0.001149	2090	4	-1.6509
mmu-mir-6408	4	0.02271	0.00012366	0.001149	2091	4	-1.4048
Thoc5	6	0.022801	9.2142e-05	0.000986	2093	5	-1.8845
Rer1	6	0.022824	9.2142e-05	0.000986	2094	4	-1.95
Mrps30	6	0.022875	9.2142e-05	0.000986	2097	4	-1.8249
mmu-mir-7226	4	0.022876	0.00012366	0.001149	2098	4	-1.744
mmu-mir-7221	4	0.022894	0.00012366	0.001149	2099	4	-1.2121
Atic	6	0.022939	9.2142e-05	0.000986	2100	4	-0.98415
Shfm1	6	0.022965	9.2142e-05	0.000986	2101	4	-1.5107
mmu-mir-206	4	0.02299	0.00012366	0.001149	2102	4	-1.1896
Fxn	6	0.023006	9.2142e-05	0.000986	2103	4	-1.712
mmu-mir-302b	4	0.023011	0.0001241	0.00115	2104	4	-1.5799
Mrgpra6	6	0.023049	9.2142e-05	0.000986	2105	4	-1.6882
mmu-mir-7052	4	0.023061	0.0001241	0.00115	2106	4	-1.5753
Gxylt1	6	0.023176	9.2142e-05	0.000986	2107	5	-1.5363
Nr2c1	6	0.023236	9.2142e-05	0.000986	2112	4	-1.5023
mmu-mir-687	4	0.023263	0.0001241	0.00115	2113	4	-1.1193
mmu-mir-18b	4	0.02333	0.0001241	0.00115	2116	4	-1.3636
Gm15455	6	0.023341	9.2142e-05	0.000986	2117	4	-1.8103
mmu-mir-7657	4	0.023377	0.0001241	0.00115	2118	4	-1.9809
Exosc3	6	0.023451	9.258e-05	0.000986	2120	4	-1.4716
mmu-mir-5136	4	0.023464	0.00012541	0.001162	2121	4	-1.9512
Smc2	6	0.023467	9.258e-05	0.000986	2122	4	-1.6119
Ftsj1	6	0.023492	9.258e-05	0.000986	2123	4	-1.5027
Cir1	6	0.023495	9.258e-05	0.000986	2124	5	-1.8666
2300003K06Rik	6	0.023496	9.258e-05	0.000986	2125	4	-0.71753
Trim30a	6	0.023496	9.258e-05	0.000986	2126	5	-1.0425
Tbcd	6	0.023508	9.258e-05	0.000986	2127	4	-1.7452
Txnl4a	6	0.02359	9.258e-05	0.000986	2130	4	-1.7142
Lsm12	6	0.023601	9.258e-05	0.000986	2131	4	-1.6702
Mrpl21	6	0.023639	9.258e-05	0.000986	2132	4	-1.8097
mmu-mir-1929	4	0.023656	0.0001276	0.001181	2133	4	-1.5717
Olfr911-ps1	6	0.023746	9.258e-05	0.000986	2136	5	-1.2597
Smu1	6	0.023762	9.258e-05	0.000986	2137	5	-0.81583
1700015G11Rik	6	0.023809	9.258e-05	0.000986	2139	5	-1.2717
Ciao1	6	0.023817	9.258e-05	0.000986	2140	4	-1.6528
Sumo1	6	0.023835	9.258e-05	0.000986	2142	4	-1.7204
Daam1	6	0.023855	9.258e-05	0.000986	2143	4	-0.95628
Theg	6	0.02388	9.258e-05	0.000986	2145	5	-1.2362
mmu-mir-337	4	0.023904	0.00017881	0.001619	2146	4	-1.2451
Taf1a	6	0.023917	9.258e-05	0.000986	2147	4	-1.0449
Fam167b	6	0.023964	9.258e-05	0.000986	2148	4	-0.93143
mmu-mir-7019	4	0.023968	0.00017881	0.001619	2149	4	-1.7634
mmu-mir-188	4	0.02397	0.00017881	0.001619	2150	4	-1.0711
mmu-mir-1198	4	0.024007	0.00017881	0.001619	2152	4	-1.2218
Chil6	6	0.024059	9.258e-05	0.000986	2153	4	-1.141
mmu-mir-7224	4	0.024065	0.00017881	0.001619	2154	4	-1.6326
Pmpcb	6	0.024104	9.258e-05	0.000986	2156	5	-0.96261
Minos1	6	0.024105	9.258e-05	0.000986	2157	4	-1.8847
Mrpl49	6	0.024111	9.258e-05	0.000986	2158	5	-1.9024
Pdcd11	6	0.024169	9.258e-05	0.000986	2161	4	-1.7038
mmu-mir-615	4	0.024178	0.00017881	0.001619	2163	4	-1.2432
Fam122a	6	0.024186	9.258e-05	0.000986	2164	5	-1.9603
mmu-mir-7074	4	0.024202	0.00017881	0.001619	2166	4	-1.4528
mmu-mir-7670	4	0.024248	0.00017881	0.001619	2168	4	-1.6857
mmu-mir-127	4	0.024303	0.00017881	0.001619	2172	4	-1.5682
mmu-mir-5124a	4	0.024368	0.00017881	0.001619	2175	4	-2.2951
Atp6v1f	6	0.024394	9.3017e-05	0.000986	2177	5	-1.5345
C1qbp	6	0.024395	9.3017e-05	0.000986	2178	5	-1.7095
mmu-mir-145b	4	0.024474	0.00017881	0.001619	2180	4	-2.1319
Sf3a2	6	0.024483	9.3017e-05	0.000986	2181	5	-1.3051
Vps13d	6	0.024593	9.827e-05	0.000986	2184	5	-1.2137
mmu-mir-7059	4	0.024601	0.00017925	0.001619	2185	4	-2.0487
Ccdc107	6	0.024631	9.827e-05	0.000986	2187	4	-0.63208
mmu-mir-9-2	4	0.024638	0.00017925	0.001619	2188	4	-2.0302
Dcaf13	6	0.024641	9.827e-05	0.000986	2190	4	-1.5441
mmu-mir-7241	4	0.024646	0.00017925	0.001619	2191	4	-1.1939
Setdb1	6	0.024651	9.827e-05	0.000986	2192	5	-1.1869
Ppp3cb	6	0.024674	9.827e-05	0.000986	2193	4	-1.9249
Mrgbp	6	0.024691	9.827e-05	0.000986	2194	4	-1.6857
Spt1	4	0.024719	0.00017925	0.001619	2195	4	-1.361
Isca2	6	0.02476	9.827e-05	0.000986	2196	5	-1.3818
mmu-mir-6407	4	0.02479	0.00017925	0.001619	2197	4	-1.1519
5730507C01Rik	5	0.024805	0.00026373	0.002086	2198	4	-1.4828
4930426D05Rik	6	0.024864	9.827e-05	0.000986	2201	4	-1.6364
Mrps12	6	0.024872	9.827e-05	0.000986	2203	4	-1.0771
mmu-mir-6345	4	0.024916	0.00017925	0.001619	2205	4	-1.0419
Atp5c1	6	0.024941	9.827e-05	0.000986	2206	4	-1.7554
Krtap5-4	6	0.024945	9.827e-05	0.000986	2207	5	-1.3355
Vmn1r229	6	0.024955	9.827e-05	0.000986	2208	4	-1.7305
Timm23	6	0.024991	9.827e-05	0.000986	2209	4	-1.4016
mmu-mir-1298	4	0.024996	0.00017925	0.001619	2210	4	-1.4924
Gm14288	5	0.025011	0.00026548	0.002086	2211	5	-1.0082
Nubpl	6	0.025019	9.827e-05	0.000986	2212	5	-1.5872
Lima1	6	0.025024	9.827e-05	0.000986	2213	4	-1.776
mmu-mir-7022	4	0.025033	0.00017925	0.001619	2214	4	-1.9674
Dis3l	6	0.025138	9.827e-05	0.000986	2218	5	-1.6487
Olfr742	6	0.025188	9.827e-05	0.000986	2220	5	-1.7793
mmu-mir-1927	4	0.025262	0.00017925	0.001619	2222	4	-1.3715
Lrrc24	6	0.025318	9.827e-05	0.000986	2223	4	-0.69301
Lamtor3	6	0.025396	9.827e-05	0.000986	2226	4	-1.8228
mmu-mir-675	4	0.025519	0.00017969	0.001619	2231	4	-1.3413
Poglut1	6	0.025567	9.8708e-05	0.000986	2233	5	-1.8874
D19Ertd737e	6	0.025573	9.8708e-05	0.000986	2234	5	-1.6987
Ndufb2	6	0.02558	9.8708e-05	0.000986	2235	5	-1.683
Rps27	6	0.025598	9.8708e-05	0.000986	2236	5	-1.7678
Rps14	6	0.025602	9.8708e-05	0.000986	2237	4	-1.8171
Slx4	6	0.025615	9.8708e-05	0.000986	2238	4	-1.6233
Mmachc	6	0.025621	9.8708e-05	0.000986	2240	5	-1.8065
mmu-mir-299a	4	0.025684	0.00018013	0.001619	2242	4	-1.6546
Cycs	6	0.025691	9.8708e-05	0.000986	2244	4	-1.6758
Tmem100	6	0.025692	9.8708e-05	0.000986	2245	4	-1.2139
Zrsr2	6	0.025738	9.8708e-05	0.000986	2247	4	-1.2196
mmu-mir-143	4	0.025784	0.00018013	0.001619	2248	4	-1.012
Birc5	6	0.025785	9.8708e-05	0.000986	2249	5	-1.3257
mmu-mir-7651	4	0.025862	0.00018013	0.001619	2251	4	-1.8909
Ndufa6	6	0.025866	9.8708e-05	0.000986	2252	4	-1.7205
mmu-mir-6898	4	0.025922	0.00018013	0.001619	2253	4	-1.6482
Tsen54	6	0.025925	9.8708e-05	0.000986	2254	4	-1.535
Ints12	6	0.02598	9.8708e-05	0.000986	2256	4	-1.6842
mmu-mir-3969	4	0.025982	0.00018144	0.001619	2257	4	-1.8947
Atxn10	6	0.025996	9.8708e-05	0.000986	2259	4	-1.2751
Cops2	6	0.026045	9.8708e-05	0.000986	2262	4	-1.4608
Polb	6	0.026075	9.8708e-05	0.000986	2264	4	-1.6645
mmu-mir-130c	4	0.026119	0.00018275	0.001619	2266	4	-1.2716
mmu-let-7c-2	4	0.02621	0.00018275	0.001619	2270	4	-1.4066
Fhl2	6	0.026252	9.8708e-05	0.000986	2271	4	-1.516
Gm438	6	0.026256	9.8708e-05	0.000986	2272	4	-1.704
Polr3a	6	0.02627	9.8708e-05	0.000986	2273	4	-1.73
mmu-mir-547	4	0.026285	0.00018319	0.001619	2274	4	-1.4873
mmu-mir-6991	4	0.026319	0.00018319	0.001619	2275	4	-2.011
Fgfr1op	6	0.026381	9.8708e-05	0.000986	2277	5	-1.7618
Scnm1	6	0.026427	9.8708e-05	0.000986	2279	4	-1.7897
mmu-mir-1907	4	0.026428	0.00018407	0.001621	2280	4	-2.1495
Zbtb40	6	0.026438	9.8708e-05	0.000986	2281	4	-1.1542
Rabggta	6	0.026532	9.9146e-05	0.000986	2283	4	-1.6306
mmu-mir-6935	4	0.026548	0.00018407	0.001621	2286	4	-1.2199
Chmp6	6	0.026578	9.9146e-05	0.000986	2288	4	-1.3591
mmu-mir-181d	4	0.026584	0.00018407	0.001621	2289	4	-1.9622
mmu-mir-218-1	4	0.026631	0.0001845	0.001621	2291	4	-1.4306
Rpl19	6	0.026641	9.9146e-05	0.000986	2293	5	-1.7075
Arpc2	6	0.026649	9.9146e-05	0.000986	2294	5	-1.866
mmu-mir-6958	4	0.02665	0.0001845	0.001621	2295	4	-1.8097
mmu-mir-6414	4	0.026747	0.0001845	0.001621	2298	4	-1.317
Vmn2r28	5	0.026761	0.00028737	0.002086	2300	5	-0.78168
Olfr1504	6	0.026775	9.9583e-05	0.000986	2302	4	-0.73881
Ndufa3	6	0.02678	9.9583e-05	0.000986	2303	4	-1.6369
mmu-mir-338	4	0.026785	0.0001845	0.001621	2304	4	-1.0859
Srsf10	6	0.026804	9.9583e-05	0.000986	2306	5	-1.6251
mmu-mir-6541	4	0.026812	0.00018844	0.001647	2307	4	-0.96124
Canx	6	0.026819	9.9583e-05	0.000986	2308	4	-1.5878
Xrcc1	6	0.026855	0.00010265	0.000986	2309	5	-1.6822
Cdc5l	6	0.026858	0.00010265	0.000986	2310	5	-0.91525
Olfr1510	6	0.026877	0.00010309	0.000986	2311	5	-1.1439
Ppp1r7	6	0.026877	0.00010309	0.000986	2312	5	-1.3927
Mrfap1	6	0.026877	0.00010309	0.000986	2313	5	-1.3346
Suz12	6	0.026877	0.00010309	0.000986	2314	5	-1.2037
Rnps1	6	0.026877	0.00010309	0.000986	2315	5	-0.95224
Dnm1l	6	0.026877	0.00010309	0.000986	2316	5	-1.6486
Pex12	6	0.026877	0.00010309	0.000986	2317	5	-1.3214
Dtymk	6	0.026877	0.00010309	0.000986	2318	5	-1.6405
Fam58b	6	0.026877	0.00010309	0.000986	2319	5	-1.6619
Dnah9	6	0.026877	0.00010309	0.000986	2320	5	-1.6301
Abcb9	6	0.026877	0.00010309	0.000986	2321	5	-1.5495
Atf4	6	0.026877	0.00010309	0.000986	2322	5	-1.542
Tcf7	6	0.026877	0.00010309	0.000986	2323	5	-1.2357
Rps17	6	0.026877	0.00010309	0.000986	2324	5	-1.4171
Klf4	6	0.026877	0.00010309	0.000986	2325	5	-1.1582
Tgfb2	6	0.026877	0.00010309	0.000986	2326	5	-0.97274
Dpm3	6	0.026877	0.00010309	0.000986	2327	5	-1.0996
Riok1	6	0.02689	0.00010309	0.000986	2328	4	-1.7259
Tcta	6	0.026893	0.00010309	0.000986	2329	4	-1.688
mmu-mir-6364	4	0.027006	0.00018844	0.001647	2334	4	-1.218
mmu-mir-412	4	0.02703	0.00018844	0.001647	2335	4	-1.1902
mmu-mir-6923	4	0.02707	0.00018844	0.001647	2337	4	-1.7402
Psmb7	6	0.027091	0.00010309	0.000986	2338	5	-1.3115
Chp2	6	0.027105	0.00010309	0.000986	2339	4	-0.98114
mmu-mir-669m-2	4	0.027132	0.00018844	0.001647	2340	4	-1.4924
Rpl23	6	0.027162	0.00010309	0.000986	2341	5	-1.5819
Zfp442	6	0.027189	0.00010309	0.000986	2342	4	-1.746
mmu-mir-6908	4	0.027244	0.00018844	0.001647	2346	4	-1.5911
mmu-mir-7210	4	0.027276	0.00018844	0.001647	2347	4	-1.5186
mmu-mir-7a-1	4	0.027281	0.00018844	0.001647	2348	4	-1.7035
mmu-mir-5617	4	0.027296	0.00018844	0.001647	2349	4	-1.1109
Camk1	6	0.027304	0.00010309	0.000986	2350	4	-1.6401
Orc4	6	0.027393	0.00010309	0.000986	2351	4	-1.7815
Dhx8	6	0.02747	0.00010309	0.000986	2355	5	-1.7085
Tpm4	6	0.027511	0.00010309	0.000986	2358	4	-0.76082
Cntn2	6	0.027557	0.00010309	0.000986	2360	4	-1.3219
Gatad1	6	0.027561	0.00010309	0.000986	2361	4	-1.698
Atp5b	6	0.027586	0.00010309	0.000986	2363	5	-1.8985
mmu-mir-6397	4	0.027596	0.00018844	0.001647	2364	4	-1.4238
Mcrs1	6	0.027604	0.00010309	0.000986	2365	5	-0.97686
Mlh1	6	0.027645	0.00010309	0.000986	2366	5	-1.449
Rac2	6	0.02765	0.00010309	0.000986	2367	4	-1.3
Kcnc1	6	0.027687	0.00010309	0.000986	2368	4	-1.4189
mmu-mir-1982	4	0.027706	0.00018888	0.001647	2369	4	-1.8495
Xrcc3	6	0.027759	0.00010309	0.000986	2371	4	-1.6617
Pmepa1	6	0.027799	0.00010309	0.000986	2372	4	-1.8174
Syt12	6	0.02793	0.00010309	0.000986	2374	4	-1.021
Lsm14a	6	0.028017	0.00010309	0.000986	2377	5	-1.7705
mmu-mir-6914	4	0.028018	0.00018888	0.001647	2378	4	-1.6536
Ndufa2	6	0.028116	0.00010309	0.000986	2380	4	-1.8985
2810004N23Rik	6	0.028204	0.00010309	0.000986	2381	4	-1.7882
Pdss2	6	0.02831	0.00010309	0.000986	2383	4	-1.5897
Ppip5k1	6	0.028349	0.00010309	0.000986	2385	4	-1.039
mmu-mir-5119	4	0.028359	0.00018888	0.001647	2387	4	-1.304
Jmy	6	0.028385	0.00010309	0.000986	2388	4	-1.7032
Rars2	6	0.028405	0.00010309	0.000986	2389	4	-1.5889
Nupl1	6	0.028417	0.00010309	0.000986	2391	4	-1.6459
mmu-mir-105	4	0.02845	0.00018888	0.001647	2393	4	-1.1484
Etv6	6	0.028511	0.00010309	0.000986	2394	5	-1.1589
Ttc4	6	0.028551	0.00010309	0.000986	2396	5	-1.6225
Iqub	6	0.028576	0.00010309	0.000986	2397	5	-1.2593
Ubtf	6	0.028823	0.00010309	0.000986	2404	4	-1.9085
Pogk	6	0.028879	0.00010309	0.000986	2407	4	-1.6323
mmu-mir-6903	4	0.028882	0.00019019	0.001655	2408	4	-1.9975
Olfr1241	6	0.028904	0.00010309	0.000986	2409	5	-1.3452
Fmr1nb	6	0.028912	0.00010309	0.000986	2410	4	-0.72738
Ncapd3	6	0.028981	0.00010309	0.000986	2413	5	-1.8762
Mrpl40	6	0.028991	0.00010309	0.000986	2414	5	-1.6794
Ndufs3	6	0.029001	0.00010309	0.000986	2415	5	-1.085
Fdx1l	6	0.029004	0.00010309	0.000986	2416	5	-1.5224
Esd	6	0.029009	0.00010309	0.000986	2417	4	-1.9326
Txlng	6	0.029009	0.00010309	0.000986	2418	5	-1.9171
Cox14	6	0.029062	0.00010309	0.000986	2419	5	-1.7349
Rad54l	6	0.029149	0.00010309	0.000986	2423	5	-1.1172
Rbp7	6	0.029189	0.00010309	0.000986	2425	5	-1.7799
Pdcl3	6	0.02921	0.00010309	0.000986	2426	4	-1.6287
Dnajc9	6	0.029233	0.00010309	0.000986	2429	4	-1.7086
Ccna2	6	0.029248	0.00010309	0.000986	2430	5	-1.7669
mmu-mir-196a-1	4	0.02928	0.0001972	0.00169	2431	4	-2.2604
Tcp11l2	6	0.029282	0.00010309	0.000986	2432	4	-1.0098
Polq	6	0.029304	0.00010309	0.000986	2434	4	-1.5796
Cnot3	6	0.029313	0.00010309	0.000986	2435	4	-1.6003
Fh1	6	0.029338	0.00010309	0.000986	2438	4	-1.5799
mmu-mir-29b-2	4	0.029375	0.0001972	0.00169	2439	4	-1.3376
Tmsb10	6	0.029393	0.00010309	0.000986	2440	4	-1.384
Clec16a	6	0.029394	0.00010309	0.000986	2441	4	-1.4937
Nle1	6	0.029394	0.00010309	0.000986	2442	5	-1.4532
mmu-mir-669e	4	0.029427	0.00019763	0.001691	2444	4	-1.8762
mmu-let-7g	4	0.029488	0.00019763	0.001691	2447	4	-1.915
Foxred1	6	0.029488	0.00010352	0.000986	2448	5	-1.6629
Dlx1	6	0.029523	0.00010352	0.000986	2449	4	-1.8135
1700011L22Rik	6	0.029584	0.00010352	0.000986	2451	4	-1.7587
Mief2	6	0.029662	0.00010352	0.000986	2453	4	-1.1522
Anapc15	6	0.029745	0.00010352	0.000986	2457	4	-1.1134
mmu-mir-6953	4	0.029783	0.00019939	0.001705	2458	4	-1.6194
Cstf2t	6	0.029792	0.00010352	0.000986	2459	4	-0.83915
Dlst	6	0.029821	0.00010352	0.000986	2460	4	-1.4809
Vrk1	6	0.029822	0.00010352	0.000986	2461	4	-1.558
mmu-mir-7679	4	0.029872	0.00019939	0.001705	2464	4	-1.2775
Dcp1a	6	0.029878	0.00010352	0.000986	2465	4	-1.6866
Gm20939	6	0.029886	0.00010352	0.000986	2466	4	-1.1198
Tac2	6	0.029978	0.00010352	0.000986	2468	4	-1.6301
mmu-mir-717	4	0.030044	0.00019982	0.001705	2470	4	-1.3633
mmu-mir-8100	4	0.030049	0.00019982	0.001705	2471	4	-1.8319
Mrpl46	6	0.030064	0.00010352	0.000986	2472	4	-1.6234
Scgb1b3	4	0.030133	0.00019982	0.001705	2474	4	-1.1149
Ptprm	6	0.030142	0.00010352	0.000986	2475	4	-1.6287
Mrpl52	6	0.030214	0.00010352	0.000986	2478	4	-1.4191
St6galnac1	6	0.030257	0.00010352	0.000986	2482	4	-0.93206
Dusp12	6	0.030289	0.00010352	0.000986	2483	5	-1.8337
Scgb2b27	4	0.030311	0.00019982	0.001705	2485	4	-1.9437
Cyp3a16	6	0.030351	0.00010352	0.000986	2486	4	-1.8192
mmu-mir-568	4	0.030401	0.0002007	0.001709	2489	4	-1.0635
Eral1	6	0.030401	0.00010352	0.000986	2490	5	-1.86
mmu-mir-34b	4	0.030413	0.0002007	0.001709	2491	4	-1.7003
Rfc3	6	0.030454	0.00010352	0.000986	2495	4	-1.5223
Mettl8	6	0.030458	0.00010352	0.000986	2496	4	-0.99897
Atad1	6	0.030489	0.00010352	0.000986	2498	4	-1.0425
Lce1a1	6	0.030514	0.00010352	0.000986	2500	4	-1.7182
Spcs1	6	0.030536	0.00010352	0.000986	2502	5	-0.84633
Gm14295	4	0.030542	0.0002007	0.001709	2503	4	-0.93104
Skp1a	6	0.030571	0.00010352	0.000986	2505	4	-0.93328
mmu-mir-670	4	0.03058	0.0002007	0.001709	2506	4	-1.2761
Wdr73	6	0.030611	0.00010352	0.000986	2508	5	-1.8294
mmu-mir-484	4	0.030717	0.00020114	0.001712	2511	4	-1.9153
Ppfia1	6	0.030745	0.00010352	0.000986	2512	4	-0.87513
Atp5h	6	0.030855	0.00010352	0.000986	2516	4	-1.6939
mmu-mir-379	4	0.030965	0.00020114	0.001712	2518	4	-1.2484
Pcf11	6	0.030976	0.00010352	0.000986	2519	4	-1.7535
Pus3	6	0.030981	0.00010352	0.000986	2522	5	-1.5435
Nudt21	6	0.031071	0.00010352	0.000986	2525	5	-1.4777
Ccdc38	6	0.031127	0.00010352	0.000986	2529	4	-1.7191
Srrt	6	0.031172	0.00010352	0.000986	2530	5	-1.4413
Eva1b	6	0.031186	0.00010352	0.000986	2531	4	-1.6488
Nuf2	6	0.031233	0.00010352	0.000986	2532	5	-1.262
Mup5	6	0.031342	0.00010352	0.000986	2533	4	-1.1592
Zdhhc25	6	0.031342	0.00010352	0.000986	2534	4	-1.4296
Atpaf1	6	0.031342	0.00010352	0.000986	2535	4	-1.2465
Fignl1	6	0.031358	0.00010352	0.000986	2536	4	-1.2118
Mrpl10	6	0.031509	0.00010352	0.000986	2537	4	-1.6273
Txnrd1	6	0.03152	0.00010352	0.000986	2539	5	-1.5873
Crls1	6	0.031539	0.00010352	0.000986	2540	4	-1.4583
mmu-mir-1896	4	0.031559	0.00020726	0.001762	2541	4	-1.4043
Ubxn11	6	0.031604	0.00010352	0.000986	2542	4	-0.85203
Napg	6	0.031606	0.00010352	0.000986	2543	4	-0.96346
mmu-mir-551b	4	0.031625	0.00020726	0.001762	2544	4	-1.317
Lce1i	5	0.031637	0.00030006	0.002086	2545	4	-1.7892
Sprr2e	6	0.031644	0.00010352	0.000986	2546	5	-1.3207
Nxt1	6	0.031651	0.00010352	0.000986	2547	4	-1.3103
Zfp709	6	0.03174	0.00010352	0.000986	2551	4	-1.3207
Ccdc27	6	0.031759	0.00010352	0.000986	2552	4	-1.1051
Taf2	6	0.031788	0.00010352	0.000986	2554	5	-1.2913
mmu-mir-1950	4	0.031807	0.0002077	0.001764	2555	4	-1.9695
Rad21	6	0.031842	0.00010352	0.000986	2558	4	-1.558
mmu-mir-871	4	0.031857	0.0002077	0.001764	2559	4	-1.5354
Tmem150b	6	0.031874	0.00010352	0.000986	2561	4	-1.1136
Telo2	6	0.031878	0.00010352	0.000986	2562	5	-1.3762
Fbxl3	6	0.031926	0.00018275	0.001619	2565	5	-1.213
Pde1b	6	0.031976	0.00018275	0.001619	2566	4	-1.2398
mmu-mir-6372	4	0.031999	0.00020945	0.001778	2568	4	-1.4666
mmu-mir-124-1	4	0.032059	0.00021164	0.001796	2569	4	-1.3162
Ipo11	6	0.032105	0.00018275	0.001619	2571	5	-1.6235
Nacc1	6	0.032113	0.00018275	0.001619	2572	5	-1.6135
Swsap1	6	0.032124	0.00018275	0.001619	2573	4	-1.6649
Ndufv2	6	0.032131	0.00018275	0.001619	2574	5	-1.423
Rpn2	6	0.032154	0.00018275	0.001619	2575	4	-1.5945
Ppox	6	0.03218	0.00018275	0.001619	2577	5	-1.3976
Gatad2a	6	0.032189	0.00018275	0.001619	2578	5	-1.2319
Snrpa	6	0.032201	0.00018275	0.001619	2579	5	-1.653
Hps3	6	0.03223	0.00018275	0.001619	2580	4	-1.5035
Ddx18	6	0.032238	0.00018275	0.001619	2582	5	-1.4318
Eif5b	6	0.032332	0.00018275	0.001619	2587	5	-1.1878
Ints3	6	0.032355	0.00018275	0.001619	2589	5	-1.4409
Mrpl17	6	0.032389	0.00018275	0.001619	2591	4	-1.5758
mmu-mir-7217	4	0.032415	0.00021471	0.001819	2592	4	-1.0741
Rmdn2	6	0.032452	0.00018275	0.001619	2593	4	-1.8625
Lin28a	6	0.032463	0.00018275	0.001619	2594	4	-1.4292
Rab10	6	0.032479	0.00018275	0.001619	2597	4	-1.5019
Grb2	6	0.032487	0.00018275	0.001619	2598	5	-1.4901
mmu-mir-471	4	0.032495	0.00021514	0.001821	2599	4	-1.8975
Fgf20	6	0.032511	0.00018275	0.001619	2602	4	-1.471
Lrr1	6	0.03253	0.00018275	0.001619	2603	5	-1.5464
Chtf18	6	0.032538	0.00018275	0.001619	2604	5	-1.6844
mmu-mir-6926	4	0.032661	0.00021908	0.001854	2606	4	-1.0626
mmu-mir-7091	4	0.032719	0.00022083	0.001868	2609	4	-1.3065
Dcst1	6	0.032724	0.00018319	0.001619	2610	4	-1.591
Rhbdf1	6	0.032746	0.00018319	0.001619	2611	4	-1.6175
Cops6	6	0.032797	0.00018319	0.001619	2612	4	-1.6741
Cox7c	6	0.032846	0.00018319	0.001619	2615	5	-1.3712
Nupl2	6	0.032854	0.00018319	0.001619	2616	4	-1.7248
mmu-mir-1961	4	0.032881	0.00022609	0.001912	2618	4	-0.90988
Cmip	6	0.032893	0.00018319	0.001619	2619	5	-1.6701
Rasgef1a	6	0.032918	0.00018319	0.001619	2621	4	-1.0691
mmu-mir-155	4	0.032955	0.00023222	0.001963	2622	4	-1.3228
Pigk	6	0.032981	0.00018319	0.001619	2623	4	-1.5926
Fam160b1	6	0.033055	0.00018319	0.001619	2626	4	-0.89942
Kansl1	6	0.033112	0.00018319	0.001619	2630	4	-1.5942
Pde8a	6	0.033123	0.00018319	0.001619	2631	4	-1.5463
Uhrf1	6	0.033127	0.00018319	0.001619	2632	5	-1.1679
Ttc7b	6	0.033182	0.00018319	0.001619	2633	4	-0.97319
Atm	6	0.033183	0.00018319	0.001619	2634	5	-1.1935
Pacs1	6	0.033202	0.00018319	0.001619	2635	4	-1.6461
Olfr1052	6	0.03332	0.00018319	0.001619	2638	4	-1.6392
mmu-mir-341	4	0.033392	0.00023528	0.001981	2641	4	-1.1771
mmu-mir-1947	4	0.033395	0.00023528	0.001981	2642	4	-1.7239
Tut1	6	0.033428	0.00018319	0.001619	2645	5	-1.3935
Glrx5	6	0.033445	0.00018319	0.001619	2646	4	-1.2731
Lipt2	6	0.033471	0.00018363	0.00162	2647	4	-1.6164
mmu-mir-6939	4	0.033477	0.00023528	0.001981	2648	4	-1.2131
Atp5l	6	0.033494	0.00018363	0.00162	2650	4	-0.97569
mmu-mir-5134	4	0.033522	0.00023528	0.001981	2651	4	-1.9639
mmu-mir-6413	4	0.033554	0.00023528	0.001981	2654	4	-1.2746
Ptgds	6	0.033567	0.00018363	0.00162	2655	5	-1.1086
mmu-mir-1895	4	0.033577	0.00023528	0.001981	2656	4	-1.4546
Dhps	6	0.033614	0.00019063	0.001655	2660	5	-1.452
mmu-mir-106b	4	0.033634	0.00023528	0.001981	2661	4	-1.5673
mmu-mir-6936	4	0.033799	0.00023878	0.002006	2664	4	-0.88747
mmu-mir-202	4	0.033887	0.00023878	0.002006	2666	4	-1.5791
Zmiz1	6	0.034017	0.00019151	0.001655	2670	5	-1.3748
mmu-mir-1960	4	0.034035	0.00023878	0.002006	2671	4	-1.5631
Cwc25	6	0.034076	0.00019194	0.001655	2674	4	-1.6701
Atg14	6	0.03412	0.00019194	0.001655	2676	5	-1.1141
Oxsr1	6	0.034143	0.00019194	0.001655	2678	4	-1.5821
mmu-mir-3082	4	0.034308	0.00023922	0.002006	2684	4	-1.253
mmu-mir-7668	4	0.034356	0.00023922	0.002006	2686	4	-1.4361
Cic	6	0.034415	0.00019238	0.001655	2688	4	-1.467
AI413582	6	0.034462	0.00019238	0.001655	2689	5	-1.6493
mmu-mir-6384	4	0.034532	0.00023922	0.002006	2690	4	-1.3108
Zfp593	6	0.034575	0.00019238	0.001655	2692	4	-1.4775
Prdm15	6	0.03459	0.00019238	0.001655	2693	5	-1.1602
mmu-mir-694	4	0.034661	0.00023922	0.002006	2697	4	-1.1051
Elf5	6	0.034664	0.00019238	0.001655	2698	4	-1.6785
Rpp25l	6	0.034769	0.00019282	0.001655	2702	4	-1.127
Snx5	6	0.034779	0.00019282	0.001655	2703	4	-1.473
Rbm25	6	0.034813	0.00019282	0.001655	2706	5	-1.6327
Mrpl41	6	0.034934	0.00019282	0.001655	2710	5	-1.8044
mmu-mir-6896	4	0.034957	0.00024666	0.002063	2712	4	-1.6239
Ndufb11	6	0.034963	0.00028737	0.002086	2714	4	-1.582
Mnda	4	0.034982	0.00024666	0.002063	2715	4	-1.6972
mmu-mir-100	4	0.035	0.00024666	0.002063	2717	4	-1.4633
mmu-mir-2137	4	0.035018	0.00024666	0.002063	2718	4	-1.5549
Hsp90b1	6	0.035027	0.00028781	0.002086	2719	5	-1.7165
Col19a1	6	0.035027	0.00028781	0.002086	2720	5	-1.4038
C2cd4b	6	0.035036	0.00028781	0.002086	2721	4	-1.6058
Hoxc6	6	0.035038	0.00028781	0.002086	2722	5	-0.7092
mmu-mir-377	4	0.035057	0.00024666	0.002063	2723	4	-1.4505
Myc	6	0.035082	0.00028781	0.002086	2724	4	-1.5201
mmu-mir-1953	4	0.035102	0.0002471	0.002063	2725	4	-1.7712
Pyy	6	0.035128	0.00028781	0.002086	2726	4	-0.63911
mmu-mir-3075	4	0.035165	0.0002471	0.002063	2727	4	-1.317
Ifitm1	6	0.035221	0.00028781	0.002086	2730	4	-1.4901
Taf1c	6	0.035248	0.00028781	0.002086	2731	4	-1.3913
mmu-mir-16-2	4	0.035258	0.0002471	0.002063	2732	4	-1.2556
Tnip1	6	0.035308	0.00028824	0.002086	2734	4	-1.6847
Cdc26	6	0.035313	0.00028824	0.002086	2735	4	-0.85513
Foxr1	6	0.035313	0.00028824	0.002086	2737	4	-0.92724
Casc1	6	0.035336	0.00028824	0.002086	2738	4	-1.6152
Las1l	6	0.035341	0.00028824	0.002086	2739	4	-1.6435
Sp100	6	0.035352	0.00028824	0.002086	2740	4	-1.5313
Sash3	6	0.035372	0.00028824	0.002086	2741	4	-1.6069
Nap1l1	6	0.03542	0.00028824	0.002086	2742	4	-1.5692
Ric8b	6	0.03545	0.00028824	0.002086	2743	5	-1.6789
mmu-mir-6348	4	0.035463	0.00024972	0.002083	2745	4	-1.1373
[truncated: 2,606 more rows]

## Sheet: Data_S2a
Data S2. Candidates identified to influence CTCF boundary in genome-wide CRISPR screens
Data S2a. List of genes identified in primary screen (GeCKOv2 library A1) by comparing double positive population (boundary-disrupted) with mCherry positive population (wild-type) - (CTCF boundary associated candidates, cut-off: p<0.05). MAGeCK algorithm was used for the analysis of CRISPR screens and associated statistics below, see Methods.
id	num	pos|score	pos|p-value	pos|fdr	pos|rank	pos|goodsgrna
Abhd13	3	2.2303e-05	1.981e-05	0.177599	1	2
Has1	3	2.7291e-05	2.0255e-05	0.177599	2	1
Fopnl	3	3.3002e-05	2.4707e-05	0.177599	3	2
Rfwd2	3	5.0807e-05	3.9843e-05	0.177599	4	2
Acin1	3	8.1871e-05	5.943e-05	0.177599	5	3
mmu-mir-3062	3	8.9942e-05	6.3882e-05	0.177599	6	3
Tyr	3	8.9987e-05	6.3882e-05	0.177599	7	3
Tmem72	3	9.1475e-05	6.3882e-05	0.177599	8	3
Iba57	2	0.00012735	9.5934e-05	0.205671	9	1
Ogfr	3	0.00013513	9.6379e-05	0.205671	10	3
Evc2	3	0.00013645	0.00010172	0.205671	11	1
Pdf	3	0.00017358	0.00012799	0.221711	12	3
Skp1a	2	0.00019423	0.00013912	0.221711	13	2
Selo	3	0.00019867	0.00013956	0.221711	14	2
Lrp12	3	0.00022512	0.00016761	0.223047	15	2
Snx17	2	0.00023651	0.00017963	0.223047	16	1
Nrg3	3	0.0002456	0.00018007	0.223047	17	3
Yars2	2	0.00025228	0.00018052	0.223047	18	2
Zfp786	3	0.00027043	0.00020233	0.225495	19	3
Olfr228	3	0.00027982	0.00020277	0.225495	20	3
Myod1	3	0.00030017	0.00024373	0.24817	21	1
Mc1r	3	0.00031318	0.00025619	0.24817	22	3
Tdrd12	3	0.00032335	0.00025664	0.24817	23	3
Nme9	3	0.00040889	0.00031362	0.256581	24	3
Hip1r	3	0.00040931	0.00031362	0.256581	25	1
Fam214b	3	0.00043971	0.00034879	0.256581	26	3
Rcn2	3	0.0004481	0.00035903	0.256581	27	2
Sys1	2	0.0004512	0.00035903	0.256581	28	2
Alkbh1	3	0.00046388	0.00035947	0.256581	29	2
Apol8	2	0.00048987	0.00037817	0.256581	30	2
Hipk2	3	0.00049574	0.00040399	0.256581	31	3
Cdh16	3	0.00051094	0.00041735	0.256581	32	3
Cgnl1	3	0.00051172	0.00041779	0.256581	33	2
Mob2	3	0.00051777	0.00042669	0.256581	34	3
Slc23a1	3	0.00051844	0.00042669	0.256581	35	1
mmu-mir-7676-1	2	0.00054575	0.00046142	0.256581	36	2
Dus3l	3	0.00056321	0.00046631	0.256581	37	3
Traf3ip3	3	0.000573	0.00047255	0.256581	38	2
Olfr479	1	0.00057311	0.00047255	0.256581	39	1
Pdcd6ip	3	0.00057728	0.00047255	0.256581	40	3
P2rx5	3	0.00058556	0.00047299	0.256581	41	2
Chst12	3	0.00061306	0.00050638	0.262376	42	2
Cops8	3	0.00062756	0.00050727	0.262376	43	3
Ffar4	3	0.00065344	0.00054511	0.262376	44	3
Hjurp	2	0.00066466	0.00054867	0.262376	45	2
Det1	3	0.00068212	0.00055757	0.262376	46	2
Hsd3b7	3	0.00068603	0.00055802	0.262376	47	3
Dmpk	3	0.00071342	0.0006012	0.262376	48	2
2010109A12Rik	3	0.00071596	0.0006012	0.262376	49	3
Nup93	2	0.00072763	0.0006012	0.262376	50	1
Tymp	3	0.00073668	0.00060165	0.262376	51	1
Pnmt	3	0.00075825	0.0006702	0.286653	52	2
Epm2a	2	0.00078219	0.00074722	0.302501	53	2
Spsb3	3	0.00078978	0.00074766	0.302501	54	3
Spi1	3	0.00081405	0.00077303	0.302501	55	3
Map4k3	3	0.00081851	0.00077348	0.302501	56	3
Dguok	3	0.0008465	0.00077526	0.302501	57	2
Acrv1	2	0.00088924	0.00081533	0.307518	58	2
Lcn11	3	0.00090034	0.00081577	0.307518	59	2
AF529169	3	0.00092339	0.00087142	0.310102	60	3
Pja2	3	0.00093954	0.00087186	0.310102	61	2
Setd7	3	0.00095488	0.00089189	0.310102	62	2
Polr3h	3	0.00098688	0.00089234	0.310102	63	2
Vmn2r80	3	0.00098707	0.00089234	0.310102	64	3
Ebf4	3	0.0010094	0.00095867	0.328027	65	1
Cyr61	3	0.0010557	0.001017	0.342709	66	3
Oxa1l	3	0.0010912	0.0010686	0.34952	67	1
Zc3h7a	2	0.0010913	0.0010686	0.34952	68	2
Gprin2	3	0.0012185	0.0012244	0.383698	69	3
Gm13305	2	0.0012186	0.0012244	0.383698	70	1
Tmem184c	3	0.0012276	0.0012249	0.383698	71	1
NonTargetingControlGuideForMouse_0204	1	0.0012281	0.0012879	0.397827	72	1
Gpr141	2	0.0012723	0.0013932	0.402577	73	2
Frs2	3	0.0012727	0.0013932	0.402577	74	2
Olfr812	3	0.0012727	0.0013932	0.402577	75	3
Cdk4	3	0.0012821	0.0014114	0.402577	76	2
Pphln1	1	0.0012827	0.0014114	0.402577	77	1
Chd9	3	0.0013012	0.0014119	0.402577	78	3
Tmem82	3	0.0013265	0.001463	0.406869	79	2
Zscan18	3	0.0013367	0.0014635	0.406869	80	1
Itpripl2	2	0.0013641	0.0015071	0.413825	81	2
Umod	3	0.0013912	0.0015494	0.415305	82	1
Vps51	2	0.0014005	0.0015499	0.415305	83	2
E330034G19Rik	3	0.0014457	0.0016189	0.42863	84	3
Cdc42ep5	3	0.0015275	0.0017916	0.452914	85	2
Spin2c	3	0.0015275	0.0017916	0.452914	86	1
Gm5136	3	0.0015379	0.001792	0.452914	87	2
Ppp1r3f	2	0.0015409	0.001792	0.452914	88	2
Fam3b	3	0.0015762	0.0018352	0.45352	89	3
Carhsp1	2	0.0015823	0.0018352	0.45352	90	2
Abhd8	2	0.0016186	0.0019888	0.456853	91	2
6330403K07Rik	3	0.0016366	0.0020974	0.456853	92	1
Ndufaf3	3	0.001667	0.0020979	0.456853	93	3
Rpl23	1	0.0016739	0.0020983	0.456853	94	1
Npc1	2	0.0016766	0.0020983	0.456853	95	2
Pold2	3	0.0016784	0.0020983	0.456853	96	3
Man1b1	3	0.0016784	0.0020983	0.456853	97	2
Rcor2	3	0.0016784	0.0020983	0.456853	98	2
Tcf20	2	0.001681	0.0020983	0.456853	99	2
Sag	1	0.0017102	0.0021339	0.456853	100	1
mmu-mir-3961	4	0.0017313	0.0021344	0.456853	101	3
Ctdsp2	3	0.0017548	0.0022065	0.456853	102	3
Pard6g	3	0.0017588	0.0022065	0.456853	103	3
Adipor1	2	0.001764	0.0022069	0.456853	104	1
Odf3b	2	0.001764	0.0022069	0.456853	105	1
Gzmc	3	0.0017729	0.0022069	0.456853	106	2
Mta1	2	0.0018368	0.0022367	0.456853	107	1
Nek7	2	0.0018538	0.0022376	0.456853	108	2
Fads3	3	0.0018692	0.002239	0.456853	109	3
Bach2	3	0.0018819	0.0022661	0.458191	110	1
Mlf1	3	0.0019364	0.0023293	0.466729	111	3
2200002J24Rik	3	0.0019638	0.0023939	0.47538	112	3
Zfp943	3	0.0020556	0.002531	0.487087	113	3
Retnlb	3	0.0020892	0.0025648	0.487087	114	2
mmu-mir-30c-1	4	0.002099	0.0026249	0.487087	115	3
Myl12b	2	0.0020996	0.0026249	0.487087	116	2
Eif2b3	2	0.002108	0.0026263	0.487087	117	2
Map3k3	2	0.0021094	0.0026263	0.487087	118	2
Hgf	3	0.0021544	0.0026276	0.487087	119	2
Luc7l2	3	0.0022107	0.0026281	0.487087	120	3
Nrip2	3	0.0022362	0.0027028	0.496809	121	1
Vmn1r33	3	0.0022565	0.0029127	0.518165	122	2
Ddx23	2	0.0022653	0.0029575	0.518165	123	2
mmu-mir-1899	4	0.0022847	0.0030211	0.518165	124	4
Fgf3	2	0.0022992	0.0030211	0.518165	125	2
Pfn2	2	0.0023093	0.0030216	0.518165	126	1
Snrnp48	3	0.0023141	0.0030216	0.518165	127	3
Cebpe	3	0.0023179	0.0030216	0.518165	128	1
Swsap1	3	0.0023579	0.0030238	0.518165	129	3
mmu-mir-3106	2	0.0023962	0.0030287	0.518165	130	2
D430019H16Rik	2	0.0024547	0.0033762	0.571269	131	1
Olfr447	3	0.0024814	0.00372	0.571269	132	2
Zkscan5	3	0.0024999	0.0037205	0.571269	133	3
Fnip1	2	0.0025061	0.0037205	0.571269	134	2
Glul	3	0.0025068	0.0037205	0.571269	135	2
Ubald1	2	0.0025335	0.0037214	0.571269	136	2
Ints9	3	0.0025359	0.0037218	0.571269	137	1
Paqr6	3	0.0025378	0.0037218	0.571269	138	3
Gpx2	2	0.0025758	0.0037236	0.571269	139	2
Atp8b3	2	0.0025869	0.0037236	0.571269	140	2
Olfr675	3	0.0026059	0.0037241	0.571269	141	3
Gm16532	3	0.0026297	0.0037477	0.571269	142	3
Ttl	3	0.0026449	0.0038135	0.571269	143	1
mmu-mir-182	4	0.0026537	0.0038135	0.571269	144	1
Wash	2	0.0027371	0.003879	0.571269	145	2
mmu-mir-6360	4	0.0027957	0.0039204	0.571269	146	2
Znf512b	3	0.0028029	0.0039253	0.571269	147	3
2410018M08Rik	3	0.0028083	0.0039253	0.571269	148	2
Agr3	3	0.0028628	0.0039257	0.571269	149	1
Pou1f1	2	0.00287	0.0039262	0.571269	150	2
Olfr1201	2	0.0028908	0.0039275	0.571269	151	2
Aqp12	3	0.0029173	0.0039279	0.571269	152	2
Gap43	3	0.002965	0.0040366	0.571269	153	2
Duox2	3	0.0029718	0.0040366	0.571269	154	2
Ttc39a	3	0.0030122	0.0040998	0.571269	155	2
Zfp407	1	0.0030475	0.0041002	0.571269	156	1
B3gnt4	3	0.0030807	0.004102	0.571269	157	1
Abca16	2	0.0031596	0.0041492	0.571269	158	2
Cbx5	3	0.0031624	0.0041492	0.571269	159	1
Sgsh	3	0.0031735	0.0041492	0.571269	160	3
Dctn6	2	0.0031976	0.0041496	0.571269	161	2
0610031J06Rik	2	0.003242	0.004212	0.571269	162	2
Mdga1	2	0.0032541	0.0042124	0.571269	163	1
mmu-mir-3470a	1	0.0032567	0.0042124	0.571269	164	1
Hkdc1	3	0.0032986	0.00437	0.582928	165	1
Myh6	3	0.0032986	0.00437	0.582928	166	1
Gm5460	3	0.0033954	0.0044955	0.582928	167	3
Zmynd10	3	0.003417	0.0045316	0.582928	168	3
Spsb4	3	0.0034226	0.0045338	0.582928	169	3
Gyg	2	0.0034247	0.0045338	0.582928	170	2
Tyms	1	0.0034478	0.0045343	0.582928	171	1
Kcnk13	3	0.003462	0.0045343	0.582928	172	1
Gm5111	3	0.003462	0.0045343	0.582928	173	2
Supt5	3	0.0034787	0.0046732	0.595933	174	2
Prss55	3	0.0035164	0.0047114	0.595933	175	3
Hnrnpa0	2	0.0035265	0.0047422	0.595933	176	2
Pip5k1a	3	0.0035334	0.0047426	0.595933	177	2
Rabac1	3	0.0035709	0.0048819	0.602473	178	1
Trap1a	2	0.003581	0.0049171	0.602473	179	1
Sdha	3	0.0035885	0.0049176	0.602473	180	2
Csf2rb	3	0.0036061	0.0049567	0.602473	181	3
Ube2j1	3	0.0036384	0.0049572	0.602473	182	2
Zfp457	3	0.0036384	0.0049572	0.602473	183	2
Stac3	2	0.0037094	0.0069146	0.673256	184	2
Ptprs	3	0.0037307	0.0069186	0.673256	185	3
Enthd1	3	0.0037406	0.0069186	0.673256	186	3
Jarid2	3	0.0037887	0.0069204	0.673256	187	2
Stat3	2	0.0038171	0.0070009	0.673256	188	1
Noa1	2	0.003821	0.0070009	0.673256	189	2
Psmc3	1	0.0038389	0.0070032	0.673256	190	1
Ostf1	3	0.003897	0.0073126	0.673256	191	3
Slc38a9	3	0.0038976	0.0073126	0.673256	192	2
Tubb2a	3	0.0038986	0.007313	0.673256	193	3
Olfr231	3	0.0039047	0.007313	0.673256	194	2
Cmpk1	2	0.0039047	0.007313	0.673256	195	2
Pde2a	2	0.0039079	0.007313	0.673256	196	2
Rgs20	2	0.0039161	0.0073495	0.673256	197	2
Unc13a	3	0.0039316	0.0073508	0.673256	198	2
Pcdhga6	2	0.0039442	0.0073508	0.673256	199	1
1700031F05Rik	3	0.003952	0.0073513	0.673256	200	1
Dlx1	3	0.0039673	0.0073513	0.673256	201	3
Abca2	3	0.0040064	0.0073548	0.673256	202	1
Btbd11	3	0.004034	0.007362	0.673256	203	3
Tbc1d5	3	0.0040368	0.007362	0.673256	204	3
Gdf6	1	0.0040482	0.0073624	0.673256	205	1
Rsph4a	3	0.0040562	0.0073624	0.673256	206	3
Myt1l	3	0.0040881	0.0073976	0.673256	207	2
Syngr3	3	0.0040881	0.0073976	0.673256	208	2
Wfikkn1	3	0.0041534	0.0075102	0.673256	209	3
Dennd1b	3	0.0041662	0.0075107	0.673256	210	2
Rrp1b	3	0.0041697	0.0075107	0.673256	211	2
S100a9	3	0.0042037	0.0075556	0.673256	212	3
Olfr744	3	0.0042151	0.0075561	0.673256	213	3
Tmem123	2	0.0042347	0.0075587	0.673256	214	1
Lefty1	2	0.0042603	0.0075979	0.673256	215	2
Myl12a	2	0.004271	0.0075984	0.673256	216	1
D1Pas1	3	0.0043185	0.007682	0.673256	217	3
1700019B03Rik	3	0.0043308	0.0077186	0.673256	218	3
Zbtb7c	2	0.0043655	0.007727	0.673256	219	2
Ceacam14	2	0.0043727	0.007727	0.673256	220	2
Palm3	2	0.0043823	0.0077279	0.673256	221	2
Vmn2r59	3	0.0043935	0.0078423	0.673256	222	3
Trmt12	2	0.0043944	0.0078423	0.673256	223	2
Fitm1	3	0.0044008	0.0078423	0.673256	224	3
Magea4	3	0.004425	0.0078993	0.673256	225	3
Hdac1	3	0.0044419	0.0079024	0.673256	226	1
Uchl3	2	0.0044427	0.0079024	0.673256	227	2
Upk2	3	0.0044574	0.0079033	0.673256	228	3
Olfr131	3	0.0044663	0.0079509	0.673256	229	3
NonTargetingControlGuideForMouse_0995	1	0.0044848	0.0080124	0.673256	230	1
Ski	3	0.0045109	0.0081148	0.673256	231	3
Cxcl5	3	0.0045235	0.0081152	0.673256	232	2
F2rl3	2	0.0045427	0.0081152	0.673256	233	2
mmu-mir-350	4	0.0045431	0.0081152	0.673256	234	4
Spty2d1	3	0.0045452	0.0081152	0.673256	235	3
Ccr7	2	0.0045673	0.0081152	0.673256	236	2
Prpf8	2	0.0045981	0.0081156	0.673256	237	2
Bex1	3	0.0046009	0.0081156	0.673256	238	2
Gpr180	3	0.0046092	0.0081174	0.673256	239	2
Acap3	3	0.0046595	0.0081628	0.673256	240	1
Gadd45b	2	0.0046886	0.0081628	0.673256	241	1
Snx29	3	0.0046936	0.0081628	0.673256	242	3
Sdf4	3	0.0046971	0.0081628	0.673256	243	2
Dixdc1	3	0.0047174	0.0081844	0.673256	244	3
Cd79a	3	0.0047181	0.0082056	0.673256	245	2
Dcaf8	3	0.0047411	0.0083133	0.673256	246	2
Acr	3	0.0047411	0.0083133	0.673256	247	1
Zfand1	3	0.0047456	0.0083146	0.673256	248	3
Gm3402	3	0.0047752	0.008409	0.673256	249	3
Golph3	1	0.0047759	0.008409	0.673256	250	1
Tmem39a	2	0.0047888	0.0084099	0.673256	251	2
Trim52	2	0.0047975	0.00845	0.673256	252	1
Olfr117	3	0.0048194	0.0084931	0.673256	253	3
H2afb2-ps	3	0.0048227	0.0084931	0.673256	254	2
Gm20767	3	0.004824	0.0084936	0.673256	255	2
mmu-mir-762	4	0.0049034	0.0085354	0.673256	256	3
Sparcl1	3	0.0049316	0.0085764	0.673256	257	2
Znrf4	3	0.0049395	0.0086044	0.673256	258	3
Fndc3c1	2	0.0049603	0.0086338	0.673256	259	2
Psmd12	2	0.0049603	0.0086338	0.673256	260	2
Trappc5	1	0.0049761	0.0086343	0.673256	261	1
Spint2	3	0.0049958	0.0086374	0.673256	262	2
Xrcc6bp1	2	0.0050117	0.0086396	0.673256	263	2
Orc1	3	0.0050132	0.0086396	0.673256	264	2
Pigc	2	0.0050349	0.0086881	0.673256	265	2
Nhsl2	3	0.005037	0.0086886	0.673256	266	2
Thrsp	3	0.005122	0.0087322	0.673256	267	2
Ndufa5	3	0.0051694	0.0087362	0.673256	268	3
Upp2	3	0.0052035	0.0088582	0.673256	269	2
Ybx1	2	0.005233	0.0088586	0.673256	270	1
Sox13	3	0.0052851	0.0088586	0.673256	271	2
Gm4906	3	0.005336	0.0088617	0.673256	272	3
Esyt2	3	0.0053884	0.0088622	0.673256	273	3
Kbtbd13	2	0.0054055	0.0088622	0.673256	274	2
Rprd1b	2	0.005439	0.0090055	0.673256	275	2
Aldh1a7	3	0.0054424	0.009006	0.673256	276	2
Mlst8	2	0.005443	0.009006	0.673256	277	2
B3galt6	3	0.0055027	0.0091329	0.673256	278	1
Gpr123	3	0.0055027	0.0091329	0.673256	279	1
Lrrc56	3	0.0055027	0.0091329	0.673256	280	2
Gm5127	3	0.0055376	0.0091333	0.673256	281	2
NonTargetingControlGuideForMouse_0542	1	0.0055401	0.0092003	0.673256	282	1
Tsga8	3	0.0055479	0.0092673	0.673256	283	3
Ajuba	3	0.0056386	0.0094943	0.673256	284	1
Foxq1	2	0.0056736	0.0096452	0.673256	285	2
Trip11	3	0.0056746	0.0096452	0.673256	286	3
Ttll8	3	0.0056888	0.0096452	0.673256	287	2
Nudt19	3	0.0056981	0.0096452	0.673256	288	3
Arl3	2	0.0057048	0.0096457	0.673256	289	1
Klhl9	3	0.0057067	0.0096457	0.673256	290	3
Trappc6a	3	0.0057111	0.0096457	0.673256	291	3
Nol10	3	0.0057202	0.0096457	0.673256	292	1
Il17rc	2	0.0057368	0.0096488	0.673256	293	2
Hipk1	2	0.0057592	0.009704	0.673256	294	2
Kctd17	2	0.0057713	0.0097044	0.673256	295	2
Sema4g	3	0.0057768	0.009708	0.673256	296	2
Slc7a7	3	0.0058017	0.0097085	0.673256	297	1
Tmem159	3	0.0059176	0.0098634	0.673256	298	3
Gm4477	3	0.0059176	0.0098634	0.673256	299	3
Fam72a	2	0.00593	0.0099155	0.673256	300	2
Pum1	3	0.0059735	0.0099199	0.673256	301	2
Sox18	3	0.005974	0.0099199	0.673256	302	3
Klhdc7b	3	0.0060192	0.010123	0.673256	303	1
Lancl3	3	0.0060192	0.010123	0.673256	304	2
Wdr76	3	0.0060598	0.010124	0.673256	305	3
Kcnn2	2	0.0060709	0.010124	0.673256	306	2
Gpx7	2	0.006095	0.0103	0.673256	307	2
Pinx1	3	0.0061959	0.010304	0.673256	308	3
Tecpr2	3	0.0062095	0.010304	0.673256	309	3
Ntrk3	3	0.0062288	0.010304	0.673256	310	2
Upb1	3	0.0062366	0.010355	0.673256	311	2
Rnaseh2a	3	0.0062366	0.010355	0.673256	312	3
Murc	3	0.0062366	0.010355	0.673256	313	1
Rplp1	2	0.006249	0.010355	0.673256	314	1
Vmn1r125	2	0.0062638	0.010355	0.673256	315	2
Tdh	3	0.0063134	0.010356	0.673256	316	2
Cd276	3	0.0063474	0.010356	0.673256	317	2
Tifa	2	0.0063606	0.010356	0.673256	318	2
Mdc1	3	0.0063697	0.010358	0.673256	319	3
Aldh1b1	3	0.0063863	0.010414	0.673256	320	2
Ola1	3	0.0063913	0.010414	0.673256	321	3
Barhl2	3	0.0064205	0.010528	0.673256	322	2
Sqle	1	0.0064498	0.010528	0.673256	323	1
Vmn1r129	1	0.006468	0.010531	0.673256	324	1
Gsdma	3	0.0064812	0.010531	0.673256	325	3
Lmln	3	0.0064812	0.010531	0.673256	326	2
Tmem121	2	0.006486	0.010532	0.673256	327	2
Clcn5	3	0.0064914	0.010532	0.673256	328	3
S100a11	3	0.006539	0.010644	0.673256	329	3
Chuk	3	0.0065433	0.010702	0.673256	330	3
Tatdn2	2	0.0065566	0.010702	0.673256	331	2
Tas2r116	2	0.0065772	0.010702	0.673256	332	2
Olfm4	3	0.0065899	0.010702	0.673256	333	2
Zfp341	3	0.0066523	0.011077	0.673256	334	2
Syndig1l	3	0.0067258	0.011139	0.673256	335	1
Gimap4	3	0.0067884	0.011146	0.673256	336	3
Lsr	3	0.0068344	0.011208	0.673256	337	1
mmu-mir-6924	4	0.0068349	0.011208	0.673256	338	4
Taar3	3	0.0069159	0.011266	0.673256	339	2
Pex12	3	0.0069159	0.011266	0.673256	340	1
BC005764	3	0.0069185	0.011266	0.673256	341	2
mmu-mir-378a	3	0.0069899	0.011277	0.673256	342	3
D2hgdh	3	0.0070246	0.011281	0.673256	343	2
Vars2	2	0.0070287	0.011281	0.673256	344	1
Ostm1	3	0.0070305	0.011281	0.673256	345	3
Acyp2	3	0.0070688	0.011394	0.673256	346	2
Ccnt2	3	0.0070972	0.011397	0.673256	347	3
Ppp6r1	3	0.0071124	0.01146	0.673256	348	2
Vmn1r45	3	0.0071326	0.011524	0.673256	349	3
Hgs	2	0.0071556	0.011636	0.673256	350	1
Slc9a3r1	2	0.0071556	0.011636	0.673256	351	2
Gtf2i	3	0.0071845	0.011694	0.673256	352	2
Slitrk6	3	0.0071876	0.011694	0.673256	353	3
Taf15	3	0.0071876	0.011694	0.673256	354	1
Brca2	3	0.0071876	0.011694	0.673256	355	2
Olfr1298	2	0.0072378	0.011694	0.673256	356	2
1700006A11Rik	3	0.0072674	0.011694	0.673256	357	3
Trim15	3	0.0072674	0.011694	0.673256	358	3
Clptm1l	2	0.0072825	0.011694	0.673256	359	1
Sel1l3	2	0.0072825	0.011694	0.673256	360	1
Ubr5	1	0.0073049	0.011694	0.673256	361	1
Atp6v1h	3	0.0073069	0.011696	0.673256	362	3
Wnt8b	3	0.0073234	0.011696	0.673256	363	2
Rem2	3	0.0073298	0.011696	0.673256	364	2
Soat2	2	0.00737	0.011751	0.673256	365	2
Zdhhc17	2	0.0073913	0.011752	0.673256	366	2
Srrt	3	0.0074048	0.01181	0.673256	367	2
Ubqln4	3	0.0074101	0.01181	0.673256	368	3
NonTargetingControlGuideForMouse_0445	1	0.0074505	0.012	0.673256	369	1
Dusp14	3	0.0074725	0.012066	0.673256	370	3
Unc5c	3	0.0075081	0.012127	0.673256	371	2
Ppargc1b	3	0.0075406	0.012136	0.673256	372	2
2210408I21Rik	3	0.0075406	0.012136	0.673256	373	1
Fhl5	3	0.0076238	0.012151	0.673256	374	3
Pcsk5	3	0.0076245	0.012151	0.673256	375	2
Atat1	3	0.0076492	0.012151	0.673256	376	2
Tmem8b	3	0.0076587	0.012291	0.673256	377	3
Stfa1	2	0.0076632	0.012291	0.673256	378	2
Arhgef4	3	0.0076704	0.012291	0.673256	379	3
Polq	3	0.0077035	0.012292	0.673256	380	2
Cdc42bpa	3	0.0077178	0.012292	0.673256	381	2
Pklr	3	0.0077578	0.012351	0.673256	382	1
Ankrd10	3	0.0077663	0.012351	0.673256	383	3
Mtr	2	0.00779	0.012351	0.673256	384	2
Kctd1	1	0.0077962	0.012351	0.673256	385	1
Gli3	3	0.0078124	0.012352	0.673256	386	3
Ephx2	3	0.0078331	0.012352	0.673256	387	2
Slc13a2	3	0.0078393	0.012352	0.673256	388	2
2210016L21Rik	3	0.007863	0.012352	0.673256	389	3
Dlst	3	0.007863	0.012352	0.673256	390	3
Ccnt1	3	0.0079032	0.012511	0.673256	391	2
Aadacl2	3	0.0079194	0.012511	0.673256	392	2
Tnfrsf4	3	0.0079207	0.012511	0.673256	393	1
Bcl2a1b	2	0.0079712	0.012511	0.673256	394	2
Tspan5	3	0.0080021	0.012511	0.673256	395	1
Usp16	3	0.0080021	0.012511	0.673256	396	1
Rab43	2	0.0080488	0.012514	0.673256	397	2
Txn1	2	0.00808	0.012582	0.673256	398	1
1110008F13Rik	3	0.0080836	0.012741	0.673256	399	1
Fgf6	3	0.0080935	0.012742	0.673256	400	2
Olfr878	3	0.008115	0.012816	0.673256	401	3
Tceal6	3	0.0081181	0.012816	0.673256	402	2
mmu-mir-183	4	0.0081622	0.012877	0.673256	403	2
Patz1	3	0.0082114	0.013013	0.673256	404	2
mmu-mir-6540	4	0.0082217	0.013015	0.673256	405	4
Gpr88	3	0.0082417	0.013017	0.673256	406	2
mmu-mir-133c	2	0.0082612	0.013017	0.673256	407	2
Anks6	3	0.0082803	0.013017	0.673256	408	3
Tle3	3	0.008287	0.013017	0.673256	409	3
Uts2r	3	0.0083007	0.013017	0.673256	410	3
Rab25	3	0.0083136	0.013017	0.673256	411	3
Gnl2	2	0.0083518	0.013091	0.673256	412	1
Rxfp4	3	0.008355	0.013091	0.673256	413	2
Lhfpl4	3	0.0083565	0.013091	0.673256	414	3
Rapgef1	2	0.0083835	0.01315	0.673256	415	2
Rab9b	2	0.0084035	0.01315	0.673256	416	2
Hnrnpc	3	0.0084136	0.01315	0.673256	417	2
2510049J12Rik	3	0.0084364	0.01315	0.673256	418	1
Cyth4	3	0.0084364	0.01315	0.673256	419	1
Dnmt3l	2	0.0084637	0.013219	0.673256	420	2
Ccne1	2	0.0085308	0.013286	0.673256	421	2
Irx3	2	0.0085329	0.013286	0.673256	422	1
Pdzrn4	3	0.0085376	0.013286	0.673256	423	3
Ctif	3	0.0085376	0.013286	0.673256	424	3
Ifna5	3	0.0085449	0.013295	0.673256	425	1
Gfi1	3	0.008573	0.013354	0.673256	426	2
Olfr1223	3	0.0086325	0.013415	0.673256	427	3
Clip1	2	0.0086336	0.013415	0.673256	428	2
Gm17252	3	0.0086705	0.013486	0.673256	429	3
Calr3	2	0.0086725	0.013486	0.673256	430	2
1700055N04Rik	3	0.0086806	0.013486	0.673256	431	3
Lingo1	2	0.0086827	0.013486	0.673256	432	2
Alox12e	3	0.0086924	0.013486	0.673256	433	3
Secisbp2l	3	0.008762	0.013487	0.673256	434	2
Tubb3	3	0.008762	0.013487	0.673256	435	1
mmu-mir-3060	4	0.0087769	0.013487	0.673256	436	1
Ift172	2	0.0087915	0.013561	0.673256	437	2
Dopey1	3	0.0088021	0.013561	0.673256	438	2
Pomt2	3	0.0088141	0.013561	0.673256	439	3
Smarcad1	3	0.0088304	0.013561	0.673256	440	3
Myh1	3	0.0088434	0.013561	0.673256	441	2
St14	3	0.0088479	0.013561	0.673256	442	3
Treml1	2	0.0088771	0.013561	0.673256	443	1
2310014L17Rik	3	0.0088877	0.013561	0.673256	444	2
Nfic	3	0.0088959	0.013561	0.673256	445	3
Stard5	1	0.008906	0.013561	0.673256	446	1
Gpr101	3	0.0089248	0.013561	0.673256	447	1
Kcnk7	3	0.0089248	0.013561	0.673256	448	1
D8Ertd738e	3	0.0089278	0.013634	0.675187	449	2
Klhl33	2	0.008994	0.014365	0.675187	450	2
Padi1	3	0.0090062	0.014365	0.675187	451	2
Nacad	3	0.0090226	0.014365	0.675187	452	2
Ccdc50	3	0.0090372	0.014365	0.675187	453	3
A830010M20Rik	3	0.0090428	0.014365	0.675187	454	3
Chic1	3	0.0090604	0.014368	0.675187	455	2
4930555G01Rik	2	0.0091126	0.014368	0.675187	456	1
Bzw2	3	0.0091609	0.014368	0.675187	457	3
Rufy3	2	0.0091639	0.014368	0.675187	458	2
Ttc14	2	0.0091778	0.014371	0.675187	459	2
Pitrm1	2	0.0092031	0.014372	0.675187	460	2
Gnmt	3	0.0092049	0.014372	0.675187	461	2
Mmd	3	0.0092232	0.014383	0.675187	462	2
Rab11fip2	3	0.0092232	0.014383	0.675187	463	1
Dnase2a	3	0.009228	0.014383	0.675187	464	3
Ano7	3	0.0092573	0.014383	0.675187	465	2
Ssh1	2	0.0092581	0.014383	0.675187	466	2
Pdia2	3	0.0092942	0.014601	0.675187	467	3
Acat3	3	0.0093365	0.014603	0.675187	468	3
Olfr1122	3	0.0093486	0.014603	0.675187	469	3
Klk7	3	0.0093583	0.014603	0.675187	470	3
Slc12a1	3	0.0093743	0.014603	0.675187	471	3
Gm20878	2	0.0094111	0.014605	0.675187	472	2
Rab8a	3	0.0094312	0.014609	0.675187	473	3
Stim1	2	0.0094566	0.014611	0.675187	474	1
Cdca4	3	0.0094983	0.01477	0.675187	475	3
Oaz1	3	0.0095097	0.01477	0.675187	476	2
Gpr146	2	0.0095137	0.014771	0.675187	477	2
Dus1l	3	0.0095215	0.014771	0.675187	478	1
Cep85	3	0.0095215	0.014771	0.675187	479	1
Tsc22d2	3	0.0095215	0.014771	0.675187	480	2
Krtap12-1	3	0.0095215	0.014771	0.675187	481	2
Tlk2	3	0.009563	0.014845	0.675187	482	2
Lefty2	3	0.0095658	0.01488	0.675187	483	3
Vmn1r54	3	0.0096015	0.014915	0.675187	484	3
mmu-mir-615	3	0.0096193	0.014915	0.675187	485	2
Ampd3	3	0.0096571	0.014972	0.675187	486	2
Ovch2	3	0.0096571	0.014972	0.675187	487	3
Npat	2	0.0096777	0.015046	0.675187	488	2
Trpv4	1	0.0096792	0.015046	0.675187	489	1
Smpdl3a	3	0.0096844	0.015046	0.675187	490	3
Actn3	3	0.0097017	0.015047	0.675187	491	3
Zfy1	3	0.0097384	0.015052	0.675187	492	2
Tmprss4	2	0.0097638	0.015053	0.675187	493	2
Mylip	2	0.00978	0.015054	0.675187	494	2
Olfr366	2	0.0097962	0.015054	0.675187	495	2
Dbndd1	3	0.0098198	0.01514	0.675187	496	1
NonTargetingControlGuideForMouse_0257	1	0.0098248	0.015205	0.675187	497	1
Rangap1	2	0.0098376	0.015269	0.675187	498	2
mmu-mir-6539	4	0.0098609	0.015269	0.675187	499	1
Zfp956	3	0.009874	0.015269	0.675187	500	3
Olfr1135	3	0.0099017	0.01527	0.675187	501	3
Kif27	3	0.0099131	0.01527	0.675187	502	3
Ccsap	3	0.0099517	0.01527	0.675187	503	2
Impg1	3	0.0099698	0.01541	0.677347	504	2
Nasp	2	0.0099953	0.01541	0.677347	505	2
Acox2	3	0.009997	0.01541	0.677347	506	2
Sulf2	3	0.010026	0.015636	0.683118	507	3
Vmn1r224	3	0.010064	0.015787	0.683118	508	1
Dlx3	3	0.010064	0.015787	0.683118	509	2
Tcp10c	3	0.010125	0.015788	0.683118	510	3
Psmb5	3	0.010134	0.01579	0.683118	511	2
Cebpg	3	0.010136	0.01579	0.683118	512	3
Olfr905	3	0.010145	0.01579	0.683118	513	2
Klrc1	3	0.010146	0.01579	0.683118	514	2
Ttyh3	3	0.010219	0.016016	0.683118	515	2
Rnf222	3	0.010256	0.016094	0.683118	516	2
Pfkfb1	3	0.010283	0.016098	0.683118	517	2
Cpsf1	3	0.010308	0.016098	0.683118	518	2
Gp1bb	1	0.010325	0.016098	0.683118	519	1
Grpr	3	0.010326	0.016098	0.683118	520	2
Lce1d	3	0.010388	0.016268	0.683118	521	3
Dscaml1	3	0.010409	0.01634	0.683118	522	2
Hivep2	3	0.010414	0.01634	0.683118	523	3
Exoc3	3	0.010416	0.01634	0.683118	524	1
Tnfrsf25	3	0.010422	0.016341	0.683118	525	2
Alpk1	2	0.010502	0.016512	0.683118	526	2
Vwa7	3	0.010525	0.016677	0.683118	527	2
Scara5	3	0.010525	0.016677	0.683118	528	1
Arhgef40	1	0.010543	0.016677	0.683118	529	1
Me2	3	0.010573	0.016741	0.683118	530	3
Gabra1	3	0.010573	0.016741	0.683118	531	3
Gpr52	2	0.010579	0.016742	0.683118	532	1
mmu-mir-1191	3	0.010594	0.016895	0.683118	533	3
NonTargetingControlGuideForMouse_0211	1	0.010598	0.016965	0.683118	534	1
Wscd1	3	0.010708	0.017274	0.683118	535	3
Pomp	3	0.010714	0.017274	0.683118	536	1
Hsd17b12	3	0.010714	0.017274	0.683118	537	1
Rad54l	3	0.01074	0.017274	0.683118	538	3
Agxt	3	0.010761	0.017274	0.683118	539	3
Vmn2r89	3	0.010778	0.017274	0.683118	540	3
Ptrhd1	2	0.010796	0.017274	0.683118	541	1
Pi4ka	2	0.010798	0.017274	0.683118	542	2
Gm10100	3	0.010858	0.017275	0.683118	543	2
Dnajb12	2	0.010876	0.017356	0.683118	544	2
Krtap31-2	3	0.010877	0.017356	0.683118	545	3
Mob3b	3	0.010904	0.017363	0.683118	546	1
Irf4	3	0.010921	0.017363	0.683118	547	3
Lzic	3	0.01094	0.017364	0.683118	548	2
Pdzd8	2	0.010941	0.017364	0.683118	549	1
Tex37	2	0.010962	0.017366	0.683118	550	2
Clcn6	3	0.010963	0.017367	0.683118	551	3
Hexa	3	0.011009	0.017608	0.683118	552	3
Cwh43	3	0.011029	0.01761	0.683118	553	2
C2cd3	3	0.011132	0.018259	0.683118	554	3
Rad51b	3	0.011137	0.018259	0.683118	555	2
Klrg2	2	0.011149	0.018259	0.683118	556	2
Plekho2	3	0.011151	0.018259	0.683118	557	3
Srgap3	2	0.011176	0.01826	0.683118	558	1
Zbtb45	1	0.01118	0.01826	0.683118	559	1
Vmn1r174	3	0.011202	0.01826	0.683118	560	3
2310045N01Rik	3	0.011202	0.01826	0.683118	561	1
Tuba3a	3	0.011202	0.01826	0.683118	562	1
Pigf	3	0.011202	0.01826	0.683118	563	2
Gbp8	3	0.011273	0.0183	0.683118	564	3
Dennd4b	3	0.011273	0.0183	0.683118	565	3
Gpr161	3	0.011273	0.0183	0.683118	566	3
Akap7	2	0.01128	0.018338	0.683118	567	2
Gm13275	1	0.011299	0.018339	0.683118	568	1
Ints12	3	0.011322	0.018339	0.683118	569	2
Cryz	2	0.011323	0.018339	0.683118	570	2
Nckap1	3	0.011365	0.01834	0.683118	571	3
Tmem253	3	0.011396	0.018341	0.683118	572	3
Map3k15	2	0.011411	0.018341	0.683118	573	1
Cad	2	0.011411	0.018341	0.683118	574	1
Hspb3	3	0.011415	0.018341	0.683118	575	3
Nrg2	3	0.011425	0.018341	0.683118	576	2
Ikbke	3	0.011454	0.018426	0.683118	577	3
Kcnj16	3	0.011457	0.018426	0.683118	578	3
Dcbld1	2	0.011462	0.018427	0.683118	579	2
Chst4	3	0.011473	0.018427	0.683118	580	2
Gpr183	3	0.011473	0.018427	0.683118	581	2
8030411F24Rik	3	0.011555	0.018429	0.683118	582	3
Vmn2r98	3	0.011582	0.018429	0.683118	583	3
mmu-mir-1949	4	0.011593	0.018429	0.683118	584	3
Olfr1036	3	0.01166	0.018593	0.683118	585	3
Clcnka	1	0.011681	0.018593	0.683118	586	1
Spata33	3	0.011681	0.018593	0.683118	587	2
Txk	3	0.011698	0.018594	0.683118	588	2
Eltd1	3	0.011716	0.018594	0.683118	589	1
Rnf138	3	0.011725	0.018594	0.683118	590	3
Cnot4	2	0.011791	0.01875	0.683118	591	1
Tulp2	2	0.011791	0.01875	0.683118	592	1
Glb1l2	3	0.011802	0.01875	0.683118	593	2
mmu-mir-5133	3	0.011809	0.018752	0.683118	594	2
Nkain2	3	0.011815	0.01876	0.683118	595	2
Cnih3	3	0.011825	0.01876	0.683118	596	1
Psmd3	3	0.011825	0.01876	0.683118	597	2
Dlgap4	3	0.011825	0.01876	0.683118	598	1
Arhgap26	2	0.011869	0.019041	0.683118	599	2
Slc38a4	3	0.011918	0.019041	0.683118	600	3
Olfr60	3	0.01193	0.019041	0.683118	601	2
Tef	2	0.011979	0.019043	0.683118	602	2
Inha	3	0.011987	0.019043	0.683118	603	2
Fkbp1b	2	0.01199	0.019043	0.683118	604	1
Arhgap18	2	0.011996	0.019238	0.683118	605	2
NonTargetingControlGuideForMouse_0245	1	0.012017	0.019396	0.683118	606	1
Rarres2	2	0.01207	0.019463	0.683118	607	2
Tradd	3	0.012072	0.019463	0.683118	608	2
3110079O15Rik	2	0.012081	0.019463	0.683118	609	2
Hmgb1	2	0.012081	0.019463	0.683118	610	1
Gtf3c6	3	0.012095	0.019467	0.683118	611	2
Ifna12	3	0.012118	0.019467	0.683118	612	2
Triml2	3	0.012204	0.019536	0.683118	613	2
Cdo1	3	0.012235	0.019536	0.683118	614	3
Krtap15	3	0.012332	0.019602	0.683118	615	2
Gypc	3	0.012338	0.019674	0.683118	616	3
mmu-mir-770	4	0.012361	0.01968	0.683118	617	4
Skiv2l	2	0.012382	0.019682	0.683118	618	2
Tst	3	0.012411	0.019682	0.683118	619	3
Cml1	3	0.012419	0.019682	0.683118	620	2
Cyp4a14	2	0.012424	0.019682	0.683118	621	1
Atp5j	2	0.012427	0.019682	0.683118	622	2
Syna	3	0.012452	0.019756	0.683118	623	2
mmu-mir-22	4	0.012459	0.019756	0.683118	624	3
BC030500	3	0.012465	0.019756	0.683118	625	3
Abcg2	2	0.012469	0.019756	0.683118	626	2
Olr1	3	0.012472	0.019756	0.683118	627	2
Uhrf1	3	0.012501	0.019758	0.683118	628	2
mmu-mir-465d	3	0.012501	0.019758	0.683118	629	2
Dnaja3	2	0.012526	0.019838	0.683118	630	2
Npffr1	2	0.012575	0.019918	0.683118	631	2
Med29	3	0.012593	0.019918	0.683118	632	3
Gimap5	3	0.012614	0.019918	0.683118	633	2
1810062G17Rik	3	0.01262	0.019918	0.683118	634	3
4930427A07Rik	2	0.012659	0.020101	0.683118	635	1
Upf3a	2	0.012659	0.020101	0.683118	636	1
Rprm	2	0.012659	0.020101	0.683118	637	2
Dip2a	2	0.012665	0.020101	0.683118	638	2
Fbxo4	2	0.012686	0.020101	0.683118	639	2
Gaa	3	0.012688	0.020101	0.683118	640	2
Camk2n1	3	0.012691	0.020101	0.683118	641	2
Olfr1367	3	0.012719	0.020101	0.683118	642	3
Olfr801	3	0.012719	0.020101	0.683118	643	3
Efhc1	2	0.012731	0.020101	0.683118	644	2
Fabp12	3	0.01274	0.020101	0.683118	645	3
Gpbp1	1	0.012763	0.020101	0.683118	646	1
Pcp4l1	3	0.012772	0.020101	0.683118	647	1
Cdca2	2	0.012822	0.020306	0.683118	648	1
Chst11	2	0.012842	0.020306	0.683118	649	2
Arhgef18	3	0.012843	0.020306	0.683118	650	3
Htra3	3	0.012853	0.020306	0.683118	651	1
Nf1	3	0.01289	0.020307	0.683118	652	3
Vmn1r90	3	0.0129	0.020307	0.683118	653	3
Plk1	1	0.012927	0.020307	0.683118	654	1
Anapc5	3	0.01293	0.020307	0.683118	655	2
Nkiras2	3	0.012953	0.020307	0.683118	656	3
Ralbp1	3	0.012961	0.020307	0.683118	657	2
S100z	2	0.012966	0.020309	0.683118	658	2
Inpp5d	3	0.012999	0.02031	0.683118	659	3
Gm12597	3	0.013016	0.020385	0.683118	660	2
Ppip5k1	2	0.013022	0.02051	0.683118	661	2
Idh3b	3	0.013024	0.020547	0.683118	662	3
Poc1b	3	0.013042	0.020588	0.683118	663	3
Cdh15	3	0.01307	0.02063	0.683118	664	3
Bloc1s1	3	0.013087	0.020703	0.683118	665	3
Cdip1	3	0.013105	0.020703	0.683118	666	3
Zscan4d	2	0.013111	0.020704	0.683118	667	1
1190007I07Rik	2	0.013111	0.020704	0.683118	668	1
Vcpip1	1	0.013118	0.020704	0.683118	669	1
Cox17	3	0.013124	0.020704	0.683118	670	2
Psca	3	0.013133	0.020705	0.683118	671	3
Pcp4	3	0.013142	0.020705	0.683118	672	3
Slc25a11	3	0.013178	0.020791	0.683118	673	2
Psmg2	1	0.013236	0.020794	0.683118	674	1
Aph1b	3	0.013236	0.020794	0.683118	675	2
Fhl3	3	0.013278	0.020867	0.683118	676	3
Vps41	3	0.013286	0.020867	0.683118	677	1
Wsb1	3	0.013286	0.020867	0.683118	678	2
Lpcat1	3	0.013372	0.020868	0.683118	679	2
BC024139	3	0.01338	0.020947	0.683118	680	3
Cyhr1	3	0.013385	0.020947	0.683118	681	2
Dnajc15	3	0.013385	0.020947	0.683118	682	2
Bysl	3	0.013413	0.02256	0.709778	683	2
Cyb5	3	0.013441	0.022564	0.709778	684	3
Banp	3	0.013448	0.022564	0.709778	685	1
Tmem198b	3	0.013452	0.022565	0.709778	686	2
2010005H15Rik	3	0.013502	0.022646	0.709778	687	3
Fez1	2	0.013599	0.022727	0.709778	688	2
Foxo6	3	0.013614	0.022728	0.709778	689	3
Crocc	2	0.013617	0.022728	0.709778	690	1
Slc27a5	2	0.013633	0.022729	0.709778	691	2
Uchl5	3	0.013638	0.022729	0.709778	692	2
Herc4	3	0.013638	0.022729	0.709778	693	1
Ccdc89	3	0.013638	0.022729	0.709778	694	2
Ubl4	3	0.013687	0.02273	0.709778	695	3
Actr3b	2	0.013697	0.02273	0.709778	696	2
Ntng1	3	0.013704	0.022732	0.709778	697	2
Igsf6	3	0.013704	0.022732	0.709778	698	2
Edn1	3	0.013774	0.02282	0.709778	699	2
Olfr583	3	0.013787	0.02282	0.709778	700	3
Tgtp1	1	0.013791	0.02282	0.709778	701	1
Sstr3	3	0.013873	0.023076	0.709778	702	3
Pkig	3	0.013881	0.023076	0.709778	703	2
Lrrk1	3	0.01389	0.023076	0.709778	704	3
Pcdhgc5	2	0.013911	0.023076	0.709778	705	2
Cyp4f15	3	0.013989	0.023169	0.709778	706	2
Hdhd1a	3	0.014043	0.023171	0.709778	707	2
Npm3	3	0.014064	0.023174	0.709778	708	2
Asxl3	3	0.014072	0.023174	0.709778	709	2
Phldb2	2	0.014109	0.023174	0.709778	710	2
Gng2	3	0.014118	0.023174	0.709778	711	3
Sdcbp2	3	0.014136	0.023174	0.709778	712	3
Rptn	3	0.014146	0.023265	0.709778	713	2
Aoc2	3	0.014151	0.023265	0.709778	714	3
mmu-mir-767	4	0.014175	0.02335	0.709778	715	4
Csnk1g3	3	0.014218	0.02335	0.709778	716	2
Peo1	3	0.01425	0.023351	0.709778	717	2
Caly	2	0.014263	0.023351	0.709778	718	2
Sntg1	2	0.014295	0.023353	0.709778	719	2
Exo5	3	0.014314	0.023353	0.709778	720	1
Crb2	3	0.014347	0.023353	0.709778	721	3
Zfp768	1	0.014364	0.023353	0.709778	722	1
Igf2bp2	3	0.014368	0.023542	0.709778	723	2
Krtdap	3	0.014373	0.023542	0.709778	724	3
Rbbp8	3	0.014503	0.02355	0.709778	725	2
Gtf3c4	3	0.014503	0.02355	0.709778	726	1
Ces2c	2	0.014544	0.023641	0.709778	727	2
Cypt14	2	0.014556	0.023641	0.709778	728	1
Vcp	2	0.014556	0.023641	0.709778	729	2
Olfr1123	3	0.014579	0.023641	0.709778	730	3
Batf3	2	0.014608	0.023641	0.709778	731	2
mmu-mir-5127	4	0.014615	0.023641	0.709778	732	4
Pramel6	3	0.014638	0.023641	0.709778	733	2
Dcpp2	3	0.014639	0.023641	0.709778	734	3
mmu-mir-297a-4	4	0.014656	0.023641	0.709778	735	3
Cdh18	3	0.014665	0.023641	0.709778	736	3
Itgb5	3	0.014741	0.023641	0.709778	737	2
Mfap1b	2	0.014791	0.023647	0.709778	738	2
Klhl13	3	0.014802	0.023647	0.709778	739	3
Exoc6b	3	0.014825	0.023648	0.709778	740	2
Sema3a	3	0.014828	0.023648	0.709778	741	3
Hsd17b10	3	0.014854	0.024284	0.711399	742	2
Csde1	3	0.014854	0.024284	0.711399	743	1
Cdc37l1	3	0.014854	0.024284	0.711399	744	2
Cmtm3	3	0.014887	0.024284	0.711399	745	3
Coa6	2	0.014936	0.024285	0.711399	746	2
Olfr212	2	0.01499	0.024375	0.711399	747	1
Rrp36	3	0.015016	0.024376	0.711399	748	1
Gmppb	2	0.015098	0.024384	0.711399	749	1
mmu-mir-136	2	0.015098	0.024384	0.711399	750	1
Olfr711	2	0.015098	0.024384	0.711399	751	1
Socs6	3	0.015129	0.024386	0.711399	752	3
Col23a1	3	0.01517	0.024433	0.711399	753	3
H2-T10	3	0.01517	0.024433	0.711399	754	3
Flna	2	0.01521	0.024492	0.711399	755	2
Cacfd1	2	0.015243	0.024492	0.711399	756	1
Ccdc61	3	0.015259	0.024492	0.711399	757	3
Aldh16a1	3	0.015259	0.024492	0.711399	758	1
Tmem236	3	0.015259	0.024492	0.711399	759	1
Krt76	3	0.015259	0.024492	0.711399	760	1
NonTargetingControlGuideForMouse_0260	1	0.015274	0.024566	0.711399	761	1
Gpr63	3	0.015344	0.02464	0.711399	762	2
mmu-mir-6997	4	0.015351	0.024641	0.711399	763	2
Psmd9	2	0.015433	0.02474	0.711399	764	2
S100a5	3	0.01544	0.02474	0.711399	765	3
Hoxa7	3	0.015448	0.024741	0.711399	766	1
Vmn1r205	3	0.015451	0.024741	0.711399	767	3
Kcnv1	3	0.015492	0.024822	0.711399	768	2
Irf2bpl	3	0.015532	0.024997	0.711399	769	3
Zfp451	2	0.015539	0.024997	0.711399	770	2
Ppp1r12b	3	0.01561	0.025008	0.711399	771	1
Pptc7	3	0.01561	0.025008	0.711399	772	2
Tmf1	3	0.01561	0.025008	0.711399	773	2
Fbxw26	3	0.01561	0.025008	0.711399	774	2
Ano3	3	0.015616	0.025008	0.711399	775	2
Ch25h	1	0.015656	0.025089	0.711399	776	1
Gramd4	3	0.015664	0.025089	0.711399	777	2
Mblac1	2	0.015676	0.025089	0.711399	778	1
Abcb9	2	0.015676	0.025089	0.711399	779	2
Kif5a	3	0.015689	0.025089	0.711399	780	3
mmu-mir-6955	4	0.015729	0.025089	0.711399	781	4
Sh3kbp1	3	0.015739	0.025175	0.711399	782	2
Gm694	2	0.015739	0.025175	0.711399	783	2
Hemgn	3	0.015769	0.025175	0.711399	784	2
Mtss1	3	0.015778	0.025175	0.711399	785	3
Tax1bp3	3	0.015814	0.025175	0.711399	786	3
Slc52a3	2	0.015838	0.025268	0.711399	787	1
4933402J07Rik	3	0.015856	0.025268	0.711399	788	2
Olfr656	3	0.01588	0.025268	0.711399	789	2
Kprp	3	0.015934	0.025269	0.711399	790	2
NonTargetingControlGuideForMouse_0830	1	0.015947	0.025428	0.714968	791	1
Cadm4	1	0.015965	0.025858	0.71563	792	1
Lin54	3	0.015988	0.025858	0.71563	793	2
Ces2h	3	0.016003	0.025858	0.71563	794	2
Tmem235	3	0.01603	0.025858	0.71563	795	3
Paxbp1	2	0.016037	0.025858	0.71563	796	1
Tprgl	2	0.016037	0.025858	0.71563	797	1
Atp5sl	1	0.016056	0.025858	0.71563	798	1
Tfec	3	0.01606	0.025858	0.71563	799	3
Eif3b	2	0.01607	0.025858	0.71563	800	2
Ergic1	3	0.016071	0.025858	0.71563	801	2
Rimkla	3	0.016098	0.025962	0.71563	802	3
Aplp1	1	0.01612	0.025962	0.71563	803	1
Kndc1	3	0.016147	0.026065	0.71563	804	2
Fbxo6	3	0.01615	0.026065	0.71563	805	2
Panx1	3	0.016175	0.026154	0.71563	806	3
Nxf1	3	0.016175	0.026154	0.71563	807	3
Pkdcc	3	0.016203	0.026156	0.71563	808	3
Slamf9	2	0.016217	0.026157	0.71563	809	1
Pkhd1l1	3	0.016236	0.026159	0.71563	810	3
Bahcc1	3	0.016238	0.026159	0.71563	811	3
Chrna7	3	0.016245	0.026159	0.71563	812	3
Mtg1	1	0.016284	0.026159	0.71563	813	1
Tas2r118	3	0.016366	0.026376	0.717864	814	2
Xbp1	3	0.016366	0.026376	0.717864	815	2
Slc10a2	3	0.016366	0.026376	0.717864	816	1
Dtx3l	3	0.016399	0.026466	0.717864	817	2
Npff	2	0.016408	0.026467	0.717864	818	2
Gnl3l	2	0.016416	0.026467	0.717864	819	2
Snrpf	2	0.016416	0.026467	0.717864	820	1
Ptch2	3	0.016503	0.026577	0.719093	821	3
Chodl	2	0.016506	0.026577	0.719093	822	2
Crls1	3	0.01654	0.028218	0.73537	823	3
Tln2	2	0.016544	0.02822	0.73537	824	2
Hoxb7	2	0.016558	0.02822	0.73537	825	2
Afap1l1	3	0.016582	0.02822	0.73537	826	2
Rin2	2	0.016616	0.02822	0.73537	827	2
Gm960	3	0.016645	0.028224	0.73537	828	2
Supv3l1	1	0.016666	0.028402	0.73537	829	1
Pten	3	0.016674	0.028448	0.73537	830	3
Tmprss12	3	0.016699	0.028497	0.73537	831	3
Gys1	3	0.016706	0.028497	0.73537	832	2
mmu-mir-3544	3	0.016717	0.028498	0.73537	833	1
mmu-mir-148b	4	0.016756	0.0285	0.73537	834	2
Nr4a2	2	0.016781	0.028501	0.73537	835	2
Rab4b	1	0.016784	0.028507	0.73537	836	1
Zbtb33	2	0.016821	0.028507	0.73537	837	2
Mei4	2	0.016852	0.028507	0.73537	838	2
Zfp433	3	0.016852	0.028507	0.73537	839	1
2810007J24Rik	3	0.016881	0.028507	0.73537	840	3
Slc31a2	3	0.016923	0.028508	0.73537	841	2
Acta1	2	0.017006	0.028508	0.73537	842	2
mmu-mir-8117	1	0.017057	0.028599	0.73537	843	1
Gabrp	2	0.017063	0.028599	0.73537	844	2
Peli3	3	0.017068	0.028599	0.73537	845	1
Kif20a	3	0.017068	0.028599	0.73537	846	2
Nsg1	3	0.017071	0.028599	0.73537	847	2
Olfr313	2	0.017138	0.028785	0.73537	848	1
Senp6	2	0.017138	0.028785	0.73537	849	2
Insm2	2	0.017138	0.028785	0.73537	850	1
Olfr1056	3	0.017181	0.028786	0.73537	851	2
Rilp	2	0.017191	0.028786	0.73537	852	2
Plcb4	3	0.017203	0.028786	0.73537	853	3
Litaf	2	0.01721	0.028786	0.73537	854	2
Phf19	3	0.017219	0.028888	0.73537	855	3
NonTargetingControlGuideForMouse_0302	1	0.017221	0.028956	0.73537	856	1
Ppm1h	3	0.017227	0.029024	0.73537	857	2
Xylb	3	0.017232	0.029025	0.73537	858	3
Dcun1d5	3	0.017284	0.029031	0.73537	859	1
H2-T23	3	0.017365	0.029031	0.73537	860	1
Olfr223	3	0.017365	0.029031	0.73537	861	2
Ccnd2	2	0.017372	0.029031	0.73537	862	2
Mrpl17	3	0.017377	0.029031	0.73537	863	2
Hspbp1	2	0.017444	0.029031	0.73537	864	2
Alpk3	3	0.017467	0.029031	0.73537	865	2
Ewsr1	2	0.01748	0.029031	0.73537	866	1
Tespa1	2	0.017508	0.029154	0.73537	867	2
NonTargetingControlGuideForMouse_0892	1	0.017512	0.029222	0.73537	868	1
Lrr1	2	0.017522	0.02929	0.73537	869	2
Vdac1	2	0.01757	0.02929	0.73537	870	2
Gm996	1	0.017621	0.029291	0.73537	871	1
Pofut1	3	0.017635	0.029291	0.73537	872	1
Polm	3	0.017635	0.029291	0.73537	873	1
Phlpp1	3	0.017635	0.029291	0.73537	874	1
Smyd1	3	0.017635	0.029291	0.73537	875	1
Tmem254a	1	0.017676	0.029291	0.73537	876	1
Trim39	2	0.017691	0.029291	0.73537	877	2
Vmn2r16	3	0.017693	0.029291	0.73537	878	3
Spo11	3	0.017698	0.029291	0.73537	879	3
mmu-mir-6397	3	0.017721	0.029482	0.73537	880	3
Lyrm5	3	0.017726	0.029482	0.73537	881	3
Il1f9	3	0.017784	0.029482	0.73537	882	3
Slc16a2	2	0.017841	0.029553	0.73537	883	2
Abat	3	0.01785	0.029553	0.73537	884	2
Shank2	3	0.01785	0.029553	0.73537	885	2
Dennd1c	3	0.017888	0.029559	0.73537	886	3
Duox1	2	0.01789	0.029559	0.73537	887	2
Ascc3	3	0.017892	0.029559	0.73537	888	3
Vmn1r16	2	0.017905	0.029559	0.73537	889	2
Trim46	1	0.017912	0.029559	0.73537	890	1
Vmn1r51	2	0.018003	0.029559	0.73537	891	1
Anapc1	2	0.018003	0.029559	0.73537	892	1
Tubb1	2	0.018003	0.029559	0.73537	893	1
Zbtb6	2	0.018066	0.029559	0.73537	894	2
Klf16	3	0.018188	0.029989	0.739211	895	2
Cst12	3	0.018201	0.030199	0.739211	896	1
Satl1	2	0.018201	0.030199	0.739211	897	2
Tjap1	3	0.018207	0.030199	0.739211	898	3
Bcl2l1	2	0.01822	0.030199	0.739211	899	2
Nudt8	3	0.018249	0.030209	0.739211	900	3
Hoxa5	3	0.018255	0.030209	0.739211	901	2
Rnase10	3	0.018336	0.030209	0.739211	902	1
Nhs	3	0.018336	0.030209	0.739211	903	1
Rnf207	3	0.018397	0.030321	0.739211	904	2
Rasgef1a	3	0.01847	0.030322	0.739211	905	1
Mybbp1a	3	0.01847	0.030322	0.739211	906	3
Tarm1	3	0.01847	0.030322	0.739211	907	1
Hnf4g	3	0.018482	0.030322	0.739211	908	2
Sike1	3	0.018527	0.030447	0.739211	909	3
Igfbp1	3	0.018592	0.030448	0.739211	910	3
Usp2	2	0.018598	0.030448	0.739211	911	1
Pcdhb10	3	0.018616	0.030448	0.739211	912	2
Capn12	3	0.018632	0.030448	0.739211	913	1
NonTargetingControlGuideForMouse_0505	1	0.018658	0.030512	0.739211	914	1
Rtp2	2	0.018697	0.030577	0.739211	915	2
Ei24	3	0.018713	0.030578	0.739211	916	1
Mfhas1	3	0.018713	0.030578	0.739211	917	1
Gpr137	3	0.018718	0.030578	0.739211	918	3
Ptchd4	2	0.018742	0.030578	0.739211	919	1
mmu-mir-6944	4	0.018762	0.030578	0.739211	920	3
Spink8	3	0.018771	0.030686	0.739501	921	3
Metap1d	3	0.018794	0.030689	0.739501	922	1
Adamts14	2	0.018796	0.030689	0.739501	923	1
Cpe	3	0.01891	0.031121	0.742559	924	2
Prss16	2	0.018942	0.031256	0.742559	925	2
Chp1	2	0.018958	0.031379	0.742559	926	1
Exoc4	2	0.018958	0.031379	0.742559	927	1
Pygo1	3	0.018977	0.031379	0.742559	928	3
Abca13	3	0.018977	0.031379	0.742559	929	3
Ak3	2	0.019014	0.031451	0.742559	930	2
Olfr816	3	0.019028	0.031451	0.742559	931	3
Ucma	3	0.019065	0.031451	0.742559	932	2
Zfp78	3	0.01909	0.031541	0.742559	933	2
Sh2d2a	3	0.019102	0.031541	0.742559	934	3
Asb3	3	0.019111	0.031541	0.742559	935	2
Mical2	3	0.019156	0.031541	0.742559	936	2
mmu-mir-300	4	0.01929	0.03155	0.742559	937	2
Serpinb9e	3	0.019304	0.03155	0.742559	938	2
Olfr1238	3	0.019333	0.031652	0.742559	939	2
Nol3	2	0.019393	0.031755	0.742559	940	2
Jph2	3	0.019437	0.03176	0.742559	941	2
Psenen	2	0.019517	0.031864	0.742559	942	2
Brip1	2	0.019553	0.032183	0.742559	943	1
Ces2a	3	0.019554	0.032502	0.742559	944	3
Efr3a	1	0.019568	0.032502	0.742559	945	1
Poldip3	3	0.019586	0.032502	0.742559	946	2
Shd	3	0.019586	0.032502	0.742559	947	2
Vmn2r115	3	0.019602	0.032511	0.742559	948	1
Got1	3	0.019602	0.032511	0.742559	949	2
Gjd4	3	0.019602	0.032511	0.742559	950	3
Dpysl3	3	0.019602	0.032511	0.742559	951	2
Gkap1	3	0.019602	0.032511	0.742559	952	3
Sult1a1	3	0.019602	0.032511	0.742559	953	1
Slc22a27	3	0.019602	0.032511	0.742559	954	1
Gabrg3	3	0.019602	0.032511	0.742559	955	1
Ltv1	2	0.019609	0.032621	0.742559	956	2
Rccd1	3	0.019616	0.032622	0.742559	957	2
Olfr1100	3	0.019625	0.032738	0.742559	958	3
Spag7	3	0.019687	0.032738	0.742559	959	3
Defb45	3	0.019703	0.032738	0.742559	960	2
Nodal	2	0.019751	0.032738	0.742559	961	1
Prss38	3	0.019765	0.032739	0.742559	962	3
Map4k1	3	0.019773	0.032739	0.742559	963	3
Mzt2	2	0.019805	0.032739	0.742559	964	1
Fdxr	2	0.019828	0.032739	0.742559	965	2
Trmu	3	0.019845	0.032739	0.742559	966	3
Vmn1r228	2	0.019851	0.032739	0.742559	967	2
Tmprss15	2	0.019895	0.032739	0.742559	968	1
Mief1	2	0.019921	0.03275	0.742559	969	2
Tmem86a	3	0.019925	0.03275	0.742559	970	1
Psmc1	2	0.019931	0.032752	0.742559	971	1
Tsc1	3	0.019979	0.032752	0.742559	972	1
Crp	3	0.019996	0.032752	0.742559	973	2
Dnajc2	2	0.02	0.032752	0.742559	974	2
Abca5	2	0.020018	0.032752	0.742559	975	2
Rnmt	3	0.020033	0.032752	0.742559	976	1
Itpkc	3	0.020061	0.032753	0.742559	977	3
Ccl24	1	0.020068	0.032753	0.742559	978	1
Asns	3	0.020086	0.032753	0.742559	979	3
Abr	3	0.02011	0.032753	0.742559	980	3
2510009E07Rik	2	0.020129	0.032753	0.742559	981	2
Bid	3	0.020194	0.032957	0.743147	982	1
Ccdc19	3	0.020194	0.032957	0.743147	983	1
Eid1	3	0.020194	0.032957	0.743147	984	2
Lrrn4cl	3	0.020194	0.032957	0.743147	985	2
NonTargetingControlGuideForMouse_0223	1	0.020205	0.033034	0.743147	986	1
mmu-mir-6386	4	0.020294	0.033307	0.743147	987	2
Olfr455	3	0.020304	0.033307	0.743147	988	2
1700066B19Rik	3	0.020351	0.03349	0.743147	989	3
Med28	3	0.020351	0.03349	0.743147	990	3
Cdv3	3	0.020351	0.03349	0.743147	991	3
Brd7	3	0.020351	0.03349	0.743147	992	3
Gadd45gip1	2	0.020364	0.033674	0.743147	993	1
Hmgb4	1	0.020405	0.033674	0.743147	994	1
Prnp	3	0.020406	0.033674	0.743147	995	2
Ift88	3	0.02041	0.033678	0.743147	996	1
Snx25	3	0.020464	0.033683	0.743147	997	2
Anxa7	3	0.020588	0.033689	0.743147	998	3
Magi1	2	0.020589	0.033689	0.743147	999	2
Epsti1	2	0.020634	0.033689	0.743147	1000	1
Tpsb2	2	0.020634	0.033689	0.743147	1001	1
Gnat2	3	0.020665	0.033689	0.743147	1002	2
Tcerg1	3	0.020679	0.033814	0.743147	1003	1
C1qtnf5	3	0.020679	0.033814	0.743147	1004	1
Auh	3	0.020679	0.033814	0.743147	1005	1
Coq9	3	0.020679	0.033814	0.743147	1006	2
Nosip	3	0.020679	0.033814	0.743147	1007	2
Med22	3	0.020679	0.033814	0.743147	1008	1
Synj2bp	2	0.020738	0.033814	0.743147	1009	2
Ctsc	3	0.020742	0.033814	0.743147	1010	2
Nme3	3	0.020768	0.033814	0.743147	1011	2
Th	3	0.020773	0.033814	0.743147	1012	3
Vps26a	3	0.02081	0.033912	0.744563	1013	3
Atp11b	3	0.020827	0.034025	0.744911	1014	2
4930433I11Rik	2	0.020868	0.034223	0.744911	1015	1
Slc44a4	2	0.020868	0.034223	0.744911	1016	1
Glrx3	2	0.020868	0.034223	0.744911	1017	1
Cd2ap	2	0.020882	0.034223	0.744911	1018	2
Rnf38	3	0.020894	0.034223	0.744911	1019	2
Olfr1509	3	0.020905	0.034325	0.744911	1020	2
Dxo	3	0.020939	0.034326	0.744911	1021	2
Stk11	3	0.020939	0.034326	0.744911	1022	2
Olfr288	3	0.020948	0.034326	0.744911	1023	1
Cd93	3	0.021002	0.034533	0.744911	1024	2
Olfr12	2	0.021012	0.034533	0.744911	1025	1
Ccl9	1	0.021023	0.034533	0.744911	1026	1
Lhfp	3	0.021032	0.034533	0.744911	1027	3
Mmp9	2	0.021048	0.034546	0.744911	1028	1
Prdm13	3	0.021051	0.034546	0.744911	1029	2
Pls1	3	0.021056	0.034546	0.744911	1030	2
Uros	3	0.021085	0.035191	0.744911	1031	2
Fth1	3	0.021109	0.035323	0.744911	1032	1
Ica1	2	0.02112	0.035323	0.744911	1033	1
Prkab1	3	0.021124	0.035323	0.744911	1034	2
Stard10	2	0.021143	0.035455	0.744911	1035	2
Dnal4	2	0.021151	0.035455	0.744911	1036	2
Slc13a5	3	0.021163	0.035455	0.744911	1037	2
Fbxl3	2	0.021174	0.035455	0.744911	1038	1
Prr15l	3	0.021178	0.035456	0.744911	1039	3
Nek9	3	0.021258	0.035735	0.744911	1040	2
Ulk3	1	0.02126	0.035735	0.744911	1041	1
Stim2	3	0.021271	0.035735	0.744911	1042	1
Mis18bp1	3	0.021271	0.035735	0.744911	1043	2
Srgap2	2	0.0213	0.035735	0.744911	1044	1
Map9	2	0.02131	0.035735	0.744911	1045	2
mmu-mir-466c-2	2	0.021326	0.035735	0.744911	1046	2
Ovgp1	3	0.021335	0.035735	0.744911	1047	3
Grik2	3	0.021358	0.035735	0.744911	1048	3
Ffar3	3	0.021405	0.035735	0.744911	1049	1
Olfr944	3	0.021405	0.035735	0.744911	1050	1
Ckap2l	2	0.021427	0.035735	0.744911	1051	2
Cdkn2b	2	0.021438	0.035736	0.744911	1052	2
Prune	3	0.021457	0.035736	0.744911	1053	2
Lpar4	3	0.021484	0.035736	0.744911	1054	3
Kcnc2	3	0.021486	0.035736	0.744911	1055	3
Egr4	3	0.021492	0.035736	0.744911	1056	3
Nudt5	3	0.021495	0.035736	0.744911	1057	3
Gla	3	0.021503	0.035736	0.744911	1058	3
S100a4	3	0.021535	0.035736	0.744911	1059	2
Sct	3	0.021561	0.035736	0.744911	1060	2
Gm14548	3	0.021581	0.035736	0.744911	1061	3
Zfp770	2	0.021588	0.035736	0.744911	1062	2
Krtap4-16	3	0.021632	0.035736	0.744911	1063	3
Cpne7	3	0.021672	0.03586	0.744911	1064	3
5830473C10Rik	2	0.021678	0.03586	0.744911	1065	2
Slc7a5	2	0.02174	0.03586	0.744911	1066	2
Cartpt	3	0.021755	0.035971	0.744911	1067	3
Fezf2	3	0.021755	0.035971	0.744911	1068	1
Riiad1	3	0.021755	0.035971	0.744911	1069	1
Fam193a	3	0.021755	0.035971	0.744911	1070	1
Pef1	3	0.021755	0.035971	0.744911	1071	1
Med16	2	0.021775	0.035971	0.744911	1072	2
Lgals8	1	0.021796	0.035971	0.744911	1073	1
Fam81a	2	0.021804	0.035971	0.744911	1074	2
Fut9	2	0.021882	0.03638	0.74956	1075	2
mmu-mir-706	2	0.021882	0.03638	0.74956	1076	2
Fam134a	3	0.021893	0.036381	0.74956	1077	2
Pcdh10	3	0.021909	0.036381	0.74956	1078	3
Zfp59	2	0.021912	0.036381	0.74956	1079	2
NonTargetingControlGuideForMouse_0826	1	0.021933	0.036564	0.74956	1080	1
Olfr689	3	0.021958	0.036626	0.74956	1081	3
Ak1	3	0.021981	0.036693	0.74956	1082	2
Prl2c4	2	0.02202	0.036694	0.74956	1083	1
Syp	3	0.022024	0.036694	0.74956	1084	3
Pkn2	3	0.022041	0.036694	0.74956	1085	3
Athl1	3	0.022047	0.036694	0.74956	1086	3
Zfp384	2	0.022052	0.036694	0.74956	1087	2
Hip1	3	0.0221	0.036802	0.74956	1088	2
Tmem19	3	0.022105	0.036802	0.74956	1089	2
Rsrc2	2	0.022112	0.036802	0.74956	1090	2
Oas1c	3	0.022162	0.036802	0.74956	1091	3
Bbs7	2	0.022164	0.036802	0.74956	1092	1
mmu-mir-7093	3	0.022214	0.038316	0.761745	1093	2
NonTargetingControlGuideForMouse_0193	1	0.022224	0.038382	0.761745	1094	1
Ttc33	3	0.022239	0.038448	0.761745	1095	2
Cd48	3	0.022245	0.038448	0.761745	1096	2
Rab44	3	0.022259	0.038449	0.761745	1097	3
Psme3	3	0.022298	0.038549	0.761745	1098	3
Adcyap1	3	0.02232	0.038549	0.761745	1099	2
Tbc1d13	3	0.022334	0.03855	0.761745	1100	2
Olfr345	3	0.022351	0.03855	0.761745	1101	2
Bptf	3	0.022422	0.038552	0.761745	1102	2
Bivm	3	0.02243	0.038552	0.761745	1103	3
Celf6	3	0.022447	0.038552	0.761745	1104	3
Ap2s1	2	0.022451	0.038552	0.761745	1105	2
Filip1	2	0.022469	0.038552	0.761745	1106	1
Zdhhc3	3	0.022471	0.038552	0.761745	1107	3
Msmp	3	0.022471	0.038552	0.761745	1108	3
Slc12a2	3	0.022562	0.038683	0.761745	1109	1
Sox12	2	0.022631	0.038796	0.761745	1110	2
BC048562	3	0.022632	0.038796	0.761745	1111	3
mmu-mir-744	4	0.022692	0.038917	0.761745	1112	2
Qrsl1	2	0.022703	0.038917	0.761745	1113	1
Olfr867	3	0.022737	0.038917	0.761745	1114	3
Vgll3	3	0.022761	0.038987	0.761745	1115	3
Sdhb	2	0.022775	0.039053	0.761745	1116	1
F8a	2	0.022782	0.039053	0.761745	1117	2
Gm14743	3	0.022836	0.0392	0.761745	1118	3
Dscc1	2	0.022883	0.039206	0.761745	1119	1
Slc1a6	2	0.022925	0.039206	0.761745	1120	2
Olfr1163	2	0.022925	0.039206	0.761745	1121	2
Pgm2	2	0.022937	0.039206	0.761745	1122	1
Sirpb1b	3	0.022977	0.039217	0.761745	1123	3
Sec62	3	0.022983	0.039316	0.761745	1124	3
Ssu72	3	0.022992	0.039316	0.761745	1125	1
Tesk2	3	0.022992	0.039316	0.761745	1126	1
Lztr1	3	0.022992	0.039316	0.761745	1127	2
Dpyd	3	0.023002	0.039316	0.761745	1128	2
Tlr3	3	0.023099	0.039528	0.761745	1129	1
2210404O07Rik	1	0.023116	0.039528	0.761745	1130	1
Znhit3	1	0.023116	0.039528	0.761745	1131	1
Myo5b	3	0.023153	0.039528	0.761745	1132	2
Arl5b	3	0.023176	0.039624	0.761745	1133	3
Gm12695	3	0.023176	0.039624	0.761745	1134	3
mmu-mir-7015	3	0.023205	0.039625	0.761745	1135	3
Ftsj3	2	0.023225	0.039625	0.761745	1136	1
Pxn	2	0.023225	0.039625	0.761745	1137	1
NonTargetingControlGuideForMouse_0454	1	0.023243	0.039685	0.761745	1138	1
NonTargetingControlGuideForMouse_0058	1	0.023288	0.039819	0.761745	1139	1
Olfr1062	3	0.023335	0.039893	0.761745	1140	2
4930547C10Rik	2	0.023357	0.039893	0.761745	1141	2
Mrpl22	2	0.023387	0.040104	0.761745	1142	1
Ucp1	3	0.023412	0.040104	0.761745	1143	3
Ppp1r3g	3	0.023422	0.040104	0.761745	1144	3
Btg1	3	0.023422	0.040104	0.761745	1145	1
Eif3j1	3	0.023422	0.040104	0.761745	1146	1
Lrrc26	3	0.023422	0.040104	0.761745	1147	1
Gpr126	2	0.023435	0.040104	0.761745	1148	2
Supt4a	2	0.023458	0.040104	0.761745	1149	1
Rabggta	3	0.023497	0.040104	0.761745	1150	2
Nucb2	3	0.023533	0.040104	0.761745	1151	3
Cenpv	2	0.02358	0.040109	0.761745	1152	2
Pde5a	3	0.023652	0.040318	0.761745	1153	2
Itgb7	3	0.023663	0.040318	0.761745	1154	1
Chrdl1	3	0.023743	0.040446	0.761745	1155	2
Yod1	3	0.023779	0.040446	0.761745	1156	2
Il1f8	3	0.023806	0.040446	0.761745	1157	2
Ccdc12	3	0.023834	0.040446	0.761745	1158	3
Lfng	3	0.023866	0.040551	0.761745	1159	2
Ripk4	2	0.02389	0.040861	0.761745	1160	1
Stk32c	2	0.02389	0.040861	0.761745	1161	1
Hsd3b3	2	0.02389	0.040861	0.761745	1162	1
Troap	3	0.023952	0.041172	0.761745	1163	3
Raver1	3	0.023959	0.041172	0.761745	1164	3
Appbp2	3	0.023959	0.041172	0.761745	1165	2
Fcer1g	3	0.023959	0.041172	0.761745	1166	1
Tvp23b	3	0.023997	0.041172	0.761745	1167	3
Dhx30	3	0.024007	0.041172	0.761745	1168	2
Arpc1a	3	0.024016	0.041235	0.761745	1169	3
Rbks	1	0.024043	0.041298	0.761745	1170	1
Cnot3	1	0.024098	0.041428	0.761745	1171	1
Olfr1029	3	0.024108	0.041639	0.761745	1172	2
Olfr257	3	0.024126	0.04164	0.761745	1173	3
Npepl1	3	0.024173	0.042014	0.761745	1174	3
Msl3l2	3	0.024209	0.042021	0.761745	1175	2
Atg4c	2	0.024244	0.042021	0.761745	1176	2
4921530D09Rik	3	0.02426	0.042021	0.761745	1177	2
NonTargetingControlGuideForMouse_0983	1	0.024262	0.04209	0.761745	1178	1
mmu-mir-5116	4	0.024334	0.042161	0.761745	1179	3
Prrg4	3	0.024335	0.042161	0.761745	1180	1
Pabpn1	2	0.024335	0.042214	0.761745	1181	2
Ubb	2	0.024357	0.042267	0.761745	1182	2
Kcnk6	3	0.02436	0.042267	0.761745	1183	3
Rtp3	3	0.024388	0.042268	0.761745	1184	2
Rfpl4	3	0.024399	0.042268	0.761745	1185	3
Trappc3l	3	0.02443	0.042273	0.761745	1186	2
Slc7a11	3	0.024445	0.042424	0.761745	1187	3
Galnt7	2	0.024474	0.042435	0.761745	1188	2
Ptprd	3	0.024505	0.042435	0.761745	1189	3
Polr2j	2	0.024519	0.042435	0.761745	1190	1
Gnas	3	0.024522	0.042435	0.761745	1191	2
Ampd1	3	0.024522	0.042435	0.761745	1192	1
Rhox5	3	0.024522	0.042435	0.761745	1193	1
Herc3	3	0.024527	0.042435	0.761745	1194	2
Slc26a6	3	0.024563	0.042435	0.761745	1195	3
Pomc	3	0.024563	0.042435	0.761745	1196	3
Zfp334	3	0.024564	0.042435	0.761745	1197	2
Puf60	3	0.024593	0.042547	0.761745	1198	3
Pld2	2	0.024608	0.042547	0.761745	1199	2
mmu-mir-673	3	0.024613	0.042547	0.761745	1200	3
Mrp63	2	0.024663	0.042548	0.761745	1201	1
Cd46	3	0.024675	0.042548	0.761745	1202	2
Smlr1	3	0.02471	0.042646	0.761745	1203	2
Lyar	3	0.024749	0.042646	0.761745	1204	2
Arhgef28	3	0.024791	0.042647	0.761745	1205	2
Crk	3	0.024809	0.042647	0.761745	1206	2
Cdc14b	3	0.024831	0.042647	0.761745	1207	3
Sap18	2	0.024834	0.042693	0.761745	1208	2
Popdc3	3	0.024871	0.04274	0.761745	1209	1
Haus4	2	0.024932	0.04274	0.761745	1210	1
Egr2	3	0.024968	0.04274	0.761745	1211	3
Gm5148	3	0.02501	0.042878	0.761745	1212	3
Hist2h4	3	0.025059	0.042878	0.761745	1213	1
Rex2	3	0.025059	0.042878	0.761745	1214	1
Scrt2	3	0.025059	0.042878	0.761745	1215	2
Tfcp2l1	3	0.025059	0.042878	0.761745	1216	2
Enthd2	3	0.025059	0.042878	0.761745	1217	1
Ralgps1	2	0.025087	0.042878	0.761745	1218	2
mmu-mir-128-2	3	0.025094	0.042878	0.761745	1219	3
Zfp296	1	0.025099	0.042878	0.761745	1220	1
Cxcl1	3	0.025126	0.042879	0.761745	1221	2
Fbxw2	3	0.025188	0.042879	0.761745	1222	3
Adrb1	3	0.025234	0.042879	0.761745	1223	2
Tekt2	3	0.025247	0.042879	0.761745	1224	1
Ddhd2	3	0.025301	0.042884	0.761745	1225	1
Osbpl10	3	0.025339	0.042884	0.761745	1226	3
Tacr3	3	0.025354	0.04303	0.761745	1227	1
Rad9a	2	0.025363	0.043176	0.761745	1228	1
Capn11	2	0.025363	0.043176	0.761745	1229	1
Lyl1	3	0.025402	0.043183	0.761745	1230	3
Usp53	3	0.025407	0.043183	0.761745	1231	2
Hspe1	1	0.025417	0.043183	0.761745	1232	1
Naa30	2	0.02553	0.043567	0.761745	1233	2
Jak3	3	0.025596	0.043568	0.761745	1234	1
Ucn3	3	0.025596	0.043568	0.761745	1235	1
Lrrc2	3	0.025596	0.043568	0.761745	1236	1
Vmn1r176	3	0.025596	0.043568	0.761745	1237	2
Madcam1	3	0.025596	0.043568	0.761745	1238	1
Chst5	2	0.025597	0.043653	0.761745	1239	1
Rad51ap1	2	0.02564	0.043706	0.761745	1240	2
Mlxipl	3	0.025652	0.043758	0.761745	1241	2
Fam47c	3	0.02572	0.043758	0.761745	1242	3
Wibg	3	0.025755	0.043758	0.761745	1243	3
Pigm	3	0.025784	0.043758	0.761745	1244	2
Nova2	3	0.025813	0.043758	0.761745	1245	2
Smtnl2	3	0.025874	0.043759	0.761745	1246	2
mmu-mir-6389	3	0.025891	0.043759	0.761745	1247	2
Gm853	3	0.025907	0.043759	0.761745	1248	2
Adipor2	3	0.025948	0.043759	0.761745	1249	3
Serhl	1	0.025954	0.043759	0.761745	1250	1
Ufm1	3	0.025998	0.043759	0.761745	1251	2
Plp2	3	0.026021	0.043759	0.761745	1252	2
Gm11437	3	0.026025	0.043759	0.761745	1253	3
Olfr821	3	0.02605	0.044065	0.761745	1254	2
Ccny	2	0.026064	0.044065	0.761745	1255	1
Akap9	2	0.026064	0.044065	0.761745	1256	1
Tgfa	1	0.026136	0.044065	0.761745	1257	1
1700037H04Rik	3	0.026147	0.044065	0.761745	1258	3
Cstf2t	3	0.026212	0.044066	0.761745	1259	3
Fbll1	3	0.026239	0.044066	0.761745	1260	3
Olfr564	3	0.026239	0.044066	0.761745	1261	2
Abcb5	3	0.026239	0.044066	0.761745	1262	2
Zbtb16	3	0.02624	0.044066	0.761745	1263	3
NonTargetingControlGuideForMouse_0135	1	0.026263	0.044234	0.761745	1264	1
Olfr1489	2	0.026347	0.044352	0.761745	1265	2
Olfr1368	3	0.02635	0.044407	0.761745	1266	3
Vmn1r198	3	0.02636	0.044407	0.761745	1267	3
Ppp2ca	1	0.026372	0.044407	0.761745	1268	1
Parvb	3	0.026373	0.044407	0.761745	1269	2
Prl7c1	3	0.026377	0.044407	0.761745	1270	3
Otud7a	3	0.026384	0.044408	0.761745	1271	3
Dennd4a	3	0.026393	0.044408	0.761745	1272	3
S100b	3	0.026418	0.044564	0.761745	1273	3
Coq7	3	0.026427	0.044564	0.761745	1274	1
Hist1h4b	2	0.026433	0.044564	0.761745	1275	2
Ccdc153	2	0.026441	0.044565	0.761745	1276	1
mmu-mir-6942	3	0.026473	0.044665	0.761745	1277	3
Pnma2	3	0.026532	0.044666	0.761745	1278	3
Car2	2	0.026545	0.044769	0.761745	1279	2
Slc9a5	3	0.026546	0.044769	0.761745	1280	2
Hspb1	3	0.026573	0.044769	0.761745	1281	3
Mamdc2	3	0.026588	0.044769	0.761745	1282	2
Btbd9	3	0.026634	0.044769	0.761745	1283	3
0610040J01Rik	3	0.026637	0.044769	0.761745	1284	3
Pdzd7	3	0.026656	0.044769	0.761745	1285	3
Rnf145	3	0.026671	0.044769	0.761745	1286	2
Aldob	3	0.026729	0.044769	0.761745	1287	3
mmu-mir-92b	2	0.026764	0.044769	0.761745	1288	1
Vmn2r92	2	0.026764	0.044769	0.761745	1289	1
Akt1s1	2	0.026764	0.044769	0.761745	1290	1
mmu-mir-6953	2	0.026764	0.044769	0.761745	1291	1
Trabd	2	0.026764	0.044769	0.761745	1292	2
Nacc2	2	0.026774	0.044769	0.761745	1293	2
Spred3	3	0.026782	0.044769	0.761745	1294	3
Morn3	3	0.026797	0.04484	0.761745	1295	3
Gabarapl2	3	0.026822	0.044912	0.761745	1296	3
Ttc18	3	0.026839	0.044912	0.761745	1297	2
Dnm2	3	0.026839	0.044912	0.761745	1298	2
Gltscr1	3	0.026841	0.044912	0.761745	1299	3
Eml4	3	0.026883	0.044912	0.761745	1300	2
Olfr1054	3	0.026883	0.044912	0.761745	1301	1
Cdk5rap3	3	0.026883	0.044912	0.761745	1302	1
Tigd4	3	0.026883	0.044912	0.761745	1303	2
Smg1	3	0.026883	0.044912	0.761745	1304	1
Cct4	3	0.026883	0.044912	0.761745	1305	2
Hrh4	3	0.02694	0.044912	0.761745	1306	2
Vwa3a	3	0.02694	0.044912	0.761745	1307	2
Tmtc1	3	0.02694	0.044912	0.761745	1308	2
Cphx1	1	0.027073	0.04515	0.761745	1309	1
Fubp1	3	0.027095	0.04515	0.761745	1310	2
Ankrd44	2	0.027145	0.04515	0.761745	1311	2
Mesp2	2	0.027169	0.04515	0.761745	1312	2
Atf7	3	0.027231	0.045248	0.761745	1313	2
Kcng3	2	0.027266	0.045249	0.761745	1314	2
Flot1	3	0.027285	0.045249	0.761745	1315	1
Zscan22	3	0.027304	0.045404	0.761745	1316	3
Gpr97	3	0.027304	0.045404	0.761745	1317	3
Polr3gl	3	0.027304	0.045404	0.761745	1318	3
Ube2b	3	0.027304	0.045404	0.761745	1319	3
Pced1a	3	0.027318	0.04556	0.761745	1320	2
Creg2	3	0.027347	0.04556	0.761745	1321	2
Cenpj	3	0.027392	0.045571	0.761745	1322	2
Ankrd9	3	0.027415	0.045577	0.761745	1323	2
NonTargetingControlGuideForMouse_0168	1	0.027446	0.045642	0.761745	1324	1
2021-03-02	3	0.027474	0.045707	0.761745	1325	2
Gm815	3	0.027579	0.045713	0.761745	1326	1
Pabpc4	3	0.027579	0.045713	0.761745	1327	1
Vav3	3	0.027579	0.045713	0.761745	1328	2
mmu-mir-17	3	0.027579	0.045713	0.761745	1329	1
Cyp2w1	3	0.027579	0.045713	0.761745	1330	1
NonTargetingControlGuideForMouse_0723	1	0.027591	0.04578	0.761745	1331	1
NonTargetingControlGuideForMouse_0155	1	0.027628	0.045916	0.761745	1332	1
NonTargetingControlGuideForMouse_0562	1	0.027682	0.046055	0.761745	1333	1
mmu-mir-669g	2	0.027741	0.046223	0.761745	1334	2
Kir3dl2	3	0.027747	0.046223	0.761745	1335	3
Doc2a	3	0.027776	0.046224	0.761745	1336	2
Rgs8	3	0.027789	0.046224	0.761745	1337	3
Cacng5	2	0.027796	0.046224	0.761745	1338	2
mmu-mir-7029	3	0.02782	0.046228	0.761745	1339	2
Mug2	3	0.027874	0.046228	0.761745	1340	1
St18	3	0.027912	0.046442	0.761745	1341	3
Npbwr1	2	0.027912	0.046442	0.761745	1342	1
Prune2	3	0.027928	0.046442	0.761745	1343	2
Supt3	3	0.027947	0.046442	0.761745	1344	3
Eef2	2	0.027948	0.046442	0.761745	1345	1
AI464131	3	0.027957	0.046442	0.761745	1346	3
Atp10d	3	0.027972	0.046442	0.761745	1347	3
Syt4	2	0.027975	0.046442	0.761745	1348	2
Mcoln1	3	0.027995	0.046442	0.761745	1349	3
Fem1c	2	0.027997	0.046442	0.761745	1350	2
Fer1l4	2	0.02802	0.046442	0.761745	1351	2
Gpatch4	1	0.028037	0.046442	0.761745	1352	1
mmu-mir-466b-3	1	0.028037	0.046442	0.761745	1353	1
mmu-mir-6342	3	0.028081	0.046442	0.761745	1354	2
Xlr3b	2	0.028082	0.046442	0.761745	1355	2
Prpf39	2	0.028088	0.046442	0.761745	1356	2
Ankar	3	0.02811	0.046676	0.76445	1357	2
Peg3	3	0.028111	0.046676	0.76445	1358	3
Tmem173	3	0.028202	0.047005	0.766417	1359	3
Cpsf3	3	0.028302	0.047257	0.766417	1360	2
mmu-mir-742	3	0.028302	0.047257	0.766417	1361	1
Rdh13	2	0.028308	0.047257	0.766417	1362	2
Shmt2	3	0.028331	0.047257	0.766417	1363	3
Wdr83	1	0.028383	0.04737	0.766417	1364	1
Ghsr	3	0.028396	0.04737	0.766417	1365	2
mmu-mir-6914	3	0.028402	0.04737	0.766417	1366	3
Ezh1	3	0.028427	0.04737	0.766417	1367	3
Sgk2	3	0.028468	0.047497	0.766417	1368	3
Neb	3	0.028478	0.047611	0.766417	1369	3
Commd1	2	0.028486	0.047834	0.766417	1370	2
Htr3a	3	0.028496	0.047834	0.766417	1371	3
Tgoln1	2	0.028504	0.047834	0.766417	1372	2
Sufu	2	0.028522	0.047834	0.766417	1373	1
Fbp1	2	0.028522	0.047834	0.766417	1374	2
Aard	2	0.028522	0.047834	0.766417	1375	1
Wdr11	3	0.028543	0.047991	0.766417	1376	1
Trim26	3	0.028543	0.047991	0.766417	1377	2
Hao2	2	0.028559	0.047991	0.766417	1378	2
Olfr67	3	0.028624	0.047991	0.766417	1379	1
Aldoart2	2	0.02863	0.047991	0.766417	1380	2
Taf13	1	0.028738	0.047997	0.766417	1381	1
Mafk	2	0.028744	0.048002	0.766417	1382	2
Snx8	3	0.028749	0.048002	0.766417	1383	3
Meox2	3	0.028758	0.048002	0.766417	1384	2
Ube2l6	1	0.028774	0.048002	0.766417	1385	1
Casp9	3	0.028777	0.048002	0.766417	1386	3
1700092M07Rik	3	0.028849	0.048002	0.766417	1387	3
Plcg2	3	0.028849	0.048002	0.766417	1388	3
Rnf167	2	0.028868	0.048002	0.766417	1389	2
Fam21	3	0.028891	0.048002	0.766417	1390	1
Ldlrap1	3	0.028945	0.048002	0.766417	1391	1
Zfp952	1	0.028974	0.048002	0.766417	1392	1
Dock2	1	0.028974	0.048002	0.766417	1393	1
Ctgf	2	0.029004	0.048062	0.766671	1394	2
Kcnh7	3	0.029016	0.048121	0.766671	1395	3
Ptgs1	3	0.029065	0.048122	0.766671	1396	3
mmu-mir-8113	3	0.029107	0.04837	0.769519	1397	2
Gltpd1	2	0.029132	0.04837	0.769519	1398	1
mmu-mir-7057	3	0.029186	0.049109	0.778498	1399	1
Cct5	3	0.029186	0.049109	0.778498	1400	1
Srek1	3	0.029186	0.049109	0.778498	1401	2
Upk3b	3	0.029186	0.049109	0.778498	1402	2
Blcap	3	0.029186	0.049109	0.778498	1403	1

## Sheet: Data_S2b
Data S2. Candidates identified to influence CTCF boundary in genome-wide CRISPR screens
Data S2b. List of genes identified in primary screen (GeCKOv2 library A2) by comparing double positive population (boundary-disrupted) with mCherry positive population (wild-type) - (CTCF boundary associated candidates, cut-off: p<0.05). MAGeCK algorithm was used for the analysis of CRISPR screens and associated statistics below, see Methods
id	num	pos|score	pos|p-value	pos|fdr	pos|rank	pos|goodsgrna
Det1	3	4.8298e-06	2.4404e-06	0.054455	1	3
Maz	3	2.6703e-05	6.8775e-06	0.076733	2	2
Kdm8	2	5.3407e-05	1.1315e-05	0.084158	3	1
Tpi1	3	7.2153e-05	2.5957e-05	0.142664	4	3
Sco1	2	0.00011014	5.4355e-05	0.142664	5	2
Xpr1	3	0.00012509	5.7904e-05	0.142664	6	3
Rbl1	3	0.00013351	5.8348e-05	0.142664	7	1
Thoc2	3	0.0001356	5.8792e-05	0.142664	8	3
Slc25a26	2	0.00014547	6.3229e-05	0.142664	9	2
Rfwd2	3	0.00015635	6.8997e-05	0.142664	10	2
Pgam2	3	0.00016333	7.0328e-05	0.142664	11	2
Tti2	3	0.00018022	7.8315e-05	0.145627	12	3
Mtrf1l	3	0.00018691	8.5415e-05	0.146611	13	3
Olfr124	3	0.00020052	0.00010094	0.160891	14	2
Trmt6	3	0.00024031	0.00014354	0.172772	15	1
Rnase6	3	0.0002639	0.00016484	0.172772	16	2
Olfr204	2	0.00026563	0.00016528	0.172772	17	2
Copa	2	0.00026702	0.00016661	0.172772	18	2
Dhx35	3	0.0002679	0.00016661	0.172772	19	2
Abce1	2	0.00027677	0.0001675	0.172772	20	2
Vmn1r31	3	0.00029371	0.00018969	0.172772	21	2
Tm6sf2	3	0.00032235	0.00019057	0.172772	22	3
Lcn2	3	0.00034711	0.00019945	0.172772	23	1
Cdc5l	2	0.00037382	0.00021498	0.172772	24	1
Ctss	3	0.00038277	0.00021897	0.172772	25	3
Kpna2	3	0.00038786	0.00022297	0.172772	26	3
Exph5	3	0.00040105	0.00022651	0.172772	27	3
Rbm28	3	0.00040906	0.00022696	0.172772	28	2
Dnali1	2	0.00040941	0.00022696	0.172772	29	1
Ube2t	2	0.00041296	0.00023228	0.172772	30	2
Dmpk	2	0.00042683	0.00027089	0.180225	31	2
Ddx56	3	0.00045389	0.00028109	0.180225	32	2
mmu-mir-592	4	0.00045712	0.00028686	0.180225	33	4
Nme3	3	0.00047859	0.00028997	0.180225	34	2
Krtap9-3	3	0.00048396	0.00028997	0.180225	35	2
Sec16a	3	0.00048604	0.00029085	0.180225	36	3
Akap6	3	0.00050728	0.00029884	0.180225	37	1
Rarres1	3	0.00054436	0.00032768	0.192418	38	3
Htr1f	3	0.0005763	0.0003756	0.195494	39	3
Nrxn2	3	0.00059153	0.00041598	0.195494	40	2
mmu-mir-875	3	0.00060347	0.00042175	0.195494	41	2
Asun	3	0.00060498	0.00042175	0.195494	42	2
Trim39	2	0.00060519	0.00042175	0.195494	43	1
Smndc1	2	0.00061322	0.00042175	0.195494	44	2
Trem3	3	0.00062768	0.00042219	0.195494	45	3
Nans	1	0.00063199	0.00042752	0.195494	46	1
mmu-mir-7018	3	0.00064621	0.00042796	0.195494	47	2
Mtpap	2	0.00065858	0.00042885	0.195494	48	1
mmu-mir-8094	3	0.00066744	0.00042929	0.195494	49	2
Coq4	2	0.00069418	0.00054998	0.224242	50	2
Smo	3	0.00070653	0.00056862	0.224242	51	2
Sf3a2	3	0.00072083	0.00057483	0.224242	52	1
Hspa9	2	0.00076191	0.00058503	0.224242	53	2
Olfr1329	3	0.00077421	0.00058548	0.224242	54	3
mmu-mir-8117	2	0.0007802	0.00058548	0.224242	55	2
Rps8	3	0.00081239	0.00059968	0.224242	56	2
Fzd2	3	0.00082759	0.00060012	0.224242	57	3
Ccnd1	3	0.0008488	0.00060056	0.224242	58	3
Elane	3	0.00090157	0.00060944	0.224242	59	3
Sppl3	3	0.00090765	0.00060944	0.224242	60	1
Faxc	3	0.00092926	0.00061876	0.224242	61	3
Sh3gl1	3	0.00093794	0.00063384	0.224242	62	3
Ssfa2	2	0.00094331	0.00063384	0.224242	63	2
Eif3a	2	0.00096505	0.00064316	0.224242	64	2
Matn2	2	0.0009789	0.00066978	0.229931	65	1
Rpl7	1	0.00098804	0.00068886	0.232898	66	1
2310022A10Rik	2	0.00104	0.00075808	0.242156	67	2
Msx2	2	0.0010501	0.00076829	0.242156	68	1
Shox2	3	0.0010507	0.00076829	0.242156	69	3
Phf1	3	0.0010617	0.00077006	0.242156	70	3
Zfp598	2	0.0010818	0.00077051	0.242156	71	2
Gal3st4	3	0.0010945	0.00078515	0.243331	72	1
0610009B22Rik	3	0.0011212	0.00084239	0.253927	73	3
Vmn1r163	2	0.0011212	0.00084239	0.253927	74	1
Clns1a	3	0.0011478	0.00085348	0.253927	75	3
Heg1	3	0.0011988	0.00090717	0.259647	76	2
Krtap26-1	3	0.0012012	0.00090717	0.259647	77	2
Bsg	3	0.0012094	0.00090761	0.259647	78	2
Ttc27	2	0.001228	0.00092092	0.26012	79	1
Taf1a	3	0.0012485	0.00097905	0.269833	80	3
Sfrp5	3	0.0012545	0.00097949	0.269833	81	2
Ndufa1	3	0.0012998	0.00099458	0.270647	82	2
Itpkb	3	0.0013079	0.0010079	0.270965	83	3
NonTargetingControlGuideForMouse_0854	1	0.0013174	0.00107	0.284241	84	1
Exoc5	3	0.0013262	0.0011343	0.293192	85	3
Card10	3	0.0013575	0.0011645	0.293192	86	2
Emp2	3	0.0013613	0.001165	0.293192	87	2
Msx3	2	0.0013639	0.0011685	0.293192	88	2
Stard3nl	3	0.0013666	0.0011694	0.293192	89	3
Seh1l	2	0.0014415	0.0012315	0.302089	90	1
Zbtb43	3	0.001447	0.001232	0.302089	91	3
Cav3	3	0.0014594	0.0012617	0.304864	92	3
Rpl19	2	0.0014771	0.001279	0.304864	93	1
Ftsj3	3	0.0014974	0.0012981	0.304864	94	2
Sdf4	3	0.0015087	0.0013345	0.304864	95	3
Atp8b4	3	0.00152	0.0013527	0.304864	96	3
Slc14a1	3	0.0015213	0.0013527	0.304864	97	1
Eif4e	2	0.0015249	0.0013535	0.304864	98	2
Adat3	2	0.0015634	0.0013708	0.304864	99	2
Rpl36a	2	0.0015845	0.0014059	0.304864	100	2
Igf2r	3	0.0015857	0.0014059	0.304864	101	2
Galns	3	0.0016124	0.0014063	0.304864	102	3
Muc5ac	3	0.001628	0.0014072	0.304864	103	2
Slc22a18	3	0.0016553	0.0014228	0.305265	104	2
Card11	3	0.0016716	0.0014729	0.308696	105	3
Prkacb	2	0.0016729	0.0014729	0.308696	106	2
Mrgprb2	2	0.0016846	0.0015168	0.308696	107	2
Rpl13	2	0.0016905	0.0015173	0.308696	108	1
Ecel1	3	0.0017239	0.0015528	0.308696	109	2
Tas2r108	3	0.0017347	0.0015905	0.308696	110	2
Casc3	3	0.0017387	0.0015905	0.308696	111	3
Chst7	3	0.001762	0.0015905	0.308696	112	3
Stoml2	3	0.0017644	0.0015905	0.308696	113	3
Gm5803	3	0.0017881	0.0015909	0.308696	114	1
L3mbtl1	3	0.0017882	0.0015909	0.308696	115	3
Zfp407	1	0.0018248	0.0016273	0.309718	116	1
Id4	3	0.0018862	0.0016286	0.309718	117	2
Slfn4	3	0.0018888	0.0016513	0.309718	118	2
Gm7168	2	0.001904	0.0016517	0.309718	119	2
Baz1a	3	0.0019673	0.0017205	0.311098	120	3
S100a6	3	0.0019748	0.0017205	0.311098	121	2
Gcat	3	0.0019748	0.0017205	0.311098	122	1
Nadk	3	0.0019848	0.0017405	0.311098	123	3
Nanos1	3	0.001997	0.0017405	0.311098	124	2
Limch1	2	0.0020423	0.0017955	0.311098	125	2
Cdkn1b	3	0.0020548	0.0017955	0.311098	126	2
Selenbp2	3	0.0020985	0.0019108	0.311098	127	3
Sde2	3	0.0021081	0.0019534	0.311098	128	2
Olfr287	3	0.0021099	0.0019534	0.311098	129	3
Mak16	2	0.0021529	0.0019956	0.311098	130	2
Ruvbl2	1	0.0021719	0.0019969	0.311098	131	1
Pck1	2	0.0021897	0.0020023	0.311098	132	2
Adam11	2	0.0022241	0.0020027	0.311098	133	2
Gm9047	3	0.0022664	0.0020036	0.311098	134	3
Olfr395	3	0.0022681	0.0020036	0.311098	135	1
Urah	3	0.0022821	0.0020049	0.311098	136	3
Hist1h2bl	2	0.0022952	0.0020058	0.311098	137	1
Pnpo	3	0.0023214	0.002032	0.311098	138	1
Ctxn1	2	0.0023308	0.002032	0.311098	139	1
Plcb4	3	0.0023712	0.0020781	0.311098	140	3
Utp3	2	0.0023716	0.0020781	0.311098	141	2
mmu-mir-7214	3	0.0023747	0.0020781	0.311098	142	1
6330416G13Rik	2	0.0023811	0.0020786	0.311098	143	2
Cntd1	3	0.0024281	0.002111	0.311098	144	2
Ccl26	3	0.0024398	0.0021114	0.311098	145	2
Gata6	3	0.0024432	0.0021114	0.311098	146	3
Map4k2	2	0.002473	0.0021664	0.311098	147	1
Tshb	3	0.0024814	0.0021664	0.311098	148	1
Sars	1	0.0025012	0.0021664	0.311098	149	1
Mib2	3	0.0025029	0.0021664	0.311098	150	3
Zzef1	3	0.0025245	0.0021669	0.311098	151	3
Fancf	2	0.0025441	0.0021669	0.311098	152	2
Sgtb	1	0.0025547	0.0021669	0.311098	153	1
Hist3h2ba	3	0.0025663	0.0021669	0.311098	154	3
Mctp1	2	0.0025797	0.0022001	0.311098	155	1
Pfdn2	3	0.002588	0.0022006	0.311098	156	1
Cnn1	3	0.0026068	0.0022019	0.311098	157	2
Ccdc84	3	0.0026099	0.0022028	0.311098	158	2
Caps2	2	0.0026369	0.0028817	0.385605	159	2
Olfr1320	3	0.0026413	0.0028821	0.385605	160	3
Gpr4	3	0.0026502	0.0028826	0.385605	161	2
Fcf1	2	0.0026571	0.0028835	0.385605	162	2
Pdp1	3	0.0026723	0.0028844	0.385605	163	3
Prss42	3	0.0026946	0.0029154	0.385605	164	2
Lsm2	3	0.0027111	0.0029482	0.385605	165	3
Olfr1402	3	0.0027132	0.0029482	0.385605	166	3
Isg20l2	1	0.0027327	0.0030206	0.385605	167	1
D830030K20Rik	2	0.0027575	0.0030547	0.385605	168	1
Hdac9	3	0.0027728	0.0030547	0.385605	169	2
Gm4980	3	0.0027746	0.0030547	0.385605	170	1
G6pc	3	0.0027746	0.0030547	0.385605	171	3
Phkg2	3	0.0028612	0.0030561	0.385605	172	3
Mzf1	3	0.0029079	0.0032344	0.385605	173	3
mmu-mir-3470a	2	0.0029352	0.0032593	0.385605	174	1
Ms4a4d	3	0.0029438	0.0032593	0.385605	175	3
Ankle1	3	0.0029603	0.0032597	0.385605	176	2
Galnt18	2	0.0029708	0.0032597	0.385605	177	2
Muc6	2	0.0029938	0.0032606	0.385605	178	2
Nr2c1	2	0.0029977	0.0032606	0.385605	179	2
Hspa1a	2	0.0030055	0.0032611	0.385605	180	2
Nr2c2	3	0.0030112	0.0032611	0.385605	181	3
Dysf	2	0.0030133	0.0032992	0.385605	182	2
Zfp513	3	0.0030145	0.0032997	0.385605	183	2
Tmem72	2	0.003031	0.0033006	0.385605	184	2
Otx2	2	0.0030775	0.0033338	0.385605	185	2
Rassf2	3	0.0030797	0.0033338	0.385605	186	2
Rundc3b	3	0.0030864	0.0033338	0.385605	187	2
Gyg	2	0.0031138	0.0033343	0.385605	188	2
AI593442	3	0.0031194	0.0033343	0.385605	189	3
Gphn	3	0.0031211	0.0033343	0.385605	190	1
Nup214	3	0.0031301	0.0033343	0.385605	191	3
Uros	2	0.0031357	0.0033343	0.385605	192	2
Esrra	3	0.003147	0.0033693	0.385605	193	2
Tmem50b	2	0.0031486	0.0033693	0.385605	194	2
Sox12	3	0.0031744	0.0033698	0.385605	195	2
Psma4	2	0.0032342	0.0035362	0.393973	196	2
Qrich2	3	0.0033288	0.003695	0.393973	197	2
Slc25a5	2	0.0033441	0.0037354	0.393973	198	1
Maats1	2	0.0033651	0.0037363	0.393973	199	2
Hyi	3	0.003371	0.0037363	0.393973	200	3
Bsdc1	3	0.0033855	0.0037367	0.393973	201	3
Mettl25	3	0.0033875	0.0037367	0.393973	202	1
Uggt2	3	0.0033915	0.0037367	0.393973	203	3
Rragc	3	0.0033987	0.0037367	0.393973	204	3
Rqcd1	2	0.0034685	0.0038126	0.393973	205	1
Tubd1	3	0.0034978	0.0038139	0.393973	206	2
Olfr824	3	0.003512	0.0038144	0.393973	207	2
Mtif2	3	0.003521	0.0038388	0.393973	208	2
1700010I14Rik	3	0.0035474	0.0038388	0.393973	209	1
Adprm	3	0.0035658	0.0038392	0.393973	210	2
Ipo13	2	0.0035751	0.0038392	0.393973	211	1
Tmem225	3	0.0035793	0.0038392	0.393973	212	3
Btbd16	3	0.0036007	0.0038419	0.393973	213	1
Ccdc92	3	0.0036417	0.0038445	0.393973	214	2
Stfa1	3	0.0036539	0.0038463	0.393973	215	1
mmu-mir-7078	4	0.0037346	0.0038485	0.393973	216	2
Rpf1	2	0.0037528	0.0038485	0.393973	217	1
4930407I10Rik	1	0.003783	0.003849	0.393973	218	1
Hmbs	3	0.003843	0.0038942	0.396786	219	3
Mb	3	0.0039154	0.0039728	0.402948	220	2
Fer1l4	3	0.0039469	0.0048939	0.481942	221	2
Mlh1	2	0.0039682	0.0058164	0.481942	222	2
Tppp3	1	0.0039967	0.0058599	0.481942	223	1
Fam136a	2	0.0040371	0.0058608	0.481942	224	2
Zmynd19	3	0.004052	0.0058612	0.481942	225	2
Dis3	3	0.0040801	0.0059797	0.481942	226	1
Pcdhb22	3	0.0041115	0.0060223	0.481942	227	2
Ncaph2	3	0.0041599	0.0060462	0.481942	228	2
Tln2	3	0.0041758	0.0060467	0.481942	229	3
Nat10	3	0.0041866	0.0060467	0.481942	230	2
Olfr1006	1	0.0042103	0.0060498	0.481942	231	1
Olfr368	3	0.0042182	0.0060502	0.481942	232	2
Smarce1	3	0.0042398	0.0060511	0.481942	233	3
H60b	3	0.0042399	0.0060511	0.481942	234	3
Agr2	3	0.004277	0.0060516	0.481942	235	2
Pclo	2	0.0042858	0.0060525	0.481942	236	2
Prob1	3	0.0042931	0.0060525	0.481942	237	2
Tyrp1	3	0.0043073	0.0060529	0.481942	238	3
mmu-mir-3060	3	0.00434	0.0060924	0.481942	239	2
Rnf219	3	0.0043464	0.0060924	0.481942	240	1
Tceanc	3	0.0043559	0.0061359	0.481942	241	2
Ndp	2	0.0043705	0.0061372	0.481942	242	2
Triml2	3	0.0043916	0.0061376	0.481942	243	2
Ccdc97	2	0.0043964	0.0061376	0.481942	244	2
Tmem106c	3	0.0044546	0.0061399	0.481942	245	3
Elfn2	3	0.0044575	0.0061399	0.481942	246	3
Kat8	2	0.0044634	0.0061807	0.481942	247	2
Myo5c	3	0.004472	0.0061811	0.481942	248	3
Trabd	3	0.0045083	0.0062286	0.481942	249	3
Tnnc1	3	0.0045273	0.0062291	0.481942	250	3
Olfr635	3	0.0045328	0.0062291	0.481942	251	1
Fam213a	3	0.0045401	0.0062295	0.481942	252	3
Tfap2a	2	0.0046114	0.0063511	0.481942	253	2
NonTargetingControlGuideForMouse_0584	1	0.0046375	0.0064147	0.481942	254	1
Eef1g	2	0.004641	0.006478	0.481942	255	2
Tmem218	3	0.0046418	0.006478	0.481942	256	2
Eif3b	2	0.0046453	0.006478	0.481942	257	2
Dmrtc1c2	3	0.0046659	0.006478	0.481942	258	1
Entpd5	3	0.0046705	0.006478	0.481942	259	3
Syne1	3	0.0046745	0.006478	0.481942	260	2
Mrgprh	3	0.0047486	0.0064984	0.481942	261	3
Megf8	3	0.0047487	0.0064984	0.481942	262	2
Nprl2	3	0.0047723	0.0065024	0.481942	263	1
Gltp	3	0.0047758	0.0065024	0.481942	264	3
Nsun4	2	0.0047831	0.0065028	0.481942	265	1
mmu-mir-680-3	2	0.0048186	0.006505	0.481942	266	1
Kcnj9	3	0.0048256	0.006505	0.481942	267	2
Olfr564	2	0.0048291	0.006505	0.481942	268	2
Klrg1	3	0.0048412	0.0065055	0.481942	269	3
mmu-mir-1943	2	0.0048787	0.0065073	0.481942	270	2
Abca7	3	0.0048788	0.0065073	0.481942	271	3
Abcc9	3	0.0048795	0.0065073	0.481942	272	3
Tuba1c	2	0.0048897	0.006509	0.481942	273	2
Cdh20	3	0.0049026	0.0065095	0.481942	274	3
4932416K20Rik	3	0.004907	0.0065925	0.481942	275	2
Syt12	2	0.0049161	0.0065925	0.481942	276	2
Cops6	2	0.0049211	0.0065925	0.481942	277	2
2610018G03Rik	3	0.0049321	0.0065929	0.481942	278	1
Plekhm2	2	0.0049336	0.0065929	0.481942	279	2
Ube2f	3	0.0049534	0.0066342	0.481942	280	3
Nanos2	3	0.0050119	0.0067171	0.481942	281	1
Bysl	3	0.0050552	0.0067548	0.481942	282	3
Agap1	3	0.0050647	0.0067548	0.481942	283	3
Cxcl12	3	0.0050773	0.0067548	0.481942	284	3
Tmem191c	3	0.0050917	0.0067553	0.481942	285	1
Uox	3	0.0050931	0.0067553	0.481942	286	3
Gm1993	1	0.0051182	0.0067864	0.481942	287	1
Ctse	3	0.0051327	0.0067868	0.481942	288	3
Fbll1	3	0.0051375	0.0067868	0.481942	289	3
Naip2	3	0.005145	0.0067868	0.481942	290	2
Med20	1	0.0051538	0.0067868	0.481942	291	1
Zkscan17	2	0.0051587	0.0067899	0.481942	292	2
Srsf6	2	0.0052093	0.0067903	0.481942	293	2
Cbx6	2	0.0052448	0.0067921	0.481942	294	1
Asb7	3	0.0052514	0.0067921	0.481942	295	2
Adamts2	2	0.0052692	0.0068973	0.481942	296	2
Lyl1	3	0.0052965	0.0070535	0.481942	297	2
1110004E09Rik	2	0.0053029	0.0070535	0.481942	298	2
Tmem91	2	0.0053159	0.0070539	0.481942	299	1
Naa10	3	0.0053271	0.0070561	0.481942	300	2
mmu-mir-1900	2	0.0053406	0.0070566	0.481942	301	2
Rab8a	3	0.0053578	0.0070619	0.481942	302	3
Serpinb6a	3	0.0053578	0.0070619	0.481942	303	2
2410076I21Rik	3	0.0053666	0.0070619	0.481942	304	3
Clec16a	2	0.0054224	0.0071413	0.481942	305	1
Spg7	3	0.0054325	0.0071418	0.481942	306	3
Gpx8	2	0.0054934	0.0071981	0.481942	307	1
Tmem204	3	0.0054944	0.0071981	0.481942	308	2
1110008F13Rik	3	0.0055175	0.0071986	0.481942	309	2
Shank3	3	0.0055253	0.0072296	0.481942	310	3
NonTargetingControlGuideForMouse_0940	1	0.0055455	0.0072902	0.481942	311	1
Appl2	3	0.0055478	0.0073503	0.481942	312	2
Eif3f	2	0.0055644	0.0073521	0.481942	313	1
Fam110a	3	0.0055707	0.0073521	0.481942	314	2
Focad	2	0.005576	0.0073521	0.481942	315	2
Cdhr2	3	0.0055856	0.0073525	0.481942	316	3
Tmod1	3	0.0056092	0.0074648	0.481942	317	3
Sstr1	3	0.0056104	0.0074648	0.481942	318	2
Cct6a	3	0.0056463	0.0074661	0.481942	319	2
Vmn1r174	3	0.0056553	0.0074666	0.481942	320	2
Aurkb	1	0.0056701	0.0074714	0.481942	321	1
Morc3	3	0.0056752	0.0074714	0.481942	322	3
Oit3	3	0.0056771	0.0074714	0.481942	323	1
Mars2	1	0.0056968	0.0074719	0.481942	324	1
Trim42	2	0.0057064	0.0075003	0.481942	325	2
Ciao1	3	0.0057303	0.0075007	0.481942	326	1
Lce3a	2	0.0057528	0.0075021	0.481942	327	2
Heatr5a	3	0.0058053	0.0076303	0.481942	328	3
Tm9sf4	3	0.0058276	0.0076307	0.481942	329	3
Cdc25b	3	0.0058277	0.0076307	0.481942	330	3
Bco2	3	0.0058367	0.0076321	0.481942	331	1
Rps6kl1	2	0.0058662	0.0076321	0.481942	332	1
Mybpc3	3	0.0058733	0.0076321	0.481942	333	2
Olfr455	3	0.0058899	0.0076325	0.481942	334	2
Guk1	3	0.0058916	0.0076325	0.481942	335	2
Znhit3	1	0.0059015	0.0076325	0.481942	336	1
Cklf	2	0.0059194	0.0076325	0.481942	337	1
Smpdl3a	3	0.0059431	0.0076729	0.481942	338	1
Gm14288	3	0.0059607	0.0077208	0.481942	339	2
Phf3	2	0.0059819	0.0077213	0.481942	340	2
Slamf8	3	0.0059822	0.0077213	0.481942	341	3
Orm2	2	0.0059904	0.0077661	0.481942	342	1
Renbp	3	0.0059963	0.0077661	0.481942	343	1
Hist1h3a	3	0.0060255	0.0077678	0.481942	344	3
mmu-mir-1971	4	0.0060391	0.0077683	0.481942	345	1
Olfr1322	3	0.0060573	0.0077696	0.481942	346	3
Gm826	3	0.0060946	0.0077714	0.481942	347	3
Iyd	3	0.0060999	0.0077714	0.481942	348	2
Atp9a	3	0.0061027	0.0077718	0.481942	349	2
Eci2	3	0.0061205	0.0077745	0.481942	350	3
Dimt1	3	0.006128	0.0078779	0.481942	351	2
Gmfb	3	0.0061464	0.0078783	0.481942	352	3
Rptor	3	0.0061514	0.0078783	0.481942	353	2
Fam19a1	3	0.0061518	0.0078783	0.481942	354	3
Mink1	3	0.0061559	0.0078783	0.481942	355	2
mmu-mir-192	4	0.006158	0.0078783	0.481942	356	4
Polq	2	0.006165	0.0079271	0.481942	357	2
Ido2	3	0.0062078	0.0080385	0.481942	358	3
Bpifb2	3	0.0062357	0.0080984	0.481942	359	1
Hhipl2	2	0.0062389	0.0081006	0.481942	360	2
Dctn2	1	0.0062576	0.0081579	0.481942	361	1
Olfr597	3	0.0063154	0.0081632	0.481942	362	2
Trmt5	3	0.0063212	0.0081641	0.481942	363	2
Nr4a1	3	0.0063512	0.0082413	0.481942	364	3
Umps	3	0.0063545	0.0082431	0.481942	365	2
Fam78b	3	0.0063686	0.0082431	0.481942	366	2
Hist1h2bq	1	0.0063822	0.0082431	0.481942	367	1
Aldh2	3	0.0063974	0.0082435	0.481942	368	2
Nlrp4a	2	0.0064107	0.0082435	0.481942	369	2
Ap2m1	2	0.0064164	0.0082435	0.481942	370	1
Fndc4	2	0.0064192	0.0082435	0.481942	371	2
Psmb5	3	0.0064453	0.0082994	0.481942	372	2
Gpr174	2	0.0064519	0.0083003	0.481942	373	1
Actb	2	0.0064873	0.0083007	0.481942	374	1
1700019D03Rik	3	0.0065016	0.0083007	0.481942	375	1
Mapk1	2	0.0065228	0.0083487	0.481942	376	2
Polr2d	3	0.006556	0.0083491	0.481942	377	2
Aldoart1	2	0.0065583	0.0083491	0.481942	378	1
Dpy19l2	3	0.0065813	0.0085821	0.481942	379	1
Cyp2s1	3	0.006585	0.0085821	0.481942	380	2
Tac2	2	0.0065938	0.0085825	0.481942	381	1
Vapb	3	0.0065998	0.0085847	0.481942	382	3
Kcnd1	3	0.0066345	0.0085847	0.481942	383	1
2310003H01Rik	2	0.006647	0.0085852	0.481942	384	1
Dpp10	3	0.006679	0.0085914	0.481942	385	3
Nr1i2	2	0.0067076	0.0086451	0.481942	386	2
Yif1a	3	0.0067094	0.0086451	0.481942	387	3
Pgap2	3	0.0067189	0.0086455	0.481942	388	3
Gnrh1	3	0.0067351	0.0086495	0.481942	389	3
Ube2v1	3	0.0067408	0.0086499	0.481942	390	1
Cxcl3	3	0.0067458	0.0086499	0.481942	391	2
Lum	3	0.006794	0.0086837	0.481942	392	2
Defb29	3	0.0068343	0.0087746	0.481942	393	2
Vmn1r125	1	0.006845	0.0087751	0.481942	394	1
Cacna1h	3	0.0068472	0.0087751	0.481942	395	2
Ms4a2	3	0.006938	0.0090533	0.481942	396	3
Spi1	3	0.0069691	0.0090586	0.481942	397	3
Nfxl1	2	0.0069756	0.0090586	0.481942	398	2
Rnf20	2	0.0069841	0.0090586	0.481942	399	1
Keap1	3	0.0070101	0.009059	0.481942	400	3
Slc35c2	3	0.0070229	0.0091189	0.481942	401	2
Gm3448	2	0.0070551	0.0091192	0.481942	402	1
Tcea3	2	0.0070551	0.0091192	0.481942	403	1
H3f3a	2	0.0070551	0.0091192	0.481942	404	1
Lman2l	3	0.0070598	0.0091194	0.481942	405	1
Cers6	3	0.007068	0.0091194	0.481942	406	2
Ifi27l2b	2	0.0070891	0.0091194	0.481942	407	2
2410004B18Rik	3	0.0070981	0.0091194	0.481942	408	2
Pde12	3	0.007113	0.0093168	0.481942	409	2
Zc3h12c	3	0.0071282	0.0093191	0.481942	410	2
Eif3m	3	0.0071383	0.0093195	0.481942	411	3
Rabepk	3	0.0072116	0.0093905	0.481942	412	3
Syne3	2	0.0072246	0.0093905	0.481942	413	2
Dohh	3	0.0072292	0.0093909	0.481942	414	2
Mdfic	3	0.0072596	0.0093914	0.481942	415	2
Ptma	2	0.007264	0.0093914	0.481942	416	2
Pds5b	3	0.0072647	0.0093914	0.481942	417	2
Casp4	2	0.007268	0.0093914	0.481942	418	1
Gpx2	3	0.0072724	0.0093914	0.481942	419	2
Letm1	3	0.0072901	0.0093914	0.481942	420	2
Snrpf	2	0.0073034	0.0093918	0.481942	421	1
Haus7	1	0.0073079	0.0093918	0.481942	422	1
Hist1h2bj	2	0.0073389	0.0093918	0.481942	423	1
Bdh2	3	0.0073601	0.0094287	0.481942	424	3
Rpl6	1	0.0073613	0.0094287	0.481942	425	1
Flrt1	3	0.0073787	0.00943	0.481942	426	1
Prss29	3	0.0073965	0.0094304	0.481942	427	3
Cstf2	3	0.0074148	0.0094903	0.481942	428	3
Ppp4r4	3	0.0074209	0.0094908	0.481942	429	3
Cdk5r1	3	0.0074331	0.0094908	0.481942	430	3
Rab40c	3	0.0074487	0.0094912	0.481942	431	2
Mrpl2	3	0.0074514	0.0094912	0.481942	432	3
Ap5b1	3	0.0074538	0.0094912	0.481942	433	2
Gm4788	3	0.007485	0.0094934	0.481942	434	2
Zc3hc1	3	0.007485	0.0094934	0.481942	435	2
Cbx4	2	0.0075027	0.009497	0.481942	436	2
M1ap	3	0.0075208	0.0094974	0.481942	437	2
Mc3r	2	0.0075304	0.0094974	0.481942	438	2
Cul2	2	0.0075872	0.0095032	0.481942	439	1
Ddx26b	3	0.0075913	0.0095032	0.481942	440	2
Camkmt	3	0.0076757	0.009611	0.484132	441	3
Mpp7	3	0.0076975	0.0096115	0.484132	442	1
Ifitm10	3	0.0077028	0.0096115	0.484132	443	3
Bcs1l	2	0.0077291	0.0097424	0.48721	444	2
Tnfaip8l2	3	0.0077507	0.0097428	0.48721	445	2
4930550C14Rik	3	0.0077811	0.0098032	0.48721	446	3
Scgb1b30	3	0.0077843	0.0098036	0.48721	447	3
Hist1h3d	2	0.0077844	0.0098036	0.48721	448	2
Galnt15	3	0.0077916	0.0098036	0.48721	449	2
Preb	3	0.0078053	0.0098639	0.488057	450	3
Cox6b1	2	0.0078355	0.0098644	0.488057	451	2
Sntb2	3	0.0078622	0.0099389	0.489154	452	3
Musk	3	0.0078907	0.010044	0.489154	453	3
Sult4a1	2	0.0078994	0.010109	0.489154	454	2
2310035C23Rik	3	0.0079076	0.01011	0.489154	455	2
Fam50a	3	0.00791	0.01011	0.489154	456	2
Tpgs1	3	0.0079765	0.01011	0.489154	457	2
Olfr225	3	0.0079789	0.01011	0.489154	458	3
Heatr2	1	0.0079844	0.01011	0.489154	459	1
Adcyap1	3	0.0079925	0.01011	0.489154	460	3
Kpna3	2	0.0080128	0.01015	0.489154	461	1
Tmem194	3	0.0080163	0.01015	0.489154	462	1
Alyref2	3	0.0080297	0.010215	0.489154	463	2
Surf2	3	0.0080387	0.010215	0.489154	464	3
Notch1	3	0.0080511	0.010215	0.489154	465	2
Nxf7	3	0.0080564	0.010215	0.489154	466	3
Med17	3	0.0080885	0.01033	0.489541	467	2
Olfr678	3	0.0081099	0.01033	0.489541	468	2
Cav2	3	0.0081161	0.01033	0.489541	469	3
Hsd11b1	3	0.0081529	0.01033	0.489541	470	3
Ppp2r5b	3	0.0082335	0.010473	0.489541	471	2
Zc3h4	3	0.0082605	0.010476	0.489541	472	2
Plcxd1	3	0.0082819	0.010553	0.489541	473	1
Slc38a6	3	0.0083852	0.010666	0.489541	474	2
Prl6a1	3	0.0083881	0.010666	0.489541	475	2
Dnajc28	3	0.0083909	0.010666	0.489541	476	3
Fam187a	3	0.0084943	0.010798	0.489541	477	1
Slc26a4	3	0.008495	0.010798	0.489541	478	3
Slc9b2	3	0.0085218	0.0108	0.489541	479	2
Tstd3	3	0.0085382	0.0108	0.489541	480	3
Mapk13	3	0.0085597	0.0108	0.489541	481	3
Trim71	3	0.0085712	0.0108	0.489541	482	2
Lekr1	2	0.0085801	0.010801	0.489541	483	1
Spin1	3	0.0086005	0.010801	0.489541	484	1
Col6a1	3	0.0086042	0.010801	0.489541	485	2
Map2k3	2	0.008651	0.010849	0.489541	486	1
Foxb1	3	0.0086536	0.010852	0.489541	487	1
Ncam1	3	0.0086981	0.010856	0.489541	488	3
Nr2c2ap	3	0.0087067	0.010856	0.489541	489	1
Acp1	2	0.0087219	0.010856	0.489541	490	1
Disp1	3	0.0087703	0.010856	0.489541	491	2
mmu-mir-6369	3	0.0087864	0.010856	0.489541	492	3
Eln	3	0.0088092	0.01086	0.489541	493	2
Hist1h2ad	1	0.0088211	0.010935	0.489541	494	1
Junb	3	0.0088315	0.010935	0.489541	495	2
Pced1b	1	0.0088389	0.010935	0.489541	496	1
Tmem110	3	0.0088626	0.010937	0.489541	497	3
NonTargetingControlGuideForMouse_0768	1	0.0089101	0.01107	0.489541	498	1
Evi5	3	0.0089108	0.011128	0.489541	499	3
Olfr734	3	0.0089191	0.011129	0.489541	500	1
Dusp8	3	0.0089378	0.011129	0.489541	501	2
AW209491	3	0.0089434	0.011129	0.489541	502	2
Top1	3	0.0089519	0.011129	0.489541	503	2
Sis	3	0.0089683	0.011132	0.489541	504	3
Scfd1	1	0.0089724	0.011132	0.489541	505	1
Vps51	1	0.0089724	0.011132	0.489541	506	1
Mynn	3	0.0090253	0.011132	0.489541	507	1
NonTargetingControlGuideForMouse_0115	1	0.0090526	0.011189	0.489541	508	1
Grp	2	0.0091035	0.011246	0.489541	509	2
Tmem104	3	0.0091306	0.011247	0.489541	510	3
Snai1	3	0.0091314	0.011247	0.489541	511	3
Asap3	3	0.0091845	0.011296	0.489541	512	2
Tmem202	3	0.009192	0.011296	0.489541	513	2
Ago2	1	0.0092306	0.011298	0.489541	514	1
Peg3	3	0.0092376	0.011298	0.489541	515	2
Synpr	3	0.0092661	0.011961	0.514122	516	2
Hmgcr	2	0.0092827	0.011962	0.514122	517	2
Mgme1	3	0.0092907	0.012067	0.514122	518	2
Gtf3a	3	0.0093118	0.012067	0.514122	519	2
Ccl9	3	0.0094158	0.012189	0.514122	520	3
Tnfrsf17	3	0.0094234	0.012264	0.514122	521	1
H2-Eb2	3	0.0094234	0.012264	0.514122	522	1
Pla2g2d	3	0.0094301	0.012264	0.514122	523	3
Srek1	2	0.0094308	0.012264	0.514122	524	1
Pdha2	3	0.0094373	0.012264	0.514122	525	3
Paf1	3	0.0094381	0.012264	0.514122	526	2
Cst10	3	0.0094496	0.012264	0.514122	527	3
Tjap1	3	0.0094923	0.012313	0.514122	528	3
Irf3	2	0.0094949	0.012313	0.514122	529	2
Itpr1	3	0.0095006	0.012313	0.514122	530	3
Banp	3	0.009503	0.012313	0.514122	531	2
Cpb1	3	0.009556	0.012316	0.514122	532	1
Ercc1	3	0.0095942	0.012445	0.514122	533	2
Tmem252	3	0.0095956	0.012445	0.514122	534	3
Aurka	3	0.0096415	0.012484	0.514122	535	3
Cxx1c	2	0.0097253	0.012499	0.514122	536	2
Erc2	3	0.0097264	0.012499	0.514122	537	3
Chpt1	3	0.0097399	0.012499	0.514122	538	2
Nek6	2	0.0097497	0.012499	0.514122	539	2
Nedd4	3	0.0097574	0.0125	0.514122	540	2
Mrps27	2	0.0097851	0.0125	0.514122	541	1
Cabp2	3	0.0097926	0.0125	0.514122	542	3
Fam89b	3	0.0098094	0.012548	0.514122	543	3
Tmem207	3	0.0098118	0.012549	0.514122	544	3
Magoh	2	0.0098205	0.012591	0.514122	545	1
NonTargetingControlGuideForMouse_0675	1	0.0098359	0.012652	0.514122	546	1
Nvl	3	0.0098363	0.012712	0.514122	547	3
Fzd5	3	0.0098454	0.012713	0.514122	548	2
Fam20c	3	0.0099043	0.012812	0.514122	549	2
Sfxn2	2	0.0099087	0.012812	0.514122	550	2
Syt6	3	0.0099495	0.012812	0.514122	551	3
2021-03-03	3	0.009954	0.012812	0.514122	552	2
Aoc1	3	0.010034	0.012812	0.514122	553	2
Hook1	3	0.010034	0.012812	0.514122	554	2
Adar	3	0.010047	0.012812	0.514122	555	3
Dock7	2	0.010087	0.012888	0.514122	556	2
Tmem150a	3	0.010118	0.01306	0.514122	557	3
Tspan14	3	0.010136	0.01306	0.514122	558	3
mmu-mir-7116	1	0.010139	0.01306	0.514122	559	1
Cdkn2aip	3	0.01014	0.01306	0.514122	560	2
Gin1	3	0.010177	0.013225	0.514122	561	3
Mrps18b	3	0.010193	0.013225	0.514122	562	1
Ttll9	3	0.010198	0.013225	0.514122	563	2
Etnppl	3	0.010201	0.013225	0.514122	564	3
Paqr5	3	0.010246	0.013225	0.514122	565	2
Olfr1121	3	0.010267	0.013228	0.514122	566	3
Acsl5	3	0.010285	0.013234	0.514122	567	2
Lemd2	3	0.010297	0.01329	0.514122	568	2
Hsdl2	3	0.010299	0.01329	0.514122	569	2
Rmnd1	2	0.010316	0.013294	0.514122	570	1
Cyp1a1	3	0.010317	0.013294	0.514122	571	3
Fem1b	3	0.010327	0.013294	0.514122	572	2
Szrd1	3	0.010339	0.013294	0.514122	573	2
Gnas	3	0.010352	0.013294	0.514122	574	2
Aqp2	3	0.010353	0.013294	0.514122	575	3
Vps33b	2	0.010353	0.013294	0.514122	576	2
Ccnj	3	0.010357	0.013294	0.514122	577	3
Gzmf	3	0.010405	0.013387	0.514244	578	1
Kremen1	3	0.010484	0.013626	0.514244	579	3
Ncor2	3	0.010508	0.013627	0.514244	580	2
Fgf4	3	0.010557	0.013632	0.514244	581	3
Irgm2	2	0.010597	0.013633	0.514244	582	2
Supv3l1	2	0.0106	0.013633	0.514244	583	1
Hes7	3	0.010608	0.013633	0.514244	584	3
Ywhag	3	0.010626	0.013712	0.514244	585	3
Ap3s2	3	0.010645	0.013712	0.514244	586	3
Slc41a1	3	0.01065	0.013712	0.514244	587	3
Pllp	3	0.010654	0.013712	0.514244	588	2
mmu-mir-5118	1	0.010655	0.013712	0.514244	589	1
Fam25c	3	0.01067	0.013712	0.514244	590	2
Myo9b	2	0.010706	0.013712	0.514244	591	1
Mrpl19	3	0.010709	0.013712	0.514244	592	2
Abcd2	3	0.010715	0.013712	0.514244	593	3
Gm2002	3	0.010723	0.013712	0.514244	594	1
Ptpn1	2	0.010733	0.013712	0.514244	595	2
Mrpl30	2	0.010768	0.013804	0.514599	596	2
Deaf1	3	0.010776	0.01389	0.514599	597	2
Bsnd	2	0.010777	0.01389	0.514599	598	2
Sdc3	3	0.010819	0.01399	0.514599	599	3
Gkn3	3	0.010829	0.01399	0.514599	600	2
Tal1	3	0.010838	0.01399	0.514599	601	2
Atmin	3	0.01085	0.013991	0.514599	602	2
Ces2f	3	0.010867	0.013991	0.514599	603	3
P2rx4	3	0.010876	0.013991	0.514599	604	3
Vpreb3	2	0.010883	0.013991	0.514599	605	1
Ankrd40	3	0.01095	0.013998	0.514599	606	3
H2afy	2	0.010956	0.013998	0.514599	607	2
Ubr4	1	0.010975	0.014093	0.515639	608	1
Nov	3	0.011008	0.014096	0.515639	609	3
Dlx1	3	0.011041	0.014096	0.515639	610	1
Il33	3	0.01111	0.014703	0.530139	611	2
Rreb1	3	0.01113	0.014755	0.530139	612	3
Snapc3	3	0.011147	0.014756	0.530139	613	1
Aars2	1	0.011171	0.014809	0.530139	614	1
Gls2	3	0.011198	0.014809	0.530139	615	2
Apoc3	2	0.011237	0.014816	0.530139	616	1
Taz	3	0.011253	0.014817	0.530139	617	1
Rhbdd2	2	0.011273	0.014817	0.530139	618	1
Med8	2	0.011279	0.014817	0.530139	619	2
Chmp5	3	0.011323	0.014818	0.530139	620	3
Doc2b	2	0.011339	0.014825	0.530139	621	2
Drg1	3	0.011344	0.014825	0.530139	622	3
Capn12	3	0.011352	0.014825	0.530139	623	3
Cfp	3	0.011366	0.014825	0.530139	624	3
mmu-mir-20b	4	0.011437	0.014875	0.530249	625	4
Herc2	3	0.011481	0.014876	0.530249	626	2
mmu-mir-107	4	0.0115	0.014969	0.531887	627	3
Atxn7l1	3	0.011518	0.014969	0.531887	628	1
Gpa33	2	0.011591	0.015145	0.536421	629	1
Olfr725	3	0.011639	0.015145	0.536421	630	2
Zcchc3	3	0.011652	0.015235	0.53845	631	3
Olfr899	2	0.011737	0.015459	0.53845	632	2
Pcyox1l	3	0.011748	0.015561	0.53845	633	2
Olfr346	2	0.01176	0.015561	0.53845	634	2
Bdkrb1	3	0.011783	0.015562	0.53845	635	1
Hoxa4	2	0.011783	0.015562	0.53845	636	2
Cpvl	3	0.011836	0.015564	0.53845	637	1
Tmem219	3	0.011889	0.015707	0.53845	638	2
Ghr	3	0.011892	0.015853	0.53845	639	3
Sncb	3	0.011895	0.015853	0.53845	640	2
Bcas2	2	0.01191	0.015853	0.53845	641	1
NonTargetingControlGuideForMouse_0729	1	0.011919	0.015913	0.53845	642	1
Vps13d	2	0.011931	0.015973	0.53845	643	2
Brip1	3	0.011966	0.01603	0.53845	644	2
Olfr125	3	0.011976	0.01603	0.53845	645	3
Prkab2	3	0.012011	0.016124	0.53845	646	3
Tmem8b	3	0.012048	0.016132	0.53845	647	1
Cspp1	2	0.012051	0.016132	0.53845	648	1
C1d	3	0.01206	0.016132	0.53845	649	3
Ifna1	2	0.012087	0.016132	0.53845	650	2
Tcerg1l	3	0.012101	0.016189	0.53845	651	2
Tfdp2	3	0.012102	0.016189	0.53845	652	2
4921524L21Rik	3	0.01211	0.016189	0.53845	653	3
Acyp2	3	0.012147	0.016189	0.53845	654	2
Olfr1226	3	0.012154	0.016189	0.53845	655	2
Akr1b3	3	0.012158	0.016189	0.53845	656	3
Cnih3	3	0.012207	0.016189	0.53845	657	2
Wisp1	3	0.012209	0.016189	0.53845	658	3
Gria3	3	0.012212	0.016189	0.53845	659	3
Hsd17b14	3	0.012212	0.016189	0.53845	660	2
Pmm1	3	0.012219	0.016189	0.53845	661	2
Gm11567	3	0.012223	0.016189	0.53845	662	3
Mras	3	0.012225	0.016247	0.53845	663	2
Tbx5	3	0.012235	0.016247	0.53845	664	3
9530068E07Rik	3	0.012238	0.016247	0.53845	665	3
Zfp790	3	0.01226	0.016247	0.53845	666	1
Il1r1	3	0.012292	0.016338	0.53845	667	3
Tmem161b	3	0.012313	0.016339	0.53845	668	1
Ppl	3	0.012343	0.016403	0.53845	669	3
Arhgef40	3	0.01238	0.016403	0.53845	670	3
Zbtb8a	3	0.012392	0.016403	0.53845	671	3
C6	3	0.012392	0.016403	0.53845	672	1
Ankrd32	3	0.012431	0.016404	0.53845	673	3
Olfr648	3	0.01244	0.016404	0.53845	674	3
Elfn1	2	0.012441	0.016404	0.53845	675	1
Csprs	3	0.012448	0.016404	0.53845	676	2
Olfr736	3	0.012523	0.016645	0.53845	677	3
mmu-mir-33	3	0.012525	0.016645	0.53845	678	2
Spata31d1b	2	0.012549	0.016645	0.53845	679	2
Serpini2	3	0.012581	0.016705	0.53845	680	3
Tas2r107	3	0.012584	0.016705	0.53845	681	3
Skint10	3	0.012613	0.016706	0.53845	682	3
Rab44	3	0.012613	0.016706	0.53845	683	3
Nppb	3	0.012631	0.016706	0.53845	684	1
Acer1	2	0.012639	0.016709	0.53845	685	2
mmu-mir-216a	3	0.012684	0.016709	0.53845	686	3
S100a5	2	0.012688	0.016709	0.53845	687	1
Olfr1411	3	0.012703	0.016709	0.53845	688	3
Il4	3	0.012712	0.016709	0.53845	689	2
Runx2	3	0.012725	0.016712	0.53845	690	2
Ffar2	3	0.012729	0.016712	0.53845	691	3
Olfr700	3	0.01279	0.01677	0.53845	692	2
Trib2	3	0.012795	0.016771	0.53845	693	3
Hao2	3	0.012822	0.016771	0.53845	694	3
Efna5	3	0.012825	0.016771	0.53845	695	2
Fam43a	3	0.012845	0.016893	0.541603	696	2
mmu-mir-1934	4	0.012873	0.016993	0.54263	697	3
mmu-let-7g	3	0.012881	0.016994	0.54263	698	3
Hjurp	3	0.012895	0.017057	0.54263	699	1
Ltv1	3	0.012899	0.017057	0.54263	700	3
Tslp	2	0.012902	0.017057	0.54263	701	2
Esyt1	3	0.012984	0.017256	0.54263	702	3
Gamt	3	0.012986	0.017256	0.54263	703	2
Sorbs1	3	0.013001	0.017256	0.54263	704	1
Nup210l	2	0.01303	0.017257	0.54263	705	2
Hdac5	2	0.013081	0.017323	0.54263	706	2
mmu-mir-106a	4	0.013124	0.017451	0.54263	707	4
Gda	3	0.013127	0.017451	0.54263	708	2
Olfr224	3	0.013129	0.017451	0.54263	709	3
Pigv	3	0.013154	0.017454	0.54263	710	2
Rae1	2	0.013179	0.017454	0.54263	711	2
Slc13a4	3	0.013215	0.017455	0.54263	712	2
Fndc8	3	0.013254	0.017521	0.54263	713	3
Pon3	2	0.013269	0.017522	0.54263	714	2
Defa26	3	0.013293	0.017522	0.54263	715	1
Sarnp	3	0.013293	0.017522	0.54263	716	1
Olfr917	2	0.013306	0.017524	0.54263	717	2
Acaca	3	0.013323	0.017524	0.54263	718	3
Olfr611	3	0.013338	0.017525	0.54263	719	3
Gm5409	3	0.013353	0.017587	0.54263	720	3
Retnlb	3	0.013372	0.017587	0.54263	721	1
Nyap2	3	0.013392	0.017589	0.54263	722	3
NonTargetingControlGuideForMouse_0204	1	0.013396	0.017645	0.54263	723	1
Mplkip	3	0.013425	0.017702	0.54263	724	1
mmu-mir-7220	4	0.013426	0.017702	0.54263	725	3
Sh3yl1	3	0.013432	0.017702	0.54263	726	3
Myo1e	3	0.013473	0.017703	0.54263	727	2
Pitpnb	3	0.013478	0.017703	0.54263	728	1
Evc2	3	0.013542	0.017991	0.5507	729	3
Puf60	3	0.013584	0.018117	0.550961	730	2
Agk	3	0.013632	0.018219	0.550961	731	3
Ppp1r32	3	0.013637	0.018219	0.550961	732	1
mmu-mir-500	3	0.013658	0.018222	0.550961	733	2
Hspe1	1	0.013663	0.018222	0.550961	734	1
Eno3	2	0.013678	0.018222	0.550961	735	2
Grin2a	3	0.013689	0.018222	0.550961	736	2
Gm13305	2	0.013714	0.018222	0.550961	737	1
Nox3	3	0.013733	0.018222	0.550961	738	3
NonTargetingControlGuideForMouse_0560	1	0.013735	0.018285	0.551317	739	1
Fbxo43	3	0.013742	0.018355	0.551317	740	1
Olfr1184	3	0.013747	0.018355	0.551317	741	2
Sfrs18	3	0.013795	0.018357	0.551317	742	2
Flywch1	2	0.013799	0.018357	0.551317	743	2
Rnps1	3	0.013868	0.02015	0.60434	744	3
Slc30a3	3	0.013901	0.020249	0.605666	745	1
Capg	3	0.013908	0.020249	0.605666	746	3
mmu-mir-7041	2	0.013965	0.020348	0.606214	747	2
Fscb	3	0.013982	0.020348	0.606214	748	3
Gm5136	3	0.014007	0.020348	0.606214	749	2
NonTargetingControlGuideForMouse_0587	1	0.014019	0.020407	0.606977	750	1
Smarca5	2	0.014032	0.020595	0.606977	751	2
mmu-mir-6407	4	0.014071	0.020599	0.606977	752	3
Mrpl17	2	0.014081	0.020691	0.606977	753	2
Klhl12	2	0.014103	0.020691	0.606977	754	2
Siae	3	0.014107	0.020691	0.606977	755	3
Tmc6	3	0.014125	0.020691	0.606977	756	3
Hmgb1	2	0.014138	0.020754	0.606977	757	1
Srsf2	3	0.014166	0.020754	0.606977	758	1
Gjb3	2	0.014174	0.020754	0.606977	759	1
Cgrrf1	3	0.014178	0.020754	0.606977	760	3
Iqcf3	2	0.014182	0.020755	0.606977	761	2
Pign	3	0.014216	0.020755	0.606977	762	3
Sphk2	3	0.014219	0.020755	0.606977	763	3
Serpinb3b	3	0.014248	0.020931	0.607927	764	3
a	3	0.014271	0.020931	0.607927	765	2
Ddb1	2	0.014338	0.021035	0.607927	766	2
Rsu1	3	0.014351	0.021035	0.607927	767	1
Ndufs7	3	0.014351	0.021035	0.607927	768	2
Tbr1	3	0.014421	0.021245	0.607927	769	3
Olfr1155	3	0.01443	0.02132	0.607927	770	1
Asxl3	3	0.01444	0.02132	0.607927	771	3
Osr2	3	0.014449	0.02132	0.607927	772	3
Aph1a	3	0.014466	0.02132	0.607927	773	2
Dusp1	3	0.01448	0.02132	0.607927	774	2
Olfr1325	3	0.014481	0.02132	0.607927	775	3
Ppm1j	3	0.01449	0.02132	0.607927	776	3
Chil4	3	0.014529	0.02132	0.607927	777	2
Pde7b	3	0.014536	0.02132	0.607927	778	1
Dbf4	3	0.014589	0.021454	0.607927	779	3
Rspo1	2	0.014605	0.021454	0.607927	780	2
4921517D22Rik	3	0.014621	0.021454	0.607927	781	2
Gm1661	3	0.014624	0.021454	0.607927	782	3
Clasp1	3	0.014664	0.021454	0.607927	783	2
Atg16l1	2	0.014726	0.021454	0.607927	784	2
Fggy	3	0.014747	0.021454	0.607927	785	2
Ctnna2	3	0.014764	0.021556	0.607927	786	2
Relt	2	0.014774	0.021556	0.607927	787	2
Hccs	1	0.014838	0.021662	0.607927	788	1
Trpv4	2	0.014845	0.021662	0.607927	789	2
Setd5	3	0.014853	0.021662	0.607927	790	1
Slc20a2	3	0.014871	0.021662	0.607927	791	2
Vmn1r206	3	0.014881	0.021778	0.607927	792	3
Krt15	3	0.014906	0.021843	0.607927	793	2
Hbb-bt	3	0.01491	0.021843	0.607927	794	3
Zfp90	3	0.014935	0.021843	0.607927	795	2
Rab3b	3	0.014946	0.021844	0.607927	796	3
Cd96	3	0.014959	0.021844	0.607927	797	2
Tnfaip8	3	0.014998	0.021844	0.607927	798	3
mmu-mir-7652	4	0.014999	0.021844	0.607927	799	3
Rnf14	3	0.015012	0.021969	0.607927	800	2
Pigm	2	0.015021	0.02197	0.607927	801	2
NonTargetingControlGuideForMouse_0216	1	0.015034	0.022026	0.607927	802	1
Son	3	0.015036	0.022083	0.607927	803	2
mmu-mir-6915	3	0.015065	0.022083	0.607927	804	2
mmu-mir-468	3	0.015118	0.022314	0.607927	805	1
Shcbp1	3	0.015125	0.022314	0.607927	806	3
Esp16	2	0.015128	0.022314	0.607927	807	2
Rcn3	3	0.015171	0.022319	0.607927	808	3
mmu-mir-7228	4	0.015187	0.022319	0.607927	809	1
Olfr198	3	0.015201	0.022319	0.607927	810	3
Jade1	3	0.015216	0.022319	0.607927	811	2
Man1c1	3	0.015223	0.022319	0.607927	812	2
NonTargetingControlGuideForMouse_0546	1	0.01523	0.022375	0.607927	813	1
mmu-mir-690	4	0.015258	0.022431	0.607927	814	1
Psmg4	2	0.015269	0.022431	0.607927	815	2
Dtl	3	0.015274	0.022431	0.607927	816	2
Polr2h	2	0.015305	0.022504	0.607927	817	1
Smoc2	3	0.015329	0.022504	0.607927	818	2
4930503B20Rik	2	0.015381	0.022505	0.607927	819	2
Psmc3	2	0.015411	0.022505	0.607927	820	1
Pfn2	2	0.015417	0.022505	0.607927	821	2
Exosc3	2	0.015446	0.022793	0.607927	822	1
Cckbr	3	0.015457	0.022793	0.607927	823	3
Olfr610	3	0.015464	0.022793	0.607927	824	3
mmu-mir-7213	4	0.015469	0.022794	0.607927	825	1
Mboat2	3	0.01547	0.022794	0.607927	826	3
Anxa4	3	0.015475	0.022794	0.607927	827	3
Car10	3	0.01549	0.022794	0.607927	828	3
mmu-mir-21a	3	0.015514	0.023009	0.607927	829	2
Nuggc	3	0.015528	0.023009	0.607927	830	2
Kcna10	3	0.01554	0.023009	0.607927	831	1
Bms1	3	0.01555	0.023009	0.607927	832	3
Ccbl1	3	0.015573	0.023009	0.607927	833	3
Olfr371	3	0.01559	0.023009	0.607927	834	3
Plekhb2	3	0.015593	0.023009	0.607927	835	2
Lpar4	3	0.015603	0.023009	0.607927	836	3
Casp14	3	0.015646	0.023013	0.607927	837	2
Mllt6	3	0.015687	0.023013	0.607927	838	3
Trappc3l	3	0.015689	0.023013	0.607927	839	2
Dgcr8	3	0.015699	0.023014	0.607927	840	2
Eif4g3	2	0.015714	0.023014	0.607927	841	2
Pag1	3	0.015727	0.023014	0.607927	842	3
Rpsa	2	0.015728	0.023014	0.607927	843	1
Ifi203	3	0.015752	0.023157	0.607927	844	1
Cacng4	3	0.015755	0.023157	0.607927	845	2
Nadk2	2	0.015834	0.023157	0.607927	846	1
Fam151b	3	0.015836	0.023157	0.607927	847	3
Cables1	2	0.015871	0.023158	0.607927	848	2
Enkur	3	0.01591	0.023158	0.607927	849	2
Ppp1r11	1	0.01596	0.023158	0.607927	850	1
Rimklb	3	0.015993	0.023403	0.609978	851	3
Prr23a	2	0.016015	0.023403	0.609978	852	2
Zcchc16	3	0.016036	0.023403	0.609978	853	2
4930579G24Rik	3	0.016065	0.023404	0.609978	854	2
Endou	3	0.016069	0.023404	0.609978	855	2
Dctpp1	3	0.01608	0.023404	0.609978	856	2
Lgsn	3	0.016133	0.023529	0.609978	857	3
Mfrp	3	0.016175	0.02353	0.609978	858	1
2010300C02Rik	3	0.016192	0.02353	0.609978	859	2
Rfpl3s	3	0.016201	0.023591	0.609978	860	3
Bcl2l1	2	0.016223	0.023591	0.609978	861	2
Lhfpl2	3	0.016227	0.023591	0.609978	862	1
Gtf2i	3	0.016235	0.023591	0.609978	863	3
Ttc1	3	0.016281	0.023765	0.610244	864	2
Gorab	3	0.016288	0.023765	0.610244	865	3
Rnf222	3	0.016296	0.023765	0.610244	866	2
Snrnp200	1	0.016298	0.023765	0.610244	867	1
Olfr1098	3	0.016307	0.023765	0.610244	868	3
Klf8	2	0.016322	0.023765	0.610244	869	2
Pcp4l1	3	0.016386	0.023834	0.611295	870	1
Hectd3	3	0.016439	0.024058	0.61565	871	2
Hmgn2	3	0.016491	0.024059	0.61565	872	1
Arhgap4	2	0.016505	0.024168	0.617039	873	2
Pou2f1	2	0.016509	0.024168	0.617039	874	2
1810041L15Rik	3	0.016513	0.024281	0.618524	875	2
Plch1	2	0.016541	0.024282	0.618524	876	1
Lamtor1	2	0.016576	0.026069	0.656555	877	1
Pcdhgc3	1	0.016583	0.026069	0.656555	878	1
Taf5l	3	0.016589	0.026069	0.656555	879	2
Tas1r1	3	0.016597	0.026069	0.656555	880	1
Tmem100	2	0.016647	0.026069	0.656555	881	1
Gm766	2	0.016647	0.026069	0.656555	882	2
Spag8	3	0.01665	0.026069	0.656555	883	2
Tm4sf20	2	0.016656	0.026069	0.656555	884	2
Fbxw20	3	0.016712	0.026069	0.656555	885	3
Cela3b	2	0.016717	0.026069	0.656555	886	2
Yars	3	0.016756	0.026186	0.65802	887	1
Hspa12b	3	0.016803	0.026186	0.65802	888	3
Fam118a	3	0.016846	0.026298	0.658825	889	2
Ptcd3	1	0.016886	0.026454	0.658825	890	1
mmu-mir-101a	4	0.016946	0.026455	0.658825	891	1
Pcsk7	3	0.016993	0.026569	0.658825	892	2
Spire1	2	0.017105	0.02657	0.658825	893	2
2610507B11Rik	3	0.017125	0.02657	0.658825	894	1
Sstr2	2	0.017138	0.026698	0.658825	895	2
Dnajc24	2	0.017176	0.026698	0.658825	896	2
Rab3il1	3	0.017178	0.026698	0.658825	897	1
Ndufaf2	3	0.017231	0.026799	0.658825	898	1
Rap2a	3	0.01727	0.026804	0.658825	899	3
Osbpl5	3	0.017273	0.026804	0.658825	900	2
Pofut1	2	0.017282	0.026804	0.658825	901	2
Kif3a	3	0.017338	0.026804	0.658825	902	3
Clcn4-2	2	0.017353	0.026805	0.658825	903	2
Ext1	3	0.017374	0.026805	0.658825	904	3
Faah	2	0.017388	0.026805	0.658825	905	1
Nhej1	2	0.017423	0.02688	0.658825	906	1
Oaz2	3	0.017456	0.02688	0.658825	907	3
Defb7	2	0.017494	0.027001	0.658825	908	1
Myrf	3	0.017495	0.027001	0.658825	909	1
mmu-mir-6952	4	0.017508	0.027002	0.658825	910	3
Pld6	1	0.017509	0.027002	0.658825	911	1
Nme1	2	0.017545	0.027133	0.658825	912	2
mmu-mir-705	3	0.017547	0.027133	0.658825	913	3
Pmm2	3	0.017615	0.027134	0.658825	914	3
mmu-mir-7672	4	0.017623	0.027134	0.658825	915	3
Gprin2	2	0.017645	0.027134	0.658825	916	2
Trim21	3	0.017653	0.027134	0.658825	917	2
Gm136	3	0.017655	0.027134	0.658825	918	3
H2afy2	2	0.01767	0.027134	0.658825	919	1
Zfp276	2	0.017706	0.027263	0.658968	920	2
Fut10	3	0.017706	0.027263	0.658968	921	2
Rrad	2	0.017727	0.027333	0.658968	922	2
Rps13	1	0.01774	0.027333	0.658968	923	1
Dsg4	3	0.017752	0.027905	0.658968	924	2
Mettl1	3	0.017767	0.027905	0.658968	925	3
Troap	2	0.017768	0.027905	0.658968	926	2
Map3k4	3	0.017814	0.027906	0.658968	927	2
Bad	2	0.017864	0.027906	0.658968	928	1
Fes	3	0.017866	0.027906	0.658968	929	3
Brinp2	3	0.017917	0.02791	0.658968	930	2
Slc25a36	3	0.01797	0.027911	0.658968	931	1
Comt	3	0.01797	0.027911	0.658968	932	3
Gpbp1	2	0.017988	0.027911	0.658968	933	1
Pcdh7	3	0.01803	0.028683	0.658968	934	3
Pcbp3	3	0.018033	0.028683	0.658968	935	2
Cldn3	2	0.018035	0.028683	0.658968	936	2
Pdia6	3	0.018076	0.028687	0.658968	937	3
Htra3	3	0.018088	0.028687	0.658968	938	2
Tmprss15	2	0.018094	0.028687	0.658968	939	1
Hist1h4m	2	0.018129	0.028688	0.658968	940	1
Phc2	3	0.018181	0.028895	0.658968	941	3
Arhgef18	2	0.0182	0.028895	0.658968	942	2
Zcchc9	3	0.018211	0.028895	0.658968	943	3
Dio3	3	0.018218	0.028895	0.658968	944	3
Hk1	3	0.018233	0.028895	0.658968	945	1
Lilrb4	2	0.018236	0.028895	0.658968	946	2
Il17a	2	0.018246	0.028895	0.658968	947	2
Cmtr1	3	0.018286	0.028896	0.658968	948	2
Adamts12	2	0.018305	0.028896	0.658968	949	2
Eif3k	3	0.018331	0.028896	0.658968	950	2
LOC100503280	3	0.018339	0.028896	0.658968	951	3
NonTargetingControlGuideForMouse_0643	1	0.018381	0.028951	0.658968	952	1
Zfp418	2	0.018385	0.029007	0.658968	953	2
Rps17	2	0.018411	0.029011	0.658968	954	1
Elk4	2	0.018434	0.029089	0.658968	955	2
Auh	3	0.018444	0.02909	0.658968	956	2
Sh2b3	2	0.018447	0.02909	0.658968	957	2
Myl6	3	0.018512	0.029218	0.658968	958	3
Agbl1	3	0.018549	0.029218	0.658968	959	3
Socs7	3	0.01855	0.029218	0.658968	960	2
Htr1b	3	0.018564	0.029218	0.658968	961	3
Tmem176b	3	0.018617	0.029218	0.658968	962	2
Olfr1284	2	0.018632	0.029218	0.658968	963	2
4430402I18Rik	3	0.018633	0.029218	0.658968	964	2
Calb1	2	0.018658	0.029218	0.658968	965	1
Clcc1	3	0.018696	0.029218	0.658968	966	2
Ska1	1	0.018719	0.029218	0.658968	967	1
Kcnh4	3	0.018761	0.029361	0.658968	968	1
Clock	3	0.018761	0.029361	0.658968	969	2
G3bp1	3	0.018784	0.029445	0.658968	970	2
Nedd9	3	0.018831	0.029445	0.658968	971	3
Aurkaip1	3	0.018835	0.029445	0.658968	972	3
Aasdh	3	0.018858	0.029445	0.658968	973	3
Trim35	3	0.018866	0.029445	0.658968	974	1
Scgb3a2	3	0.01888	0.029445	0.658968	975	2
Nudcd1	1	0.018915	0.029573	0.658968	976	1
Itfg1	3	0.018919	0.029573	0.658968	977	1
Ldlrad2	3	0.018941	0.029574	0.658968	978	3
Ly6g6d	3	0.01896	0.029574	0.658968	979	3
Stox1	2	0.018969	0.029574	0.658968	980	2
Acot10	2	0.018989	0.029574	0.658968	981	2
Eif2b5	1	0.019031	0.029814	0.658968	982	1
Rac3	2	0.019062	0.0299	0.658968	983	2
Cdt1	2	0.01909	0.0299	0.658968	984	2
mmu-mir-669c	3	0.019109	0.029901	0.658968	985	3
Omg	2	0.019187	0.030036	0.658968	986	1
Olfr1336	3	0.019217	0.030036	0.658968	987	2
Klhl38	3	0.019227	0.030037	0.658968	988	3
Rbmxl1	2	0.019235	0.030037	0.658968	989	2
Ankrd33b	3	0.019236	0.030037	0.658968	990	1
Myh9	2	0.019258	0.030037	0.658968	991	1
NonTargetingControlGuideForMouse_0905	1	0.019307	0.0301	0.658968	992	1
Prpf4b	2	0.019324	0.030164	0.658968	993	2
Olfr592	3	0.019341	0.030164	0.658968	994	1
Tarbp2	3	0.019343	0.030164	0.658968	995	3
Yme1l1	3	0.019354	0.030335	0.658968	996	3
Galnt9	2	0.019363	0.030418	0.658968	997	2
Dsn1	3	0.019373	0.030499	0.658968	998	3
Mylk3	3	0.019379	0.030499	0.658968	999	2
Mrpl55	3	0.019394	0.030631	0.658968	1000	2
Hbegf	3	0.019445	0.030631	0.658968	1001	3
Cbfa2t2	3	0.019446	0.030631	0.658968	1002	1
Serpina3m	3	0.019452	0.030631	0.658968	1003	3
Ddx20	3	0.019458	0.030631	0.658968	1004	3
Gm14124	3	0.019499	0.030637	0.658968	1005	1
Mapkapk3	2	0.019503	0.030637	0.658968	1006	2
Kazn	3	0.019509	0.030637	0.658968	1007	2
Tmc8	3	0.019547	0.030637	0.658968	1008	3
Scpep1	3	0.019552	0.030637	0.658968	1009	1
Klk14	3	0.019578	0.031191	0.658968	1010	3
Zmym4	3	0.01959	0.031191	0.658968	1011	3
Cecr5	3	0.01959	0.031191	0.658968	1012	2
Bmp6	3	0.019598	0.031191	0.658968	1013	2
Gls	3	0.019605	0.031191	0.658968	1014	1
Shd	3	0.019631	0.031191	0.658968	1015	2
Zbtb45	2	0.019681	0.03128	0.658968	1016	1
mmu-mir-8107	4	0.019685	0.03128	0.658968	1017	1
Stag3	2	0.019687	0.03128	0.658968	1018	2
Lbx2	3	0.01971	0.03128	0.658968	1019	2
Oxct1	3	0.019726	0.03128	0.658968	1020	3
Pbx4	3	0.019745	0.03128	0.658968	1021	2
Dcakd	2	0.019751	0.03128	0.658968	1022	1
Edem2	3	0.019763	0.03128	0.658968	1023	2
Dfnb59	3	0.019765	0.03128	0.658968	1024	3
Zfp775	2	0.019797	0.03128	0.658968	1025	2
Pira6	3	0.019811	0.03128	0.658968	1026	3
Gabrr3	2	0.019812	0.03128	0.658968	1027	2
Rbm12	3	0.019815	0.03128	0.658968	1028	1
Sh2d4b	2	0.019822	0.03128	0.658968	1029	2
Slc30a6	3	0.019851	0.031281	0.658968	1030	3
Ubac1	3	0.019865	0.031281	0.658968	1031	3
mmu-mir-7215	3	0.019868	0.031281	0.658968	1032	1
Lhb	2	0.019872	0.031281	0.658968	1033	2
Poldip2	2	0.019892	0.031281	0.658968	1034	2
Rcbtb2	3	0.019921	0.031281	0.658968	1035	1
Wipf1	2	0.019927	0.031281	0.658968	1036	1
1500012F01Rik	2	0.019958	0.031281	0.658968	1037	2
Ppargc1a	3	0.019973	0.031281	0.658968	1038	1
Tmem243	3	0.019975	0.031281	0.658968	1039	2
Ostm1	3	0.019999	0.031281	0.658968	1040	2
Myh7	3	0.020012	0.031281	0.658968	1041	2
Kbtbd8	3	0.020048	0.031414	0.658968	1042	3
Hbq1a	3	0.020111	0.031576	0.658968	1043	2
Ints3	3	0.020131	0.031576	0.658968	1044	2
Taar8c	3	0.020172	0.031576	0.658968	1045	2
Btg4	3	0.020182	0.031577	0.658968	1046	3
Sdr16c5	3	0.020184	0.031577	0.658968	1047	2
Lactb	3	0.020305	0.031662	0.658968	1048	3
Msl3l2	3	0.020309	0.031662	0.658968	1049	3
mmu-mir-431	2	0.020315	0.031662	0.658968	1050	1
1700010D01Rik	3	0.020342	0.031727	0.658968	1051	1
OTTMUSG00000016609	2	0.020386	0.031727	0.658968	1052	1
Slc16a1	3	0.020388	0.031727	0.658968	1053	2
mmu-mir-135b	4	0.020401	0.031727	0.658968	1054	3
Shisa7	3	0.020462	0.031727	0.658968	1055	2
Itih5	3	0.020476	0.031727	0.658968	1056	3
NonTargetingControlGuideForMouse_0961	1	0.0205	0.031783	0.658968	1057	1
Kif17	1	0.020517	0.031839	0.658968	1058	1
Olfr926	3	0.020553	0.03184	0.658968	1059	2
Ccdc80	3	0.020604	0.031844	0.658968	1060	3
Col28a1	3	0.020606	0.031844	0.658968	1061	1
Cdk4	2	0.020622	0.031844	0.658968	1062	2
Strip1	2	0.020668	0.031844	0.658968	1063	1
Smad1	3	0.020675	0.031844	0.658968	1064	2
Orai1	2	0.020689	0.031849	0.658968	1065	2
Uso1	3	0.020754	0.031849	0.658968	1066	2
Smim7	3	0.020764	0.031849	0.658968	1067	1
Wdr8	2	0.020809	0.032015	0.658968	1068	1
Pus3	2	0.020809	0.032015	0.658968	1069	2
Slc8a3	3	0.020816	0.032015	0.658968	1070	2
Frg1	3	0.020838	0.032015	0.658968	1071	2
mmu-mir-7044	3	0.020869	0.032091	0.658968	1072	2
Cxcl1	3	0.020891	0.032091	0.658968	1073	3
Slc6a20b	3	0.021027	0.032223	0.658968	1074	1
Foxo6	3	0.02104	0.032223	0.658968	1075	3
Nelfa	2	0.021073	0.032302	0.658968	1076	1
Vav1	3	0.021116	0.032441	0.658968	1077	3
Slc19a3	3	0.021124	0.032441	0.658968	1078	2
Polr2f	1	0.021176	0.032442	0.658968	1079	1
Scd1	3	0.021191	0.032442	0.658968	1080	2
Nup88	3	0.0212	0.032442	0.658968	1081	2
Ap1g1	3	0.021238	0.032442	0.658968	1082	1
Nup107	2	0.021249	0.032442	0.658968	1083	1
Lyz1	2	0.021256	0.032451	0.658968	1084	2
4930526D03Rik	2	0.021292	0.032451	0.658968	1085	2
Bmp2k	2	0.021297	0.032451	0.658968	1086	2
Trit1	2	0.021308	0.032451	0.658968	1087	2
Gbas	2	0.021323	0.032451	0.658968	1088	2
Cdpf1	3	0.021343	0.032451	0.658968	1089	1
Tmub1	3	0.021378	0.032451	0.658968	1090	2
Pla2g6	3	0.021395	0.032451	0.658968	1091	2
Cdca2	2	0.021407	0.032451	0.658968	1092	1
Upb1	3	0.021448	0.032451	0.658968	1093	1
Rab22a	3	0.021471	0.03254	0.658968	1094	2
Thsd1	3	0.021501	0.03254	0.658968	1095	2
Zic4	3	0.021522	0.032543	0.658968	1096	2
mmu-mir-7669	4	0.021538	0.032543	0.658968	1097	3
Lphn2	3	0.021539	0.032543	0.658968	1098	2
Ndufb4	2	0.021574	0.032544	0.658968	1099	2
Skor1	3	0.021582	0.032544	0.658968	1100	2
Zfp518b	2	0.021583	0.032544	0.658968	1101	1
Gm12171	3	0.021591	0.032544	0.658968	1102	3
Tprn	3	0.021599	0.032656	0.659455	1103	3
Lcn8	3	0.021606	0.032657	0.659455	1104	1
Ppp1r3b	3	0.021616	0.032657	0.659455	1105	2
Tc2n	2	0.021619	0.032797	0.661108	1106	1
Jakmip2	3	0.021633	0.032798	0.661108	1107	2
Prss44	3	0.021657	0.032952	0.661911	1108	3
Pacs2	3	0.021659	0.032952	0.661911	1109	1
4932411E22Rik	3	0.021703	0.033109	0.661911	1110	3
Scarf2	3	0.021711	0.033109	0.661911	1111	2
Ace2	3	0.021757	0.03311	0.661911	1112	3
Krt24	3	0.021769	0.03311	0.661911	1113	2
Tcl1	2	0.021795	0.033244	0.661911	1114	1
Tsg101	3	0.021869	0.033249	0.661911	1115	2
Lrrc51	1	0.02187	0.033249	0.661911	1116	1
Rps9	2	0.0219	0.033249	0.661911	1117	1
Tmco1	2	0.021936	0.03325	0.661911	1118	2
Hspa1b	3	0.021949	0.03325	0.661911	1119	2
Akt1	3	0.021974	0.033331	0.661911	1120	2
Aqp11	3	0.021997	0.033331	0.661911	1121	2
Tmem102	2	0.022006	0.033401	0.661911	1122	1
Trpc7	3	0.022018	0.033401	0.661911	1123	2
Klhdc9	2	0.022041	0.033401	0.661911	1124	2
Utp6	2	0.022076	0.033401	0.661911	1125	2
F9	3	0.022104	0.033401	0.661911	1126	3
Tubb1	3	0.022132	0.033627	0.665804	1127	2
Gstm7	3	0.022168	0.033794	0.666287	1128	3
Fstl4	3	0.022199	0.033931	0.666287	1129	2
Arf3	3	0.022199	0.033931	0.666287	1130	3
Nup153	2	0.0222	0.033931	0.666287	1131	2
Slc22a1	3	0.022218	0.034096	0.666287	1132	3
Celf1	3	0.022237	0.03424	0.666287	1133	2
Alpi	3	0.022252	0.03424	0.666287	1134	3
Emc3	3	0.022256	0.03424	0.666287	1135	3
Gemin5	2	0.022264	0.03424	0.666287	1136	2
mmu-mir-6960	3	0.02229	0.034327	0.666287	1137	2
1700039E15Rik	2	0.022323	0.034411	0.666287	1138	1
Ager	2	0.022328	0.034411	0.666287	1139	2
Nmt2	3	0.022332	0.034411	0.666287	1140	3
Slc16a7	3	0.022337	0.034411	0.666287	1141	2
Tspan18	3	0.022343	0.034411	0.666287	1142	2
Zfyve27	3	0.022346	0.034411	0.666287	1143	2
Chst1	3	0.022349	0.034411	0.666287	1144	3
Asf1a	3	0.022354	0.034411	0.666287	1145	3
Defb5	3	0.022362	0.034411	0.666287	1146	3
1700061G19Rik	3	0.022448	0.034584	0.666287	1147	2
Zfyve20	3	0.022501	0.034584	0.666287	1148	1
Dnajc2	1	0.022529	0.03473	0.666287	1149	1
Rpl14	3	0.022553	0.03473	0.666287	1150	1
Cga	2	0.022605	0.034907	0.666287	1151	1
1700040L02Rik	3	0.022639	0.034915	0.666287	1152	3
Nup50	1	0.022671	0.034916	0.666287	1153	1
Nfyb	2	0.02268	0.034916	0.666287	1154	2
Keg1	3	0.022707	0.035065	0.666287	1155	3
Gldn	3	0.022711	0.035065	0.666287	1156	2
Tpm2	1	0.022725	0.035065	0.666287	1157	1
Ptges	2	0.022745	0.035232	0.666287	1158	1
Gtf2a1l	3	0.022746	0.035232	0.666287	1159	2
Tmem132a	3	0.022764	0.035374	0.666287	1160	2
Tamm41	2	0.022816	0.035374	0.666287	1161	1
Irf4	3	0.022875	0.035374	0.666287	1162	3
Ggcx	2	0.022921	0.035374	0.666287	1163	2
Mob1a	3	0.02293	0.035374	0.666287	1164	2
Grk1	3	0.022974	0.035374	0.666287	1165	2
Snip1	2	0.022992	0.035374	0.666287	1166	2
Mga	1	0.02301	0.035375	0.666287	1167	1
Gabrr1	3	0.023017	0.035375	0.666287	1168	3
Klhdc3	2	0.023027	0.035375	0.666287	1169	2
Zfp64	3	0.023034	0.035377	0.666287	1170	3
Ccdc71l	3	0.023061	0.035377	0.666287	1171	2
Rps7	2	0.02308	0.035377	0.666287	1172	1
Tmed2	2	0.02309	0.035377	0.666287	1173	2
Defb14	3	0.023123	0.035377	0.666287	1174	2
Tfcp2	3	0.023202	0.035377	0.666287	1175	2
Slmo2	1	0.023223	0.035378	0.666287	1176	1
Pou3f3	3	0.023237	0.035378	0.666287	1177	1
Fn1	3	0.023269	0.035378	0.666287	1178	3
Fam57a	2	0.023317	0.035378	0.666287	1179	2
Rag2	3	0.023343	0.035378	0.666287	1180	2
mmu-mir-1954	2	0.023344	0.035378	0.666287	1181	2
Cast	3	0.023369	0.035378	0.666287	1182	3
Usb1	3	0.023378	0.035378	0.666287	1183	3
Tigd5	3	0.023426	0.035383	0.666287	1184	3
Serpinh1	3	0.023447	0.035384	0.666287	1185	2
Vmn2r86	3	0.023535	0.035679	0.667454	1186	3
Nps	3	0.023552	0.035679	0.667454	1187	1
Capn3	3	0.023556	0.035679	0.667454	1188	2
Bhlha9	3	0.023591	0.035684	0.667454	1189	2
Tmem260	3	0.023605	0.035684	0.667454	1190	2
Scp2d1	3	0.02368	0.035685	0.667454	1191	3
Cacybp	3	0.023685	0.035685	0.667454	1192	3
Nhlrc1	2	0.023689	0.035685	0.667454	1193	2
Thtpa	2	0.0237	0.03624	0.670121	1194	2
Lsm1	2	0.023705	0.03624	0.670121	1195	2
1700021F07Rik	3	0.02371	0.03624	0.670121	1196	1
Spag16	2	0.023801	0.036252	0.670121	1197	1
Acta2	3	0.023814	0.036252	0.670121	1198	3
Kif5a	3	0.023867	0.036253	0.670121	1199	2
Adprh	3	0.023868	0.036253	0.670121	1200	2
Wbp11	3	0.023917	0.036482	0.670121	1201	2
Rgsl1	3	0.02392	0.036572	0.670121	1202	2
Cirh1a	1	0.023935	0.036572	0.670121	1203	1
Mettl7b	3	0.023939	0.036572	0.670121	1204	2
Syndig1	2	0.023958	0.036572	0.670121	1205	2
Ppp1r2	3	0.023973	0.036572	0.670121	1206	1
Leprel2	3	0.023985	0.036572	0.670121	1207	3
Ccdc159	3	0.023993	0.036572	0.670121	1208	2
Fam107a	3	0.024025	0.036579	0.670121	1209	2
Kansl3	3	0.024078	0.036727	0.670121	1210	1
Axin2	2	0.024079	0.036727	0.670121	1211	2
Atp6ap1l	3	0.024082	0.036727	0.670121	1212	2
Larp7	2	0.024096	0.036727	0.670121	1213	2
Treml4	2	0.024115	0.036727	0.670121	1214	2
Zc3h18	2	0.024118	0.036727	0.670121	1215	2
Zfp691	3	0.02413	0.036727	0.670121	1216	2
Fgfr1op2	2	0.024188	0.036727	0.670121	1217	2
Serpina11	1	0.02422	0.036727	0.670121	1218	1
Pxmp4	3	0.024221	0.036727	0.670121	1219	3
Epha8	2	0.024273	0.036727	0.670121	1220	2
Olfr1141	2	0.024284	0.036727	0.670121	1221	2
Sla	3	0.024293	0.036727	0.670121	1222	3
Rps19	1	0.024309	0.036811	0.670121	1223	1
Ptch1	3	0.024316	0.036811	0.670121	1224	2
Syap1	2	0.024323	0.036817	0.670121	1225	2
Gabrq	2	0.024334	0.036998	0.670121	1226	2
Pifo	3	0.02434	0.036998	0.670121	1227	1
Hp	3	0.024352	0.036998	0.670121	1228	2
Ppp3cb	2	0.024354	0.036998	0.670121	1229	2
Zfp770	3	0.024388	0.036998	0.670121	1230	2
Capn5	3	0.024446	0.036999	0.670121	1231	2
Rragd	3	0.024446	0.036999	0.670121	1232	3
Cx3cl1	3	0.024491	0.037146	0.671155	1233	3
Dynll2	3	0.024498	0.037146	0.671155	1234	1
Imp4	1	0.024505	0.037146	0.671155	1235	1
Dok7	3	0.024551	0.0373	0.673383	1236	2
Krtap4-7	2	0.02461	0.037452	0.674829	1237	1
Olfr483	3	0.024646	0.037539	0.674829	1238	3
Tdo2	3	0.024686	0.037545	0.674829	1239	2
Mettl7a2	3	0.024714	0.037705	0.674829	1240	2
mmu-mir-8099-1	4	0.024775	0.037706	0.674829	1241	2
Chmp2b	3	0.024791	0.037706	0.674829	1242	3
Ndufb2	3	0.024832	0.03779	0.674829	1243	2
Rrp36	2	0.024856	0.037961	0.674829	1244	1
Ahcy	2	0.024891	0.037961	0.674829	1245	1
Tomt	3	0.024944	0.037961	0.674829	1246	3
Slc25a19	3	0.024948	0.037961	0.674829	1247	3
Ube2c	3	0.024958	0.037961	0.674829	1248	3
Atoh1	3	0.025041	0.037961	0.674829	1249	2
Npsr1	1	0.025057	0.038107	0.674829	1250	1
Olfr967	3	0.025059	0.038107	0.674829	1251	3
Arl1	3	0.025076	0.038107	0.674829	1252	1
Dmrt3	2	0.025102	0.038107	0.674829	1253	1
Zg16	3	0.025122	0.038108	0.674829	1254	3
Cyp3a59	3	0.025128	0.038108	0.674829	1255	1
Muc20	3	0.025145	0.038108	0.674829	1256	3
Galk1	3	0.025151	0.038108	0.674829	1257	2
Ncoa6	3	0.025178	0.038345	0.674829	1258	2
Mrgprb4	3	0.025191	0.038345	0.674829	1259	3
Galnt6	3	0.025224	0.038346	0.674829	1260	2
Snhg11	3	0.025241	0.038346	0.674829	1261	3
Smim18	3	0.025279	0.038505	0.674829	1262	2
Olfr1465	2	0.025313	0.03851	0.674829	1263	2
Endod1	2	0.025333	0.03851	0.674829	1264	2
Zcwpw1	3	0.025338	0.03851	0.674829	1265	2
Appbp2	3	0.025347	0.03851	0.674829	1266	3
Aoc2	3	0.025391	0.03851	0.674829	1267	2
Map3k11	2	0.025424	0.03851	0.674829	1268	2
Krt9	2	0.025454	0.038668	0.674829	1269	1
Hcn4	3	0.025536	0.038839	0.674829	1270	2
Ubl3	3	0.025548	0.038839	0.674829	1271	1
Diap3	2	0.025559	0.038839	0.674829	1272	1
Tecr	3	0.025574	0.03884	0.674829	1273	3
Ggact	3	0.025653	0.039092	0.674829	1274	3
Olfr1024	3	0.025657	0.039092	0.674829	1275	3
Opalin	2	0.02568	0.039092	0.674829	1276	2
Olfr148	3	0.025706	0.039092	0.674829	1277	1
Tro	3	0.025758	0.039256	0.674829	1278	1
mmu-mir-744	4	0.02581	0.039432	0.674829	1279	3
Adck5	2	0.025828	0.039432	0.674829	1280	2
Ulk2	3	0.025863	0.039433	0.674829	1281	2
Slc6a1	3	0.025869	0.039433	0.674829	1282	2
Pgc	1	0.025876	0.039433	0.674829	1283	1
Dok5	3	0.025886	0.039433	0.674829	1284	3
Sgol1	2	0.025911	0.039433	0.674829	1285	1
Olfr1205	3	0.025932	0.039443	0.674829	1286	3
Zfp114	2	0.025946	0.039449	0.674829	1287	1
4931417E11Rik	3	0.025999	0.039449	0.674829	1288	2
Eef2k	3	0.026008	0.039449	0.674829	1289	2
Bbs2	2	0.026016	0.039449	0.674829	1290	1
Exoc4	3	0.026036	0.039449	0.674829	1291	2
AB124611	3	0.026045	0.039449	0.674829	1292	3
Atp1a3	3	0.026073	0.039449	0.674829	1293	1
Fkbp9	3	0.026101	0.039449	0.674829	1294	2
Spn	3	0.026111	0.039449	0.674829	1295	2
NonTargetingControlGuideForMouse_0052	1	0.026143	0.039508	0.674829	1296	1
Slc6a19	3	0.026176	0.039566	0.674829	1297	2
Chmp1b	3	0.026178	0.039566	0.674829	1298	2
Vmn1r73	3	0.026195	0.039566	0.674829	1299	3
Fcrl1	3	0.026213	0.039566	0.674829	1300	2
Slc20a1	3	0.02625	0.039566	0.674829	1301	2
Mlf1	3	0.026278	0.039566	0.674829	1302	2
Awat2	3	0.026297	0.03958	0.674829	1303	2
BC048562	2	0.026334	0.03958	0.674829	1304	2
Ttc30b	3	0.026336	0.03958	0.674829	1305	1
Cp	3	0.026417	0.039581	0.674829	1306	3
Zfp961	2	0.026438	0.039587	0.674829	1307	1
Pigp	2	0.026464	0.039587	0.674829	1308	2
Kcnip3	3	0.026469	0.039587	0.674829	1309	3
NonTargetingControlGuideForMouse_0635	1	0.026481	0.039648	0.675346	1310	1
Slc45a4	3	0.026526	0.041573	0.705557	1311	3
Isoc2b	2	0.026561	0.041574	0.705557	1312	1
Zfp131	2	0.026561	0.041574	0.705557	1313	1
Mid1ip1	2	0.026566	0.041574	0.705557	1314	2
Pcdhga1	2	0.026583	0.04158	0.705557	1315	2
Pepd	2	0.026648	0.042302	0.713973	1316	1
Zfp608	3	0.026677	0.042376	0.713973	1317	1
Ppp1r10	2	0.026682	0.042376	0.713973	1318	2
Hist2h3b	2	0.026684	0.042376	0.713973	1319	1
Nfrkb	3	0.026719	0.042377	0.713973	1320	2
mmu-mir-1946a	2	0.02674	0.042384	0.713973	1321	2
Susd5	2	0.026778	0.042384	0.713973	1322	2
H2-T24	2	0.026789	0.042384	0.713973	1323	1
Sft2d1	3	0.026832	0.042391	0.713973	1324	3
Niacr1	3	0.026898	0.042396	0.713973	1325	2
H2-M10.4	3	0.026923	0.043953	0.735774	1326	3
Cebpg	2	0.026939	0.043953	0.735774	1327	2
Diras2	2	0.026947	0.043953	0.735774	1328	2
Chd2	3	0.026964	0.043954	0.735774	1329	2
E030002O03Rik	3	0.026965	0.043954	0.735774	1330	2
Poldip3	2	0.026982	0.043954	0.735774	1331	2
Aurkc	2	0.026997	0.043954	0.735774	1332	2
Pdcd4	2	0.027	0.043954	0.735774	1333	1
Atp7b	3	0.027028	0.044128	0.736349	1334	3
Nepn	2	0.02707	0.044129	0.736349	1335	1
Impg1	1	0.027078	0.044129	0.736349	1336	1
Olfr479	2	0.027105	0.044219	0.736349	1337	2
Mrgpra9	3	0.027122	0.044219	0.736349	1338	1
Krt80	3	0.027139	0.044219	0.736349	1339	3
Mmrn1	3	0.027187	0.044219	0.736349	1340	3
Gmppb	3	0.027248	0.044316	0.736868	1341	2
Fstl3	2	0.027267	0.044316	0.736868	1342	2
H2afb3-ps	2	0.027343	0.045192	0.743382	1343	2
Acsf2	2	0.027361	0.045192	0.743382	1344	2
Grasp	3	0.027384	0.045198	0.743382	1345	2
Blk	2	0.027386	0.045198	0.743382	1346	1
Prrg2	3	0.027419	0.045198	0.743382	1347	2
Palm3	2	0.027432	0.045198	0.743382	1348	2
Map3k6	3	0.027457	0.045203	0.743382	1349	2
Efcab7	1	0.02746	0.045203	0.743382	1350	1
Cyp4f15	3	0.027473	0.045203	0.743382	1351	3
Skiv2l2	2	0.027485	0.0454	0.743382	1352	2
Slpi	3	0.027488	0.0454	0.743382	1353	3
Agpat6	3	0.027534	0.045676	0.743382	1354	2
Colec12	3	0.027594	0.04605	0.743382	1355	1
Smtnl1	3	0.027629	0.04605	0.743382	1356	3
Rpusd4	2	0.02765	0.04605	0.743382	1357	2
Mrps36	1	0.027656	0.04605	0.743382	1358	1
mmu-mir-7237	3	0.027659	0.04605	0.743382	1359	3
Slc35f5	3	0.027667	0.04605	0.743382	1360	2
Zfp622	1	0.027683	0.046254	0.743382	1361	1
Nop14	3	0.027686	0.046254	0.743382	1362	2
Sec24c	3	0.027699	0.046254	0.743382	1363	2
Tmem106a	2	0.027702	0.046254	0.743382	1364	1
H2bfm	2	0.027718	0.046254	0.743382	1365	2
Ecsit	2	0.027737	0.04626	0.743382	1366	2
D5Ertd577e	1	0.027745	0.04626	0.743382	1367	1
Rnase10	3	0.027751	0.046266	0.743382	1368	2
Pygl	3	0.027791	0.046271	0.743382	1369	3
B930041F14Rik	3	0.027849	0.046813	0.743382	1370	3
Cyp2d11	3	0.027909	0.046813	0.743382	1371	1
E2f6	2	0.027913	0.046813	0.743382	1372	2
Skp1a	3	0.02794	0.046813	0.743382	1373	2
Zfp932	3	0.028013	0.046983	0.743382	1374	2
1700001O22Rik	3	0.028022	0.046983	0.743382	1375	3
Angpt4	3	0.028044	0.046983	0.743382	1376	3
Gstt2	3	0.028061	0.046983	0.743382	1377	2
Lrrn1	3	0.028066	0.046983	0.743382	1378	1
mmu-mir-101c	2	0.028088	0.046983	0.743382	1379	1
Rab28	3	0.028118	0.046991	0.743382	1380	2
Hpn	1	0.028155	0.046991	0.743382	1381	1
Klhl40	3	0.028176	0.046991	0.743382	1382	2
Zfp105	2	0.028193	0.046991	0.743382	1383	1
Mblac1	3	0.028195	0.046991	0.743382	1384	2
Nfic	3	0.028205	0.046991	0.743382	1385	2
Ubp1	2	0.028216	0.046991	0.743382	1386	2
Kctd2	3	0.028223	0.046991	0.743382	1387	2
Ube2o	3	0.028229	0.046991	0.743382	1388	3
Tars	2	0.028246	0.046992	0.743382	1389	2
Nf1	3	0.028249	0.046992	0.743382	1390	2
Prkcdbp	3	0.028275	0.046992	0.743382	1391	1
Ywhab	3	0.028298	0.046992	0.743382	1392	3
Rpain	3	0.028302	0.046992	0.743382	1393	2
Rabgef1	3	0.028328	0.046992	0.743382	1394	1
Nudt5	2	0.028341	0.046992	0.743382	1395	2
Eif4g1	3	0.028358	0.046992	0.743382	1396	3
Grm4	2	0.028369	0.047172	0.743382	1397	2
Entpd1	3	0.028379	0.047172	0.743382	1398	2
Zfp82	3	0.02838	0.047172	0.743382	1399	1
Tspo2	2	0.028404	0.047172	0.743382	1400	2
Fam195a	3	0.028408	0.047172	0.743382	1401	3
Ceacam13	3	0.028428	0.047172	0.743382	1402	3
Pacrg	3	0.028433	0.047172	0.743382	1403	1
Pold2	1	0.028439	0.047172	0.743382	1404	1
Tbx4	3	0.028447	0.047172	0.743382	1405	3
Olfr488	3	0.028457	0.047369	0.743382	1406	3
Gper1	2	0.028473	0.047369	0.743382	1407	2
Cdk12	3	0.028485	0.047369	0.743382	1408	1
Ilf2	2	0.028509	0.047369	0.743382	1409	1
Irs1	3	0.028537	0.04737	0.743382	1410	1
Olfr1274-ps	3	0.028544	0.04737	0.743382	1411	2
Lsm6	2	0.028615	0.047379	0.743382	1412	1
Nmnat3	2	0.028624	0.047379	0.743382	1413	2
Smg9	3	0.028647	0.047379	0.743382	1414	3
Thra	3	0.028667	0.047379	0.743382	1415	3
Kitl	3	0.028672	0.047379	0.743382	1416	3
Tnfrsf25	2	0.028685	0.047379	0.743382	1417	1
Kalrn	3	0.028692	0.047379	0.743382	1418	3
Chst4	3	0.028695	0.047379	0.743382	1419	1
Sh2d1b1	3	0.028699	0.047379	0.743382	1420	2
Gm16130	3	0.028727	0.047553	0.743382	1421	3
Arl3	2	0.028755	0.047553	0.743382	1422	1
Nsmce1	3	0.028787	0.047758	0.743382	1423	3
Mrpl10	3	0.028799	0.047758	0.743382	1424	2
Tbx19	2	0.028825	0.047758	0.743382	1425	2
Ndufa3	2	0.028835	0.047758	0.743382	1426	2
Il1rapl2	3	0.028835	0.047758	0.743382	1427	2
Azi1	3	0.028845	0.047758	0.743382	1428	2
Kctd21	3	0.028852	0.047758	0.743382	1429	2
Hnrnpl	2	0.02886	0.047758	0.743382	1430	1
Alppl2	3	0.028874	0.047917	0.743382	1431	2
Zmynd12	2	0.028877	0.047917	0.743382	1432	2
Gmppa	3	0.028884	0.047917	0.743382	1433	2
mmu-mir-5098	2	0.028895	0.047917	0.743382	1434	1
Msantd4	3	0.028956	0.047917	0.743382	1435	1
Vmn1r212	3	0.029021	0.047917	0.743382	1436	2
Ccna1	2	0.029029	0.047917	0.743382	1437	2
Olfr675	3	0.029061	0.048006	0.743382	1438	2
Rasip1	3	0.02907	0.048006	0.743382	1439	3
Dnase2b	3	0.029166	0.048006	0.743382	1440	1
Map7d2	3	0.029207	0.048006	0.743382	1441	2
Nsmce4a	2	0.029251	0.049574	0.745975	1442	2
Gm867	3	0.029256	0.049574	0.745975	1443	3
AI836003	3	0.029271	0.049574	0.745975	1444	1
Arhgap32	3	0.029295	0.049574	0.745975	1445	2
Chd5	3	0.02931	0.049575	0.745975	1446	3
Paqr3	3	0.029315	0.049575	0.745975	1447	2
Cenpw	3	0.029334	0.049575	0.745975	1448	2
Lgmn	3	0.029337	0.049575	0.745975	1449	3
Ppp1r16b	2	0.029351	0.049575	0.745975	1450	2
Ubr5	1	0.029356	0.049575	0.745975	1451	1
Dhps	2	0.029386	0.049579	0.745975	1452	1
Rbck1	2	0.029406	0.049579	0.745975	1453	2
Znrf4	3	0.029419	0.049579	0.745975	1454	3
Sez6	3	0.029428	0.049579	0.745975	1455	1
Mrps21	3	0.029452	0.049579	0.745975	1456	3
Dnajc25	3	0.029452	0.049579	0.745975	1457	3
Dll1	2	0.029492	0.049579	0.745975	1458	1
Rasl10b	3	0.029531	0.049579	0.745975	1459	3
Pnkd	3	0.029532	0.049579	0.745975	1460	1
Tex40	3	0.02959	0.04958	0.745975	1461	2
Nol3	2	0.029597	0.04958	0.745975	1462	2
Thumpd1	2	0.029632	0.049932	0.745975	1463	1
Serpinb6b	3	0.029637	0.049932	0.745975	1464	1
Slc24a2	3	0.029638	0.049932	0.745975	1465	3
Pigz	3	0.029649	0.049932	0.745975	1466	2
Lefty1	2	0.029663	0.049932	0.745975	1467	2
Mpp5	3	0.0297	0.049932	0.745975	1468	3
Psmc6	2	0.029702	0.049932	0.745975	1469	1
Slc31a1	3	0.029718	0.049932	0.745975	1470	2
Stpg2	3	0.029728	0.049932	0.745975	1471	2
Ndor1	3	0.029748	0.049932	0.745975	1472	3
Api5	2	0.029755	0.049932	0.745975	1473	1
Anxa6	3	0.029764	0.049932	0.745975	1474	3
Sgsm3	3	0.029794	0.049932	0.745975	1475	1

## Sheet: Data_S2c
Data S2. Candidates identified to influence CTCF boundary in genome-wide CRISPR screens
Data S2c. List of genes identified in primary screen (GeCKOv2 library B1) by comparing double positive population (boundary-disrupted) with mCherry positive population (wild-type) - (CTCF boundary associated candidates, cut-off: p<0.05). MAGeCK algorithm was used for the analysis of CRISPR screens and associated statistics below, see Methods
id	num	pos|score	pos|p-value	pos|fdr	pos|rank	pos|goodsgrna
Spop	3	1.7239e-05	3.067e-05	0.367574	1	3
Nol7	2	2.5483e-05	5.551e-05	0.367574	2	2
Fgf16	2	2.6923e-05	6.1593e-05	0.367574	3	1
Gm6772	2	3.0313e-05	7.528e-05	0.367574	4	2
Gtpbp8	2	4.9567e-05	0.00010722	0.418812	5	2
Olfr412	2	8.0767e-05	0.00017008	0.460891	7	1
Cluh	3	8.0761e-05	0.00017008	0.460891	6	3
Mrpl3	1	9.423e-05	0.00021215	0.460891	8	1
Psmd14	2	0.00011053	0.00023547	0.460891	9	2
Hdgf	3	0.00011307	0.00023598	0.460891	10	3
Ash2l	2	0.00013461	0.00030442	0.495462	12	1
Gm11596	2	0.00013434	0.00030442	0.495462	11	2
Ddx21	2	0.00015572	0.00035916	0.506719	13	2
Smo	2	0.00017439	0.00036322	0.506719	14	2
3110043O21Rik	2	0.00027549	0.00057664	0.750825	15	2
NonTargetingControlGuideForMouse_0924	1	0.00028269	0.0008078	0.94155	16	1
Cxcl14	2	0.00032199	0.0010714	0.94155	17	2
Zfp526	2	0.00032684	0.0010785	0.94155	18	2
Foxd3	3	0.00036342	0.0011515	0.94155	19	3
Gm1045	2	0.0004038	0.0011946	0.94155	21	1
Robo4	2	0.00040069	0.0011946	0.94155	20	2
Bet1l	3	0.00044416	0.0012595	0.94155	22	1
Cstb	1	0.00047115	0.001296	0.94155	23	1
Zfp523	2	0.00051147	0.0012965	0.94155	24	1
Wdr81	3	0.00052491	0.0013299	0.94155	25	3
Slc40a1	2	0.00053423	0.0013746	0.94155	26	2
Apobr	2	0.00055179	0.0013751	0.94155	27	2
Gm20736	1	0.00060577	0.0026186	0.94155	28	1
Fkbpl	3	0.00060677	0.0026191	0.94155	29	3
Fgf12	2	0.00061913	0.0026586	0.94155	30	2
Khdrbs3	3	0.00063857	0.0026591	0.94155	31	3
Vmn1r30	3	0.00064308	0.0026667	0.94155	32	2
Scd3	2	0.00067296	0.0026743	0.94155	33	1
Txndc16	3	0.00068638	0.0027108	0.94155	35	1
Wdr83	3	0.00068518	0.0027108	0.94155	34	3
Dusp12	2	0.00071114	0.00276	0.94155	36	2
Mapk11	3	0.00074768	0.0027798	0.94155	37	2
Slc5a4b	2	0.00078061	0.0028381	0.94155	38	1
Sgms1	3	0.00079118	0.0028386	0.94155	40	3
Ptchd4	2	0.00078928	0.0028386	0.94155	39	2
Txnrd1	2	0.00080601	0.0028817	0.94155	41	2
Palm3	2	0.00081674	0.0029288	0.94155	42	2
Eif5b	2	0.00083444	0.0029293	0.94155	43	1
Ptges3	2	0.00094615	0.0039599	0.94155	44	2
Vmn2r52	3	0.00097733	0.003999	0.94155	45	3
Efna3	1	0.0010096	0.003999	0.94155	46	1
Cenpe	2	0.0010569	0.0039995	0.94155	49	2
Prps2	3	0.0010428	0.0039995	0.94155	48	3
Rcsd1	1	0.0010365	0.0039995	0.94155	47	1
Ptpn23	3	0.00109	0.0040593	0.94155	50	2
Lpo	2	0.0010904	0.0040593	0.94155	51	2
Pde3a	2	0.0011035	0.0040598	0.94155	53	1
Inpp4a	3	0.0010917	0.0040598	0.94155	52	3
Olfr91	3	0.001195	0.0042332	0.94155	54	3
3110001I22Rik	1	0.0011981	0.0042824	0.94155	55	1
Gxylt1	2	0.0012072	0.0042829	0.94155	56	2
Det1	3	0.0012215	0.0042925	0.94155	57	3
Phf5a	2	0.0012316	0.004293	0.94155	58	2
Gabrg2	3	0.0012429	0.0043021	0.94155	59	3
Faim3	2	0.001265	0.0043285	0.94155	60	1
Kif2c	1	0.0012788	0.004329	0.94155	61	1
Gm8994	2	0.0013726	0.0043376	0.94155	65	1
Krtap1-4	2	0.0013188	0.0043376	0.94155	62	2
Wdr82	3	0.0013321	0.0043376	0.94155	64	3
Actl7b	3	0.0013259	0.0043376	0.94155	63	3
Tex21	2	0.0014264	0.0043381	0.94155	67	1
Tada2a	3	0.0014146	0.0043381	0.94155	66	3
Hmgn1	2	0.0014802	0.0043731	0.94155	68	1
Rbmx2	3	0.0014935	0.0043837	0.94155	69	1
Zbtb12	2	0.001534	0.0045465	0.94155	70	1
T2	3	0.0015417	0.0045465	0.94155	71	2
Tas2r119	3	0.0015742	0.004547	0.94155	72	2
Slc14a2	2	0.0016416	0.0045896	0.94155	74	2
Gm6460	1	0.0016558	0.0045896	0.94155	75	1
Olfr1453	1	0.0016288	0.0045896	0.94155	73	1
Fam195a	2	0.0016954	0.004731	0.94155	76	1
Rps15	1	0.0017096	0.0047315	0.94155	77	1
Otop1	2	0.0017492	0.0047766	0.94155	79	1
Pdlim1	3	0.0017355	0.0047766	0.94155	78	3
Ranbp1	2	0.0017538	0.0048405	0.94155	80	2
Ktn1	1	0.0017769	0.004914	0.94155	81	1
Rgs14	3	0.0018435	0.0049743	0.94155	83	2
Nfkbid	1	0.0018173	0.0049743	0.94155	82	1
Becn1	2	0.0018637	0.0049748	0.94155	84	2
Atpaf1	2	0.0019389	0.0050666	0.94155	85	2
NonTargetingControlGuideForMouse_0986	1	0.0019519	0.0052866	0.94155	86	1
Pcdhb5	2	0.0019644	0.0055066	0.94155	88	1
Vmn1r223	3	0.0019553	0.0055066	0.94155	87	2
Olfr1168	3	0.0020048	0.0055563	0.94155	89	3
Ccdc106	2	0.0020911	0.00568	0.94155	90	2
Ubr1	2	0.0021258	0.0056805	0.94155	91	2
Egr3	3	0.0021914	0.0056957	0.94155	92	3
U2surp	2	0.0022334	0.0056962	0.94155	95	1
Uqcrc1	3	0.0022284	0.0056962	0.94155	94	3
Pcdh18	1	0.0022211	0.0056962	0.94155	93	1
Pafah1b1	2	0.0022871	0.005861	0.94155	96	2
Rmnd1	2	0.0023409	0.0058615	0.94155	97	1
Apol10a	3	0.0023946	0.0059846	0.94155	98	2
Nlgn2	3	0.0024284	0.0059846	0.94155	99	3
Ces3a	1	0.0024365	0.0059852	0.94155	101	1
Dgkd	3	0.0024328	0.0059852	0.94155	100	3
Emr1	2	0.0025023	0.0059973	0.94155	102	1
Gm1979	1	0.0025173	0.0059978	0.94155	103	1
Ipo7	2	0.0026043	0.0060729	0.94155	104	2
Mrgprd	2	0.0026098	0.0060931	0.94155	106	2
Dock7	3	0.0026095	0.0060931	0.94155	105	3
Exoc6b	2	0.0026291	0.0060931	0.94155	107	2
Ephb6	3	0.0026493	0.0060936	0.94155	108	3
Olfr43	2	0.0026735	0.0061119	0.94155	109	2
Cgn	3	0.0027033	0.0061347	0.94155	110	2
Mctp1	2	0.0027174	0.0061352	0.94155	111	1
Sepsecs	1	0.0027327	0.0062493	0.94155	112	1
Mxd3	2	0.0027711	0.0063106	0.94155	113	1
Reep4	3	0.0027839	0.0063978	0.94155	114	2
Polr3e	2	0.0028249	0.0063978	0.94155	115	2
Lyrm9	3	0.0028646	0.0063983	0.94155	116	3
Ccng1	1	0.0028673	0.0063983	0.94155	117	1
Apip	2	0.0029325	0.0064404	0.94155	118	1
NonTargetingControlGuideForMouse_0722	1	0.0029481	0.0066627	0.94155	119	1
Prpf8	2	0.0029826	0.006958	0.94155	120	2
Hadhb	2	0.00304	0.0069777	0.94155	121	1
Pctp	2	0.0030804	0.0069782	0.94155	123	2
Rabl6	1	0.0030558	0.0069782	0.94155	122	1
Bpifb1	2	0.0030937	0.0069975	0.94155	124	1
Hdgfrp3	2	0.0031194	0.0070781	0.94155	125	2
Igsf8	2	0.0031475	0.0070953	0.94155	126	2
Ccdc84	2	0.0032531	0.0072469	0.94155	127	2
Defb47	2	0.0033242	0.0073478	0.94155	128	2
Svs2	1	0.0033519	0.0074674	0.94155	129	1
Dtx2	3	0.00343	0.0077224	0.94155	131	2
Lamtor2	2	0.0034211	0.0077224	0.94155	130	2
Ngrn	2	0.0035194	0.0078563	0.94155	132	2
Snrpa	1	0.0036346	0.0080393	0.94155	133	1
Irx5	3	0.0036705	0.0080398	0.94155	134	1
Rrp9	2	0.003685	0.0080398	0.94155	135	1
Psmd3	1	0.0037019	0.0080398	0.94155	136	1
Fam134b	2	0.0037388	0.0082309	0.94155	138	1
Pcdhb20	2	0.0037367	0.0082309	0.94155	137	2
Bnc2	2	0.0037631	0.0083176	0.94155	140	2
Nop14	1	0.0037558	0.0083176	0.94155	139	1
Rpl37a	2	0.0038128	0.0083181	0.94155	142	2
Fam76b	2	0.0037962	0.0083181	0.94155	141	2
BC051019	2	0.0038463	0.0084823	0.94155	143	2
Spns3	3	0.0038699	0.0085776	0.94155	144	3
Trmt11	2	0.0039538	0.0096762	0.94155	145	1
Sft2d2	2	0.0039775	0.0096762	0.94155	146	2
Mybl2	1	0.0040519	0.0097684	0.94155	150	1
Lrrc38	3	0.0040172	0.0097684	0.94155	148	3
Gdf1	1	0.004025	0.0097684	0.94155	149	1
Nhlh1	3	0.0040131	0.0097684	0.94155	147	3
Vmn1r61	3	0.0040995	0.0097689	0.94155	151	2
Il15ra	2	0.004115	0.0097689	0.94155	152	1
Cerk	2	0.0041214	0.0097689	0.94155	153	2
NonTargetingControlGuideForMouse_0317	1	0.0041327	0.0099981	0.94155	154	1
Ndufaf3	2	0.0041687	0.010251	0.94155	155	1
Olfr1129	2	0.0042762	0.010328	0.94155	158	1
Ankrd34b	1	0.0042942	0.010328	0.94155	159	1
Gm14295	1	0.0042673	0.010328	0.94155	157	1
Ppox	2	0.0042397	0.010328	0.94155	156	2
Olfr115	3	0.0043149	0.010329	0.94155	160	2
Rilpl2	3	0.0043296	0.010329	0.94155	161	2
Riok2	2	0.0043299	0.010329	0.94155	162	2
Ndufs1	1	0.004375	0.010329	0.94155	163	1
B020004C17Rik	2	0.0043836	0.010394	0.94155	165	2
Haus4	2	0.00439	0.010394	0.94155	166	2
Hp	3	0.0043785	0.010394	0.94155	164	3
R3hdm2	3	0.004476	0.010466	0.94155	167	1
Atp8b4	3	0.0044864	0.010466	0.94155	168	2
Tmem40	2	0.0044911	0.010466	0.94155	169	1
1810013L24Rik	1	0.0045365	0.010466	0.94155	172	1
Psg29	2	0.0045285	0.010466	0.94155	171	2
Vasn	3	0.0045184	0.010466	0.94155	170	3
Ifi35	1	0.0045904	0.010786	0.94155	173	1
NonTargetingControlGuideForMouse_0903	1	0.0045904	0.010786	0.94155	174	1
Mis18a	1	0.0046442	0.011049	0.94155	175	1
Vgf	3	0.0047141	0.01105	0.94155	177	3
Celsr2	3	0.0046814	0.01105	0.94155	176	3
Rybp	3	0.0047981	0.011156	0.94155	180	2
Pot1a	2	0.0047865	0.011156	0.94155	179	2
Brcc3	1	0.0047519	0.011156	0.94155	178	1
Acap3	3	0.0048091	0.011269	0.94155	182	3
Rtp1	1	0.0048058	0.011269	0.94155	181	1
Mcm7	2	0.0048324	0.011297	0.94155	183	2
Abcg4	2	0.0048455	0.011377	0.94155	184	2
Krtap4-9	2	0.004883	0.011455	0.94155	185	2
Cox8b	2	0.0049208	0.011456	0.94155	186	2
Palb2	1	0.0049404	0.011456	0.94155	187	1
Cd7	2	0.0049745	0.011548	0.94155	188	1
Phf23	2	0.0050118	0.011549	0.94155	189	2
NonTargetingControlGuideForMouse_0815	1	0.0050211	0.011771	0.94155	190	1
Cdc25b	3	0.0050396	0.011994	0.94155	191	2
Arhgap44	2	0.005082	0.011994	0.94155	193	2
Xrn1	3	0.0050858	0.011994	0.94155	194	3
Gm6592	2	0.0050576	0.011994	0.94155	192	2
Chml	3	0.0051211	0.01207	0.94155	195	2
Mrps33	2	0.0051894	0.012169	0.94155	196	2
Sly	3	0.0052006	0.012248	0.94155	197	1
NonTargetingControlGuideForMouse_0251	1	0.0052096	0.012475	0.94155	198	1
Cstf3	3	0.0053213	0.012702	0.94155	200	2
Cct4	2	0.0053505	0.012702	0.94155	202	1
Ecm2	2	0.0053509	0.012702	0.94155	203	2
Vmn2r29	1	0.0053442	0.012702	0.94155	201	1
Cd209e	1	0.0052365	0.012702	0.94155	199	1
Rabep1	2	0.0053884	0.012736	0.94155	204	2
Nup43	2	0.0055116	0.012794	0.94155	208	1
Dnajc21	2	0.0055236	0.012794	0.94155	209	2
Metrnl	2	0.0055036	0.012794	0.94155	207	2
Cab39	2	0.0054797	0.012794	0.94155	206	2
Clhc1	3	0.0054601	0.012794	0.94155	205	3
NonTargetingControlGuideForMouse_0665	1	0.0055327	0.013017	0.94155	210	1
D6Wsu163e	2	0.0055653	0.013328	0.94155	211	1
Fam214b	2	0.0056059	0.013328	0.94155	214	2
Hes1	2	0.0055959	0.013328	0.94155	213	2
Zcwpw1	3	0.0055838	0.013328	0.94155	212	3
Cd163l1	2	0.0056727	0.013347	0.94155	215	1
Mrc2	3	0.0056834	0.013347	0.94155	216	1
Smarcad1	2	0.0058338	0.013377	0.94155	217	1
Rpl8	1	0.0058827	0.014209	0.94155	221	1
Zfp932	2	0.0058731	0.014209	0.94155	220	2
Fam175a	2	0.005869	0.014209	0.94155	218	2
Tbl1x	3	0.0058707	0.014209	0.94155	219	3
Slc8a3	2	0.0059601	0.015302	0.94155	224	2
Jak2	2	0.0059435	0.015302	0.94155	223	2
Pdcd2l	2	0.0059186	0.015302	0.94155	222	2
Zadh2	2	0.0059948	0.015324	0.94155	225	1
Tmem245	3	0.0060052	0.015324	0.94155	226	3
Prss45	2	0.0060184	0.015324	0.94155	227	2
Kars	2	0.0060485	0.015353	0.94155	229	2
Hp1bp3	2	0.0060435	0.015353	0.94155	228	2
Ccnb2	3	0.0060857	0.01544	0.94155	230	3
Dcbld1	2	0.0061571	0.01544	0.94155	231	2
Trps1	2	0.0062095	0.01547	0.94155	232	1
Ceacam2	3	0.006327	0.01547	0.94155	238	1
Slc18b1	2	0.0062632	0.01547	0.94155	236	1
Olfr1328	3	0.0062595	0.01547	0.94155	235	3
Acad9	1	0.0063134	0.01547	0.94155	237	1
Atp5g2	1	0.0062327	0.01547	0.94155	234	1
Crh	2	0.0062249	0.01547	0.94155	233	2
Gtl3	2	0.0065316	0.015471	0.94155	247	1
Pou3f1	2	0.0063706	0.015471	0.94155	239	2
Rpn1	2	0.0064779	0.015471	0.94155	244	2
Usp34	3	0.0064794	0.015471	0.94155	245	3
Sumo2	1	0.0065019	0.015471	0.94155	246	1
Necab3	2	0.0064369	0.015471	0.94155	243	2
Dmbt1	3	0.0064234	0.015471	0.94155	242	3
Cstf1	3	0.0063872	0.015471	0.94155	241	3
Psma7	2	0.0063787	0.015471	0.94155	240	2
Tbx21	1	0.0065827	0.015594	0.94155	248	1
NonTargetingControlGuideForMouse_0458	1	0.0066096	0.015807	0.94155	249	1
Ttr	2	0.0066121	0.01602	0.94155	250	1
Tmem160	3	0.0066521	0.016021	0.94155	252	3
Rpgrip1	2	0.0066438	0.016021	0.94155	251	2
Gm14151	3	0.0067497	0.016049	0.94155	254	3
Klra19	1	0.0066904	0.016049	0.94155	253	1
Cyp4f40	3	0.0068095	0.01605	0.94155	255	3
Spats1	1	0.0068788	0.01605	0.94155	257	1
AI607873	3	0.0068716	0.01605	0.94155	256	3
Ackr3	3	0.0068899	0.016137	0.94155	258	1
Zfp874b	2	0.0069341	0.016234	0.94155	260	1
Eif4g1	2	0.0069341	0.016234	0.94155	259	1
Olfr170	3	0.0069703	0.016235	0.94155	262	2
Mboat4	3	0.0069413	0.016235	0.94155	261	3
Rpl24	2	0.006986	0.016345	0.94155	263	2
Praf2	3	0.0070242	0.016445	0.94155	265	2
Scfd2	2	0.0070176	0.016445	0.94155	264	2
Rab11fip3	3	0.0070848	0.016551	0.94155	267	2
Urad	1	0.0071211	0.016551	0.94155	268	1
Ddx24	1	0.0070673	0.016551	0.94155	266	1
Gm1661	3	0.0071228	0.016647	0.94155	269	2
Dnmt3l	3	0.0071712	0.016648	0.94155	270	1
Plcz1	2	0.007256	0.016674	0.94155	272	1
Toe1	1	0.0072019	0.016674	0.94155	271	1
Atp6v1a	1	0.0073096	0.016703	0.94155	273	1
Nup54	1	0.0073365	0.016704	0.94155	274	1
Nr2c2	3	0.0074168	0.016734	0.94155	275	3
Speer4a	2	0.0074438	0.016838	0.94155	277	2
Nr3c1	2	0.007448	0.016838	0.94155	278	2
Tor2a	3	0.0074321	0.016838	0.94155	276	3
Pogz	3	0.0076936	0.016957	0.94155	284	1
Nat6	3	0.0076256	0.016957	0.94155	282	2
Arrb2	2	0.0077656	0.016957	0.94155	288	2
Mapk7	2	0.0076047	0.016957	0.94155	281	2
Mrps5	2	0.007712	0.016957	0.94155	285	2
Ucp3	3	0.0077677	0.016957	0.94155	290	3
Rbm15b	2	0.007551	0.016957	0.94155	279	2
Igf2	1	0.0077673	0.016957	0.94155	289	1
Mc4r	2	0.0077389	0.016957	0.94155	287	2
Yap1	1	0.0077134	0.016957	0.94155	286	1
Htatip2	3	0.0076401	0.016957	0.94155	283	3
Olfr155	3	0.0075776	0.016957	0.94155	280	3
Prl8a2	2	0.0078192	0.01699	0.94155	292	1
Slc30a2	3	0.0078074	0.01699	0.94155	291	2
Kif5a	3	0.0078543	0.01699	0.94155	294	2
Zfp14	3	0.0079064	0.01699	0.94155	297	3
Dnajc18	1	0.0079019	0.01699	0.94155	296	1
Tln1	2	0.0078625	0.01699	0.94155	295	2
Bnip2	2	0.0078339	0.01699	0.94155	293	2
Mov10l1	2	0.0079265	0.017105	0.94155	298	1
Gfm1	3	0.0079347	0.017106	0.94155	299	2
Gns	2	0.0079535	0.017238	0.94155	300	2
Scel	2	0.0079801	0.017329	0.94155	301	2
Kdm1a	1	0.0079827	0.017329	0.94155	302	1
Rhox2c	1	0.0080096	0.017488	0.94155	303	1
Ints7	1	0.0080904	0.017607	0.94155	304	1
Sft2d3	2	0.0081273	0.017738	0.94155	305	2
NonTargetingControlGuideForMouse_0417	1	0.0081307	0.017963	0.94155	306	1
2310036O22Rik	1	0.0081307	0.017963	0.94155	307	1
Stoml3	3	0.0081692	0.018189	0.94155	309	2
Wbscr22	2	0.008141	0.018189	0.94155	308	2
Sh3kbp1	2	0.0082345	0.018189	0.94155	311	2
Alkbh8	3	0.008228	0.018189	0.94155	310	3
Dnajb6	1	0.0082788	0.019268	0.94155	312	1
Atp6v1c1	2	0.0083276	0.019384	0.94155	313	2
Cachd1	3	0.0084166	0.019537	0.94155	315	2
Aar2	2	0.0084628	0.019537	0.94155	317	2
Lrch3	1	0.0084673	0.019537	0.94155	318	1
Nt5dc3	2	0.0084508	0.019537	0.94155	316	2
Csnk1e	3	0.008397	0.019537	0.94155	314	3
Srpk1	2	0.0085253	0.019538	0.94155	319	2
Ppm1k	3	0.0086022	0.019628	0.94155	320	3
Hscb	3	0.0086576	0.019629	0.94155	321	2
Sun5	2	0.0086772	0.019758	0.94155	322	1
Rgs3	2	0.0087858	0.019758	0.94155	327	2
Sdhd	1	0.0087904	0.019758	0.94155	328	1
Nbas	2	0.0087807	0.019758	0.94155	326	2
Pcgf1	3	0.0087763	0.019758	0.94155	325	3
Foxr2	2	0.0087706	0.019758	0.94155	324	2
Fam122c	2	0.0087656	0.019758	0.94155	323	2
Plekho1	3	0.0088571	0.02058	0.94155	331	2
Spg21	3	0.0089562	0.02058	0.94155	334	3
Snx8	2	0.0089327	0.02058	0.94155	333	2
Smg6	2	0.0088997	0.02058	0.94155	332	2
Slc30a5	1	0.0088442	0.02058	0.94155	330	1
Sema6c	2	0.0088363	0.02058	0.94155	329	2
Olfr1219	3	0.0090781	0.020581	0.94155	338	2
Erp44	3	0.0091037	0.020581	0.94155	339	2
Vax2	2	0.0090707	0.020581	0.94155	337	2
Vmn2r49	1	0.0090596	0.020581	0.94155	336	1
Adam25	3	0.009026	0.020581	0.94155	335	3
Kifc2	2	0.0091735	0.02174	0.94155	340	2
NonTargetingControlGuideForMouse_0621	1	0.0091942	0.022081	0.94155	341	1
St6galnac3	2	0.0091993	0.022291	0.94155	342	2
Polq	1	0.009248	0.022324	0.94155	343	1
Mcm6	1	0.0093019	0.022351	0.94155	344	1
Stxbp4	2	0.0094276	0.022389	0.94155	349	1
Hmgxb4	2	0.0093472	0.022389	0.94155	346	1
Hnrnpa3	2	0.0093472	0.022389	0.94155	345	1
Nrsn1	3	0.0094744	0.022389	0.94155	351	3
H2-T22	1	0.0094365	0.022389	0.94155	350	1
Rps7	1	0.0094096	0.022389	0.94155	348	1
Atg5	2	0.0093601	0.022389	0.94155	347	2
Gm7073	3	0.0096209	0.022504	0.94155	358	2
Pgap1	1	0.0095711	0.022504	0.94155	357	1
Dsg1a	1	0.0095442	0.022504	0.94155	356	1
Arhgdia	1	0.0095173	0.022504	0.94155	355	1
Olfr1167	3	0.0095107	0.022504	0.94155	354	3
Kbtbd13	2	0.0095066	0.022504	0.94155	353	2
Mrpl27	2	0.0094908	0.022504	0.94155	352	2
Slc7a14	3	0.0097188	0.022638	0.94155	361	3
Cdc27	1	0.0096788	0.022638	0.94155	360	1
Atp5a1	1	0.0096519	0.022638	0.94155	359	1
Aftph	2	0.0097549	0.022741	0.94155	362	2
Akp3	2	0.0098027	0.022829	0.94155	363	1
Lrriq4	2	0.0099099	0.022861	0.94155	365	1
Drg2	3	0.0099017	0.022861	0.94155	364	3
1700001J03Rik	3	0.0099936	0.022897	0.94155	367	3
Ackr4	2	0.0099795	0.022897	0.94155	366	2
NonTargetingControlGuideForMouse_0139	1	0.010015	0.023158	0.94155	368	1
Abhd15	2	0.010028	0.024441	0.94155	369	2
Ranbp2	3	0.010183	0.024442	0.94155	373	2
Zc3h14	2	0.010124	0.024442	0.94155	370	1
Elp2	3	0.010195	0.024442	0.94155	374	2
Sfr1	3	0.010178	0.024442	0.94155	372	3
Gemin2	1	0.010136	0.024442	0.94155	371	1
Magi2	2	0.010229	0.024474	0.94155	375	2
Olfr731	2	0.010285	0.024583	0.94155	376	1
Exd2	2	0.010338	0.024685	0.94155	377	1
Myl6	2	0.010343	0.024685	0.94155	378	2
Nek4	2	0.010426	0.025702	0.94155	379	2
Rpl7	1	0.010433	0.025702	0.94155	380	1
Bnip1	3	0.010503	0.02582	0.94155	382	3
Sox11	1	0.010486	0.02582	0.94155	381	1
Sap18	3	0.010596	0.025821	0.94155	385	2
Tmsb15a	2	0.010553	0.025821	0.94155	383	1
Alg2	3	0.010584	0.025821	0.94155	384	2
Celf4	3	0.010664	0.025847	0.94155	388	3
Arid5b	2	0.010606	0.025847	0.94155	386	2
Mb21d1	1	0.010675	0.025847	0.94155	389	1
Smtnl2	1	0.010648	0.025847	0.94155	387	1
Rbm12b1	2	0.010713	0.025943	0.94155	390	1
Fyb	2	0.010736	0.026042	0.94155	391	2
Zfp113	2	0.010874	0.026141	0.94155	394	2
Ptgir	2	0.010848	0.026141	0.94155	393	2
Pxdn	2	0.010825	0.026141	0.94155	392	2
NonTargetingControlGuideForMouse_0098	1	0.010998	0.02637	0.94155	395	1
Chad	1	0.011025	0.02671	0.94155	396	1
Tax1bp1	2	0.011088	0.027971	0.94155	398	1
Zfp618	3	0.011104	0.027971	0.94155	399	3
Atp11b	1	0.011079	0.027971	0.94155	397	1
Tomm20l	3	0.011108	0.0281	0.94155	400	3
Adamtsl4	2	0.011276	0.028209	0.94155	404	1
Peak1	2	0.011276	0.028209	0.94155	403	2
Ang2	1	0.011321	0.028209	0.94155	408	1
Map2k7	3	0.011302	0.028209	0.94155	407	3
1700037H04Rik	3	0.01129	0.028209	0.94155	406	3
Cckbr	2	0.011289	0.028209	0.94155	405	2
Trmt13	1	0.011213	0.028209	0.94155	402	1
Hexdc	2	0.011175	0.028209	0.94155	401	2
NonTargetingControlGuideForMouse_0435	1	0.011348	0.028459	0.94155	409	1
Cxx1c	1	0.011375	0.02868	0.94155	411	1
Gpr179	2	0.01137	0.02868	0.94155	410	2
Wac	1	0.011402	0.028807	0.94155	412	1
Gpc4	3	0.011465	0.028922	0.94155	414	2
Dynlrb1	2	0.011463	0.028922	0.94155	413	1
Cldn2	2	0.011473	0.028922	0.94155	415	2
Smn1	3	0.01154	0.029046	0.94155	418	3
Reps2	2	0.011519	0.029046	0.94155	417	2
Gle1	1	0.01151	0.029046	0.94155	416	1
Yaf2	3	0.011574	0.029047	0.94155	420	2
Gp49a	3	0.011589	0.029047	0.94155	421	2
Haus7	2	0.01157	0.029047	0.94155	419	1
Hist2h2aa1	2	0.011784	0.029384	0.94155	423	2
Pacrgl	2	0.011758	0.029384	0.94155	422	2
NonTargetingControlGuideForMouse_0473	1	0.011833	0.029605	0.94155	424	1
Zfp672	2	0.011998	0.029952	0.94155	426	1
Nolc1	2	0.012052	0.029952	0.94155	428	1
Pcdhb4	1	0.012021	0.029952	0.94155	427	1
Slc15a3	2	0.011951	0.029952	0.94155	425	2
Dennd1c	3	0.012157	0.029953	0.94155	432	2
Tal2	2	0.012105	0.029953	0.94155	429	1
Slc5a12	3	0.012118	0.029953	0.94155	430	2
Ppp4r4	2	0.012159	0.029953	0.94155	433	2
2510009E07Rik	1	0.012156	0.029953	0.94155	431	1
NonTargetingControlGuideForMouse_0229	1	0.012263	0.030181	0.94155	434	1
Rars2	3	0.012267	0.030408	0.94155	435	2
Serpinb6a	1	0.01229	0.030408	0.94155	436	1
Braf	1	0.012317	0.030409	0.94155	437	1
Ccar2	2	0.012694	0.031227	0.94155	447	1
Apc	3	0.012454	0.031227	0.94155	441	3
Atg12	2	0.01248	0.031227	0.94155	442	2
Ndufa7	2	0.012583	0.031227	0.94155	446	2
Esco2	3	0.012582	0.031227	0.94155	445	3
Pfn3	1	0.01256	0.031227	0.94155	444	1
Olfr492	3	0.012558	0.031227	0.94155	443	3
Prr19	1	0.012452	0.031227	0.94155	440	1
Tmem144	2	0.012427	0.031227	0.94155	439	2
Rps6	2	0.012361	0.031227	0.94155	438	2
Lsm10	1	0.012856	0.031262	0.94155	452	1
Gm12887	2	0.012832	0.031262	0.94155	451	2
Cbl	2	0.012808	0.031262	0.94155	450	2
Ddx17	1	0.012802	0.031262	0.94155	449	1
Znrf2	3	0.012747	0.031262	0.94155	448	3
Olfr175-ps1	2	0.012908	0.031527	0.94155	456	1
Napg	2	0.012899	0.031527	0.94155	455	2
Bend3	2	0.012887	0.031527	0.94155	453	2
Rptn	3	0.012888	0.031527	0.94155	454	3
Hyal3	1	0.012936	0.031659	0.94155	457	1
D230025D16Rik	2	0.012997	0.03166	0.94155	458	2
Nfrkb	1	0.013017	0.031696	0.94155	459	1
Oxa1l	1	0.013044	0.031697	0.94155	460	1
Loxl1	3	0.013078	0.031848	0.94155	461	2
Slc25a23	3	0.013107	0.031882	0.94155	462	3
Lclat1	3	0.013228	0.03296	0.94155	465	1
Sox10	3	0.013215	0.03296	0.94155	464	3
Rbms3	3	0.013211	0.03296	0.94155	463	3
Tmed4	2	0.013282	0.032996	0.94155	470	1
Kcp	3	0.013241	0.032996	0.94155	466	2
Ttll12	3	0.013292	0.032996	0.94155	472	2
Tcea3	1	0.01334	0.032996	0.94155	475	1
Tgfb1	2	0.013318	0.032996	0.94155	474	2
Ccdc33	2	0.013306	0.032996	0.94155	473	2
Tmod4	1	0.013286	0.032996	0.94155	471	1
Klhl29	2	0.013281	0.032996	0.94155	469	2
Usp24	3	0.01326	0.032996	0.94155	468	3
Api5	1	0.01326	0.032996	0.94155	467	1
Frs2	1	0.013367	0.033036	0.94155	476	1
Crip2	3	0.013369	0.033036	0.94155	477	3
NonTargetingControlGuideForMouse_0616	1	0.013394	0.033248	0.94155	478	1
Lphn2	3	0.013468	0.033461	0.94155	483	1
Casp8ap2	2	0.013443	0.033461	0.94155	481	1
Sec61a1	2	0.013505	0.033461	0.94155	484	2
Sppl2a	2	0.013449	0.033461	0.94155	482	2
Sestd1	2	0.013437	0.033461	0.94155	480	2
Ybx3	3	0.013429	0.033461	0.94155	479	3
Csnk1a1	2	0.01355	0.033571	0.94155	485	2
Itgb1bp1	2	0.013568	0.033571	0.94155	487	2
Pik3r6	1	0.013556	0.033571	0.94155	486	1
Hid1	2	0.013603	0.033708	0.94155	488	1
Nmt2	2	0.013637	0.033859	0.94155	489	2
Slfn1	2	0.013669	0.034002	0.94155	490	2
Vmn2r14	2	0.013706	0.034045	0.94155	491	2
Fan1	2	0.013713	0.03482	0.94155	492	2
Trappc4	2	0.013817	0.034926	0.94155	494	1
Cdk8	2	0.013871	0.034926	0.94155	495	1
Mc5r	1	0.013879	0.034926	0.94155	496	1
Cops5	1	0.013798	0.034926	0.94155	493	1
Olfr1373	2	0.013924	0.034967	0.94155	497	1
Ccny	3	0.013988	0.034967	0.94155	500	2
Clec4d	2	0.013978	0.034967	0.94155	498	2
Twist1	2	0.014049	0.034967	0.94155	503	2
Defb3	1	0.01404	0.034967	0.94155	502	1
Eif6	1	0.014013	0.034967	0.94155	501	1
Camkk2	2	0.013979	0.034967	0.94155	499	2
Mtor	3	0.014078	0.035008	0.94155	504	3
Rnpep	3	0.014103	0.035009	0.94155	505	2
3110007F17Rik	2	0.014138	0.035149	0.94155	506	1
Il17a	3	0.014144	0.03529	0.94155	507	3
Atp6v0d1	2	0.014171	0.035291	0.94155	508	2
Cyp17a1	3	0.014172	0.035291	0.94155	509	3
Irx1	2	0.014196	0.035324	0.94155	510	2
Slc22a20	2	0.014245	0.035425	0.94155	512	1
Clca5	3	0.014268	0.035425	0.94155	513	2
Olfr589	3	0.01422	0.035425	0.94155	511	2
Slc3a2	1	0.01431	0.035425	0.94155	514	1
NonTargetingControlGuideForMouse_0253	1	0.014336	0.035642	0.94155	515	1
AU018091	2	0.014405	0.035859	0.94155	516	1
Npffr2	3	0.014443	0.035904	0.94155	517	3
Gpr107	3	0.014507	0.035941	0.94155	520	2
Sulf1	3	0.014508	0.035941	0.94155	521	2
Gnl3	1	0.014525	0.035941	0.94155	522	1
Elp5	1	0.014498	0.035941	0.94155	519	1
Gna12	3	0.014462	0.035941	0.94155	518	3
Emilin1	3	0.014588	0.035988	0.94155	524	3
Olfr1140	1	0.014552	0.035988	0.94155	523	1
Dnajc22	2	0.014673	0.036121	0.94155	525	2
Car1	2	0.014727	0.036164	0.94155	526	2
Nucks1	2	0.014747	0.036165	0.94155	527	2
Sypl	3	0.014829	0.036296	0.94155	530	2
Pias3	2	0.014806	0.036296	0.94155	528	1
Snx11	2	0.014886	0.036296	0.94155	531	1
1700031F05Rik	2	0.014806	0.036296	0.94155	529	2
Cnn1	2	0.014937	0.036335	0.94155	535	2
2210404O07Rik	2	0.014924	0.036335	0.94155	534	2
Cngb3	1	0.014902	0.036335	0.94155	532	1
Ints6	2	0.014904	0.036335	0.94155	533	2
Glis3	3	0.01497	0.036336	0.94155	537	3
Skiv2l2	2	0.01494	0.036336	0.94155	536	2
Foxl2	2	0.015047	0.037141	0.94155	541	1
Slc2a4	2	0.015154	0.037141	0.94155	546	1
Fbxo44	2	0.0151	0.037141	0.94155	543	1
Tmem165	2	0.014993	0.037141	0.94155	538	1
Kctd1	3	0.015035	0.037141	0.94155	539	2
Nol12	1	0.015144	0.037141	0.94155	545	1
Krt40	3	0.015134	0.037141	0.94155	544	3
Zbtb5	2	0.015056	0.037141	0.94155	542	2
Selo	2	0.015042	0.037141	0.94155	540	2
Marveld1	2	0.015314	0.037142	0.94155	551	1
Gmeb1	3	0.015228	0.037142	0.94155	549	1
Catsperg1	1	0.015333	0.037142	0.94155	553	1
B3galt5	3	0.015328	0.037142	0.94155	552	3
Otud7b	1	0.015252	0.037142	0.94155	550	1
Wdr38	2	0.015221	0.037142	0.94155	548	2
Igfn1	2	0.015175	0.037142	0.94155	547	2
Rbp2	2	0.015421	0.037176	0.94155	555	1
Ifnab	2	0.015408	0.037176	0.94155	554	2
Ccp110	3	0.015462	0.037464	0.94155	556	2
Gmpr2	2	0.015468	0.037464	0.94155	557	2
Pmm2	2	0.015528	0.037465	0.94155	558	1
Nr4a2	3	0.015639	0.038219	0.94155	560	2
Defb34	3	0.015672	0.038219	0.94155	561	2
Rtcb	2	0.015688	0.038219	0.94155	562	2
Cbx3	2	0.015569	0.038219	0.94155	559	2
Tmem45b	3	0.015707	0.038266	0.94155	563	2
Olfr539	2	0.015848	0.038266	0.94155	569	1
Tat	3	0.015739	0.038266	0.94155	565	3
Mmrn1	3	0.015906	0.038266	0.94155	571	3
Bub1b	2	0.015893	0.038266	0.94155	570	2
Ndufs4	1	0.015844	0.038266	0.94155	568	1
Adam21	2	0.015805	0.038266	0.94155	567	2
Palm	3	0.015801	0.038266	0.94155	566	3
Fads1	2	0.015724	0.038266	0.94155	564	2
Aak1	2	0.016008	0.0384	0.94155	573	1
Zc3h11a	3	0.015995	0.0384	0.94155	572	2
Mrpl49	2	0.016062	0.038527	0.94155	575	1
Tnfrsf23	3	0.01604	0.038527	0.94155	574	3
8430408G22Rik	3	0.016187	0.038573	0.94155	577	2
Svs6	3	0.016152	0.038573	0.94155	576	3
Tmem37	2	0.016193	0.038573	0.94155	578	2
Pcdhb2	3	0.01622	0.039617	0.94155	579	2
Rgs18	3	0.016265	0.039666	0.94155	580	2
Arpc2	2	0.016268	0.039666	0.94155	581	2
Olfr110	1	0.016302	0.039667	0.94155	582	1
Csde1	3	0.016347	0.039769	0.94155	583	2
Cd101	2	0.016365	0.039769	0.94155	584	2
Ncl	2	0.016436	0.03977	0.94155	586	1
Olfr889	2	0.01642	0.03977	0.94155	585	2
NonTargetingControlGuideForMouse_0466	1	0.016517	0.040728	0.94155	587	1
Col2a1	3	0.016537	0.040987	0.94155	588	2
Nedd4l	3	0.016718	0.040987	0.94155	592	3
Dcp2	1	0.016679	0.040987	0.94155	591	1
Creb1	2	0.016676	0.040987	0.94155	590	2
Nsf	1	0.016544	0.040987	0.94155	589	1
Gm1673	2	0.016756	0.041133	0.94155	593	1
Creb3l1	3	0.016822	0.041133	0.94155	596	2
Gm4944	2	0.016809	0.041133	0.94155	594	2
Raver2	2	0.016829	0.041133	0.94155	597	2
Ccdc15	1	0.016813	0.041133	0.94155	595	1
Zfp952	3	0.016986	0.041183	0.94155	603	2
Usp29	2	0.01697	0.041183	0.94155	602	1
Selenbp1	3	0.017065	0.041183	0.94155	605	3
Cd24a	2	0.01711	0.041183	0.94155	607	2
Adam19	2	0.017085	0.041183	0.94155	606	2
Olfr168	2	0.017005	0.041183	0.94155	604	2
Fbxl20	1	0.016948	0.041183	0.94155	601	1
Cdyl	3	0.016896	0.041183	0.94155	599	3
Max	2	0.016899	0.041183	0.94155	600	2
Gbp4	1	0.01684	0.041183	0.94155	598	1
Kctd2	3	0.017155	0.041228	0.94155	608	3
Wdr59	3	0.017214	0.041586	0.94155	609	2
Artn	2	0.01745	0.041586	0.94155	615	1
Olfr695	3	0.017465	0.041586	0.94155	616	2
Vmn2r79	3	0.017225	0.041586	0.94155	610	2
Vdac1	2	0.017397	0.041586	0.94155	614	2
Metap1d	3	0.017552	0.041586	0.94155	618	3
Aspn	2	0.017237	0.041586	0.94155	611	2
Ccdc58	1	0.017621	0.041586	0.94155	620	1
Wbp5	1	0.017594	0.041586	0.94155	619	1
Pnma3	2	0.017542	0.041586	0.94155	617	2
Arhgap9	1	0.017325	0.041586	0.94155	613	1
Il34	2	0.017308	0.041586	0.94155	612	2
Irf1	3	0.017864	0.041587	0.94155	629	1
Rpsa	2	0.017824	0.041587	0.94155	627	1
Snx25	3	0.017784	0.041587	0.94155	625	1
Xkr5	2	0.017717	0.041587	0.94155	624	1
Tnpo3	2	0.017984	0.041587	0.94155	630	1
Kdelr3	2	0.017664	0.041587	0.94155	622	2
Ldhal6b	2	0.017858	0.041587	0.94155	628	2
Twist2	1	0.01781	0.041587	0.94155	626	1
Nefl	3	0.017698	0.041587	0.94155	623	3
Mettl8	2	0.017642	0.041587	0.94155	621	2
Smim6	2	0.01809	0.04164	0.94155	631	1
NonTargetingControlGuideForMouse_0115	1	0.018106	0.041851	0.94155	632	1
Krtap4-8	2	0.018197	0.042062	0.94155	635	1
Col9a3	3	0.018263	0.042062	0.94155	637	2
P2rx3	2	0.018144	0.042062	0.94155	634	1
Nup85	2	0.018285	0.042062	0.94155	639	2
Hnrnph1	2	0.018277	0.042062	0.94155	638	2
Grhl3	1	0.018213	0.042062	0.94155	636	1
Ercc6l2	1	0.018133	0.042062	0.94155	633	1
AI848285	2	0.018357	0.043224	0.94155	641	1
1300002K09Rik	3	0.018379	0.043224	0.94155	642	2
Med26	1	0.018402	0.043224	0.94155	643	1
Spata5l1	1	0.018348	0.043224	0.94155	640	1
Pigz	3	0.018502	0.043225	0.94155	645	1
Gm14306	1	0.018483	0.043225	0.94155	644	1
Fgf7	3	0.018643	0.043283	0.94155	649	2
Eif4a1	1	0.018644	0.043283	0.94155	650	1
Rpl7a	2	0.018628	0.043283	0.94155	648	2
Nlrp5	1	0.018617	0.043283	0.94155	647	1
Mycn	1	0.018563	0.043283	0.94155	646	1
Rp1	2	0.018677	0.043336	0.94155	651	1
E230025N22Rik	1	0.018698	0.043336	0.94155	652	1
1810062G17Rik	3	0.018741	0.043337	0.94155	653	1
Mblac1	2	0.018805	0.043337	0.94155	658	2
Zfp462	2	0.018798	0.043337	0.94155	657	2
Zfp777	3	0.018789	0.043337	0.94155	656	3
Ano6	3	0.018769	0.043337	0.94155	655	3
2410018M08Rik	1	0.018752	0.043337	0.94155	654	1
Icos	3	0.018901	0.043504	0.94155	661	1
Gstcd	2	0.018837	0.043504	0.94155	659	1
4933409G03Rik	2	0.018887	0.043504	0.94155	660	2
Olfr1160	3	0.01906	0.04367	0.94155	666	2
Exosc2	2	0.01905	0.04367	0.94155	665	2
Lpgat1	2	0.019042	0.04367	0.94155	664	2
Cenpa	1	0.018994	0.04367	0.94155	663	1
Mettl24	2	0.018946	0.04367	0.94155	662	2
Hoxc9	2	0.019104	0.043671	0.94155	668	2
Mzt1	2	0.019206	0.043671	0.94155	670	2
Olfr1532-ps1	2	0.019176	0.043671	0.94155	669	2
Slit1	3	0.019099	0.043671	0.94155	667	3
Tmem198b	2	0.019243	0.043892	0.94155	671	2
Abcg5	2	0.019317	0.043893	0.94155	674	1
Lnp	3	0.019286	0.043893	0.94155	672	2
Ppp1r26	2	0.019326	0.043893	0.94155	676	2
Tmem213	3	0.019325	0.043893	0.94155	675	3
Zdhhc23	1	0.01929	0.043893	0.94155	673	1
Tuft1	3	0.019539	0.044044	0.94155	684	1
Vmn1r58	2	0.019531	0.044044	0.94155	683	1
Dda1	2	0.019424	0.044044	0.94155	679	1
Tmem196	1	0.019506	0.044044	0.94155	682	1
5031414D18Rik	2	0.019498	0.044044	0.94155	681	2
Kras	2	0.019476	0.044044	0.94155	680	2
Rfpl3s	1	0.019371	0.044044	0.94155	678	1
Faf2	1	0.019344	0.044044	0.94155	677	1
Fpgs	2	0.019584	0.044159	0.94155	687	1
Olfr212	2	0.019566	0.044159	0.94155	685	2
Adcy7	3	0.019571	0.044159	0.94155	686	3
Frrs1	3	0.019617	0.04416	0.94155	688	2
Mbtd1	1	0.019667	0.04416	0.94155	690	1
Olfr601	2	0.019656	0.04416	0.94155	689	2
Rfx4	3	0.019716	0.044932	0.94155	691	3
Olfr855	2	0.019744	0.044933	0.94155	692	1
Zglp1	2	0.019846	0.045037	0.94155	696	2
Olfr1445	2	0.019815	0.045037	0.94155	695	2
Snapc2	3	0.019794	0.045037	0.94155	694	3
Hspb6	2	0.019755	0.045037	0.94155	693	2
Grn	3	0.019976	0.046151	0.94155	697	2
Ccdc50	2	0.019998	0.046151	0.94155	698	2
Gpr64	2	0.020013	0.046263	0.94155	700	2
Olfr770	2	0.020005	0.046263	0.94155	699	2
NonTargetingControlGuideForMouse_0029	1	0.020098	0.046482	0.94155	701	1
Tram1l1	2	0.020117	0.046699	0.94155	702	1
Mrps36	2	0.020224	0.046821	0.94155	704	2
Wasl	2	0.020165	0.046821	0.94155	703	2
Brd3	2	0.020277	0.04699	0.94155	706	1
Dyrk1b	1	0.020286	0.04699	0.94155	707	1
Fastkd5	1	0.020246	0.04699	0.94155	705	1
Btg2	2	0.02033	0.046991	0.94155	709	1
Vmn1r149	1	0.020313	0.046991	0.94155	708	1
Htr3b	2	0.020383	0.047168	0.94155	711	1
Rpl36	1	0.020367	0.047168	0.94155	710	1
Tll1	3	0.020401	0.047169	0.94155	712	2
Cd209a	3	0.020406	0.047193	0.94155	713	3
Defa2	2	0.020703	0.047268	0.94155	722	1
Spata2	2	0.02081	0.047268	0.94155	725	1
Hoxd3	3	0.020665	0.047268	0.94155	720	2
Ctdsp1	2	0.020543	0.047268	0.94155	717	2
Ggnbp1	2	0.020766	0.047268	0.94155	724	2
Cyp4x1	3	0.020709	0.047268	0.94155	723	3
Il1rapl1	3	0.020673	0.047268	0.94155	721	3
Arid3a	2	0.020658	0.047268	0.94155	718	2
Cylc1	1	0.020663	0.047268	0.94155	719	1
Gfm2	1	0.020529	0.047268	0.94155	716	1
1700034J05Rik	1	0.020502	0.047268	0.94155	715	1
Lrrc57	2	0.020426	0.047268	0.94155	714	2
1810033B17Rik	3	0.020995	0.047419	0.94155	730	2
Rfx1	2	0.02097	0.047419	0.94155	729	1
Slc45a2	3	0.020957	0.047419	0.94155	727	2
Olfr507	2	0.021	0.047419	0.94155	731	2
Olfr64	2	0.020961	0.047419	0.94155	728	2
Rnf222	2	0.020945	0.047419	0.94155	726	2
Lman2	2	0.021023	0.04755	0.94155	733	1
Txk	2	0.021076	0.04755	0.94155	736	1
Plag1	3	0.021084	0.04755	0.94155	737	2
Dcpp2	2	0.021148	0.04755	0.94155	738	2
Hspa14	2	0.021031	0.04755	0.94155	735	2
Pramef6	2	0.021023	0.04755	0.94155	734	2
E130308A19Rik	2	0.021008	0.04755	0.94155	732	2
Epm2a	2	0.021195	0.047705	0.94155	739	2
Olfr648	3	0.021238	0.047809	0.94155	740	3
Cct7	2	0.021289	0.04781	0.94155	741	1
Tmem150a	3	0.021371	0.047972	0.94155	742	1
Carhsp1	2	0.021396	0.047972	0.94155	743	2
Akr1c18	2	0.021556	0.048266	0.94155	749	1
2010109I03Rik	2	0.021609	0.048266	0.94155	753	2
Rabac1	2	0.021589	0.048266	0.94155	752	2
Upk1a	2	0.021581	0.048266	0.94155	750	2
Gpr68	3	0.021583	0.048266	0.94155	751	3
Ppme1	2	0.021526	0.048266	0.94155	748	2
Tmem135	2	0.021518	0.048266	0.94155	746	2
Cyfip1	1	0.021525	0.048266	0.94155	747	1
Sntg1	3	0.021515	0.048266	0.94155	745	3
Shd	1	0.021471	0.048266	0.94155	744	1
Slc25a31	2	0.021715	0.048267	0.94155	758	1
Ugt2b34	2	0.021769	0.048267	0.94155	760	1
Scn2a1	3	0.021791	0.048267	0.94155	761	3
Actl11	1	0.021794	0.048267	0.94155	762	1
Rrh	1	0.02174	0.048267	0.94155	759	1
Kdm4b	2	0.021708	0.048267	0.94155	757	2
Marveld2	2	0.021668	0.048267	0.94155	756	2
Atxn3	3	0.021652	0.048267	0.94155	755	3
Zkscan3	2	0.021644	0.048267	0.94155	754	2
Ppp1r13b	2	0.021822	0.04842	0.94155	764	2
Set	2	0.021875	0.04842	0.94155	766	2
Il27ra	3	0.021841	0.04842	0.94155	765	3
Tpo	2	0.021803	0.04842	0.94155	763	2
Tsku	3	0.021894	0.04941	0.94155	767	2
C1qbp	1	0.021902	0.04941	0.94155	768	1
Dok7	3	0.021904	0.04941	0.94155	769	3
Gm5617	1	0.021983	0.049466	0.94155	770	1
Pax8	2	0.022002	0.049467	0.94155	771	2
Tmem235	2	0.022098	0.04952	0.94155	772	2
Btla	2	0.022195	0.049697	0.94155	774	1
Prkx	3	0.022245	0.049697	0.94155	776	2
Tacc3	2	0.022248	0.049697	0.94155	777	2
Mif4gd	2	0.022251	0.049697	0.94155	778	2
1110059G10Rik	1	0.022225	0.049697	0.94155	775	1
Mrpl38	1	0.022171	0.049697	0.94155	773	1
Xylb	3	0.022311	0.049698	0.94155	780	3
Pogk	1	0.022279	0.049698	0.94155	779	1
Bcas3	2	0.022354	0.049984	0.94155	781	1
Enkur	1	0.022467	0.050385	0.94155	782	1
Rorb	3	0.022517	0.05056	0.94155	783	3

## Sheet: Data_S2d
Data S2. Candidates identified to influence CTCF boundary in genome-wide CRISPR screens
Data S2d. List of genes identified in primary screen (GeCKOv2 library B2) by comparing double positive population (boundary-disrupted) with mCherry positive population (wild-type) - (CTCF boundary associated candidates, cut-off: p<0.05). MAGeCK algorithm was used for the analysis of CRISPR screens and associated statistics below, see Methods
id	num	pos|score	pos|p-value	pos|fdr	pos|rank	pos|goodsgrna
Atoh1	2	1.813e-05	3.7674e-05	0.486139	1	1
Ddx54	3	2.6988e-05	6.1074e-05	0.486139	2	3
Rps11	1	4.5324e-05	7.839e-05	0.486139	3	1
St6galnac2	3	5.1792e-05	0.00011021	0.486139	4	2
Slc25a45	3	5.4532e-05	0.00011489	0.486139	5	2
NonTargetingControlGuideForMouse_0091	1	6.3454e-05	0.0002209	0.778878	6	1
Tmem204	3	6.6484e-05	0.00029133	0.795792	7	3
Olfr168	3	8.1582e-05	0.0003503	0.795792	8	1
Zfp707	3	8.6959e-05	0.00035685	0.795792	9	2
Hsd17b10	1	9.9714e-05	0.0003854	0.795792	10	1
Ccer1	1	0.00011784	0.0004322	0.795792	11	1
Mrgprd	2	0.00012492	0.00045139	0.795792	12	2
Pex2	3	0.0001333	0.00092968	0.999974	13	2
Gucy1b3	3	0.00014272	0.00095636	0.999974	14	3
Pwp2	1	0.0001541	0.0010097	0.999974	15	1
Garnl3	3	0.00024473	0.0034817	0.999974	16	2
Epha10	3	0.00024651	0.0034817	0.999974	17	3
NonTargetingControlGuideForMouse_0134	1	0.00028101	0.0035619	0.999974	18	1
Ap3d1	3	0.00030467	0.003725	0.999974	19	3
Zfp618	3	0.00034832	0.0037349	0.999974	21	3
Lgmn	3	0.00034499	0.0037349	0.999974	20	3
Bnc2	3	0.00037385	0.0038285	0.999974	22	3
Tsga13	3	0.00038181	0.0038289	0.999974	23	3
Sp4	3	0.00040786	0.00385	0.999974	24	2
Ube2d3	2	0.00041694	0.0039132	0.999974	25	1
Atl2	3	0.0004542	0.0039623	0.999974	26	2
Defb29	3	0.00050883	0.0040246	0.999974	27	2
Hsd17b11	3	0.00051661	0.0040246	0.999974	28	2
Six2	3	0.00055622	0.0040377	0.999974	29	2
Mesdc2	3	0.00057098	0.0045342	0.999974	30	2
2021-03-06	2	0.00062007	0.0046737	0.999974	31	2
Rabl3	2	0.00063444	0.0047032	0.999974	32	1
Cdc42se2	3	0.00067971	0.0049559	0.999974	34	2
Chn1	3	0.0006771	0.0049559	0.999974	33	3
Slmo2	3	0.00069935	0.0050701	0.999974	35	3
Wdr54	3	0.00073407	0.0051141	0.999974	37	2
Nup43	2	0.00073758	0.0051141	0.999974	38	2
Coch	3	0.00072495	0.0051141	0.999974	36	3
H2-DMa	3	0.00076086	0.0051145	0.999974	39	3
Sik2	3	0.00076199	0.00513	0.999974	40	3
Crbn	3	0.00078467	0.0051693	0.999974	41	3
Manf	3	0.00078745	0.005254	0.999974	42	3
Tm4sf19	3	0.00078844	0.0052545	0.999974	43	1
Zfp276	3	0.00081377	0.005276	0.999974	45	2
Rnf11	3	0.00081554	0.005276	0.999974	46	2
Atg14	2	0.00079887	0.005276	0.999974	44	2
Gpr83	3	0.00084958	0.0074049	0.999974	48	2
Tlr7	3	0.0008493	0.0074049	0.999974	47	3
Adam10	3	0.00086777	0.0074054	0.999974	50	2
Gm6904	2	0.00085888	0.0074054	0.999974	49	2
Arl5a	3	0.00087144	0.0074288	0.999974	51	3
Mdc1	3	0.00089715	0.0074293	0.999974	52	1
Foxred2	3	0.00091691	0.0075257	0.999974	53	2
1190002N15Rik	3	0.0009235	0.0075261	0.999974	54	2
Gnl3	2	0.0009244	0.0075261	0.999974	55	1
Impdh2	3	0.00094913	0.0075556	0.999974	56	2
Sft2d3	3	0.00099224	0.0075556	0.999974	57	3
Defb47	3	0.0010561	0.0075561	0.999974	60	2
Klk11	3	0.0010059	0.0075561	0.999974	58	2
Hoga1	3	0.0010602	0.0075561	0.999974	62	3
Kcnj11	3	0.0010575	0.0075561	0.999974	61	3
Wdr96	2	0.0010257	0.0075561	0.999974	59	2
Vmn1r51	2	0.0010694	0.0076022	0.999974	63	2
Dclre1a	3	0.0010859	0.0076169	0.999974	64	3
Rnf208	3	0.0011146	0.0076174	0.999974	67	1
Jag1	3	0.0011085	0.0076174	0.999974	66	3
Hspa5	3	0.0011068	0.0076174	0.999974	65	3
Slc6a11	3	0.0011216	0.0076333	0.999974	68	3
Stxbp5l	2	0.0011418	0.007681	0.999974	69	1
Akr1cl	3	0.0011474	0.0076815	0.999974	70	3
Ccdc28b	3	0.0011689	0.0078018	0.999974	71	2
Icam5	3	0.0011769	0.0078022	0.999974	72	3
Fbxw24	3	0.0012233	0.0078963	0.999974	73	2
Ambra1	2	0.0012506	0.0078968	0.999974	74	1
Tead3	3	0.0012738	0.0078968	0.999974	76	2
Tmed10	3	0.0012776	0.0078968	0.999974	77	1
Fbl	2	0.0012646	0.0078968	0.999974	75	2
Scrib	3	0.0013319	0.0080573	0.999974	78	1
Tubb1	2	0.0013645	0.0080578	0.999974	79	2
Gtf2a2	2	0.0014136	0.0081664	0.999974	81	2
Mrpl14	2	0.0014136	0.0081664	0.999974	80	2
Slc20a1	3	0.0014354	0.0082127	0.999974	82	2
Paqr4	3	0.0014401	0.0082132	0.999974	83	2
Zc3h8	3	0.0014406	0.0082132	0.999974	84	2
Lzts2	3	0.0014524	0.0082132	0.999974	85	3
Eif4g1	2	0.0015158	0.0083624	0.999974	86	2
Slc6a20a	3	0.0015221	0.0083629	0.999974	87	2
Defb34	3	0.0015221	0.0083629	0.999974	88	2
Gm5168	1	0.0015501	0.0085403	0.999974	89	1
Dnajc13	3	0.0015618	0.0085408	0.999974	90	3
Ptges	3	0.0015816	0.008573	0.999974	91	3
Pold1	2	0.0015948	0.0086212	0.999974	92	1
Rps27l	2	0.0015948	0.0086212	0.999974	93	2
Ddx58	3	0.001639	0.0086821	0.999974	95	2
Psmc2	1	0.0016226	0.0086821	0.999974	94	1
Mmp24	3	0.001658	0.0086826	0.999974	97	2
Wdr13	3	0.0016547	0.0086826	0.999974	96	3
Ndufc2	3	0.0016788	0.0087064	0.999974	99	3
Zc4h2	3	0.001668	0.0087064	0.999974	98	3
Hoxa11	3	0.0016803	0.0087069	0.999974	100	3
Poldip2	3	0.001692	0.0087471	0.999974	101	2
Lamtor4	3	0.0017074	0.008874	0.999974	102	3
Ankfn1	2	0.0017365	0.0089423	0.999974	104	2
Slc35c1	2	0.0017305	0.0089423	0.999974	103	2
Bpnt1	2	0.0017623	0.009041	0.999974	105	2
Uchl4	3	0.0017666	0.0090415	0.999974	106	2
Jade1	2	0.0017729	0.0090415	0.999974	107	2
Cdh22	3	0.0017847	0.0090668	0.999974	109	3
Gja3	3	0.0017821	0.0090668	0.999974	108	3
Lrrc1	3	0.0017886	0.0090672	0.999974	110	3
Eed	3	0.0017935	0.0090949	0.999974	111	3
Fam129c	3	0.0018209	0.0091608	0.999974	112	3
Olfr530	2	0.0018484	0.0093705	0.999974	114	1
Atp2a2	3	0.0018452	0.0093705	0.999974	113	3
Bod1	3	0.0018585	0.009371	0.999974	115	3
Rad50	3	0.0018832	0.0094828	0.999974	117	3
Mob1b	3	0.0018783	0.0094828	0.999974	116	3
Mynn	3	0.0019296	0.0095446	0.999974	118	1
Slc9a3r2	3	0.0019839	0.0097931	0.999974	119	2
Tmem179b	3	0.0020095	0.0097936	0.999974	120	3
Napa	2	0.0020476	0.0099775	0.999974	122	1
Gm3286	2	0.0020476	0.0099775	0.999974	121	2
Zswim7	2	0.0021201	0.010187	0.999974	125	1
Ptges2	3	0.0021197	0.010187	0.999974	124	1
Alox5ap	3	0.0021193	0.010187	0.999974	123	3
Gpbar1	3	0.002134	0.010294	0.999974	126	3
1600002H07Rik	2	0.0021563	0.010315	0.999974	128	1
Rhbdd3	3	0.0021559	0.010315	0.999974	127	3
Mup4	3	0.0022029	0.010355	0.999974	129	2
Zfp688	3	0.0022555	0.010483	0.999974	135	1
Pfn1	2	0.0022468	0.010483	0.999974	132	2
Mad2l1bp	3	0.0022466	0.010483	0.999974	131	2
Wdr55	2	0.0022468	0.010483	0.999974	133	2
Nop56	3	0.0022535	0.010483	0.999974	134	3
Col11a2	3	0.0022418	0.010483	0.999974	130	3
Nsmf	2	0.0022865	0.01061	0.999974	136	2
Farsb	1	0.0022934	0.010646	0.999974	137	1
Slc6a18	3	0.0023098	0.010675	0.999974	138	1
Mfsd4	3	0.0023739	0.010801	0.999974	139	2
Elf3	3	0.0024045	0.010802	0.999974	140	3
Rabl5	3	0.0024727	0.010916	0.999974	143	2
Fancg	3	0.0024924	0.010916	0.999974	146	2
Asb12	3	0.0024893	0.010916	0.999974	145	2
Dut	2	0.0024641	0.010916	0.999974	142	2
Trip13	3	0.0024862	0.010916	0.999974	144	3
Tuba1a	2	0.0024542	0.010916	0.999974	141	2
Olfr1023	3	0.0025104	0.010966	0.999974	147	3
Hes2	3	0.002527	0.010967	0.999974	148	2
6720489N17Rik	2	0.0025909	0.011056	0.999974	149	2
Qtrtd1	3	0.0026084	0.011089	0.999974	150	1
2810459M11Rik	3	0.0026084	0.011089	0.999974	151	1
1700031F05Rik	2	0.0026633	0.01125	0.999974	152	2
1500015O10Rik	3	0.0026899	0.011294	0.999974	154	3
Car13	3	0.0026893	0.011294	0.999974	153	3
Top1mt	3	0.0027798	0.011386	0.999974	156	2
Zfp661	3	0.0027713	0.011386	0.999974	155	3
Abcf2	2	0.0027881	0.011424	0.999974	158	2
Olfr1258	3	0.002784	0.011424	0.999974	157	3
Arrb2	3	0.0028527	0.011477	0.999974	160	1
Fbp1	3	0.0028338	0.011477	0.999974	159	3
C030039L03Rik	3	0.0028878	0.011529	0.999974	161	2
Pptc7	3	0.002907	0.011573	0.999974	162	1
Ecsit	3	0.0029176	0.011574	0.999974	163	2
Vmn2r112	3	0.0029945	0.011684	0.999974	169	2
Scgb2b3	3	0.0029613	0.011684	0.999974	166	1
Kctd21	3	0.0029654	0.011684	0.999974	167	3
Bysl	2	0.0029671	0.011684	0.999974	168	2
Gucy1a3	3	0.0029582	0.011684	0.999974	164	3
Gfap	2	0.0029611	0.011684	0.999974	165	2
NonTargetingControlGuideForMouse_0665	1	0.0030005	0.01173	0.999974	170	1
Olfr1034	3	0.0030698	0.011833	0.999974	173	1
Hoxb4	3	0.0030282	0.011833	0.999974	171	2
Drd4	2	0.0030446	0.011833	0.999974	172	2
Psma7	2	0.0031702	0.012005	0.999974	174	1
Cyp8b1	2	0.0032222	0.012044	0.999974	175	2
Ski	3	0.0032274	0.012104	0.999974	176	3
Adh1	3	0.0032379	0.012105	0.999974	177	2
Actl10	3	0.0032484	0.012168	0.999974	178	2
Gm13119	3	0.0032574	0.012197	0.999974	179	3
Anp32e	3	0.0032869	0.012387	0.999974	180	2
Rrm2	3	0.0032976	0.012387	0.999974	181	2
Tysnd1	2	0.0033512	0.012523	0.999974	182	1
Pet112	2	0.0033763	0.012523	0.999974	184	2
Gdf2	2	0.0033605	0.012523	0.999974	183	2
Rabif	3	0.0034178	0.012801	0.999974	185	3
Gpr12	3	0.0034497	0.012802	0.999974	186	2
Psmb3	2	0.0034779	0.012837	0.999974	187	2
Olfr309	3	0.0035088	0.012899	0.999974	188	3
Nmd3	2	0.0035178	0.012899	0.999974	190	2
Parvb	3	0.0035174	0.012899	0.999974	189	3
Fut4	3	0.0036039	0.013025	0.999974	193	2
Vars2	3	0.0035998	0.013025	0.999974	192	3
Slx4	3	0.0035922	0.013025	0.999974	191	3
Wdr45b	3	0.0036939	0.013269	0.999974	197	1
Blcap	3	0.0037151	0.013269	0.999974	199	2
Grpr	3	0.0036939	0.013269	0.999974	196	2
Rps21	3	0.0036939	0.013269	0.999974	194	2
Psme4	3	0.0036939	0.013269	0.999974	195	3
Lims2	2	0.0036942	0.013269	0.999974	198	2
Gpatch1	3	0.0037413	0.013374	0.999974	201	2
Cxcl11	3	0.0037252	0.013374	0.999974	200	3
Rad9a	2	0.0038036	0.013565	0.999974	203	1
Nat8l	3	0.0038129	0.013565	0.999974	204	3
Nr2c2	3	0.0037956	0.013565	0.999974	202	3
Olfr50	3	0.0038507	0.01381	0.999974	205	3
Cdca3	2	0.0040027	0.013924	0.999974	209	1
Rbm33	3	0.0039368	0.013924	0.999974	206	2
Dennd6b	3	0.0039985	0.013924	0.999974	208	3
Gpr35	3	0.003938	0.013924	0.999974	207	3
Nup160	2	0.0040161	0.013999	0.999974	210	2
NonTargetingControlGuideForMouse_0810	1	0.0040339	0.014205	0.999974	211	1
Cmip	2	0.0040388	0.014253	0.999974	212	1
Fscn3	3	0.0041175	0.014397	0.999974	217	2
Nol7	3	0.0041008	0.014397	0.999974	215	2
Tspyl1	3	0.0041136	0.014397	0.999974	216	2
Setd1a	2	0.004075	0.014397	0.999974	213	2
Plcg1	3	0.0040783	0.014397	0.999974	214	2
1110007C09Rik	3	0.0041372	0.014469	0.999974	218	2
Rassf6	3	0.0041766	0.014633	0.999974	220	2
Lrp3	3	0.0042092	0.014633	0.999974	222	2
Clec12a	3	0.004155	0.014633	0.999974	219	2
Olfr631	3	0.0042371	0.014633	0.999974	223	3
Vasn	3	0.004179	0.014633	0.999974	221	3
Sult2a6	3	0.0042906	0.014856	0.999974	226	3
Megf9	3	0.0042906	0.014856	0.999974	225	3
Mon2	3	0.0042843	0.014856	0.999974	224	3
Repin1	2	0.0043283	0.01489	0.999974	227	1
Anxa10	3	0.0043719	0.015058	0.999974	229	1
Dst	3	0.0043686	0.015058	0.999974	228	2
Ccnl1	3	0.0043726	0.015058	0.999974	230	3
NonTargetingControlGuideForMouse_0362	1	0.0043965	0.015101	0.999974	231	1
Gm11938	3	0.0044213	0.015489	0.999974	232	2
Lamp3	3	0.0044262	0.015489	0.999974	234	2
Ddx41	3	0.004425	0.015489	0.999974	233	3
Nsun5	2	0.00445	0.01549	0.999974	235	2
Ash2l	3	0.0045346	0.015926	0.999974	240	1
Hadha	2	0.0045092	0.015926	0.999974	238	1
Kntc1	3	0.0045277	0.015926	0.999974	239	2
Pcsk7	3	0.0044804	0.015926	0.999974	236	3
Flnc	3	0.004573	0.015926	0.999974	242	3
Scx	3	0.0046078	0.015926	0.999974	244	3
Slc32a1	3	0.0045957	0.015926	0.999974	243	3
Vmn1r37	3	0.0045597	0.015926	0.999974	241	3
Mpdu1	1	0.0044871	0.015926	0.999974	237	1
Ch25h	3	0.0046186	0.01606	0.999974	245	2
Elmo2	3	0.0046213	0.016061	0.999974	246	3
Pard6g	3	0.0046304	0.016251	0.999974	247	3
Syt7	2	0.0046539	0.016446	0.999974	249	1
Qrich1	2	0.0046901	0.016446	0.999974	250	1
Cpped1	3	0.0046973	0.016446	0.999974	251	2
Gins2	2	0.0046493	0.016446	0.999974	248	2
Psmd3	2	0.0047444	0.016682	0.999974	252	1
Erich2	3	0.0047778	0.016683	0.999974	254	2
Atg4b	3	0.0047693	0.016683	0.999974	253	3
4930427A07Rik	2	0.0047963	0.016683	0.999974	255	2
Plch1	3	0.0048599	0.016747	0.999974	257	2
Bcar3	3	0.0048599	0.016747	0.999974	258	2
Mob3b	3	0.0048561	0.016747	0.999974	256	3
Aup1	3	0.0048711	0.01695	0.999974	259	2
Tlx3	3	0.0048754	0.01695	0.999974	260	2
Gnmt	2	0.0049444	0.016951	0.999974	261	2
Prss50	3	0.0049684	0.017012	0.999974	263	2
Got1	3	0.0049597	0.017012	0.999974	262	3
Sval2	2	0.0050518	0.017344	0.999974	264	1
Osbpl5	3	0.005131	0.017519	0.999974	266	2
Lig3	2	0.005127	0.017519	0.999974	265	2
Ak4	3	0.0051651	0.017581	0.999974	267	3
Kif23	3	0.0052123	0.01792	0.999974	269	1
Kctd10	3	0.0051975	0.01792	0.999974	268	3
Mmachc	3	0.0052895	0.018344	0.999974	270	3
4921536K21Rik	3	0.0052936	0.018345	0.999974	271	1
Sema3f	3	0.005306	0.018417	0.999974	272	3
Map1b	3	0.0053478	0.018703	0.999974	275	2
Naip5	2	0.0053411	0.018703	0.999974	274	2
B4galt5	3	0.0053509	0.018703	0.999974	276	3
Zfp345	3	0.0053808	0.018703	0.999974	277	3
Kmt2d	3	0.0053242	0.018703	0.999974	273	3
Gas2l3	3	0.0054562	0.018783	0.999974	280	2
Slc7a6	3	0.005402	0.018783	0.999974	278	3
Defb42	3	0.0054884	0.018783	0.999974	281	3
Gm11567	2	0.005446	0.018783	0.999974	279	2
Ptprj	3	0.0055104	0.018827	0.999974	282	1
Serpinb12	3	0.0055645	0.018828	0.999974	284	2
Tsen34	3	0.0055399	0.018828	0.999974	283	2
Per2	3	0.0056187	0.019207	0.999974	285	1
Nccrp1	3	0.0056447	0.019256	0.999974	286	2
Rpa3	2	0.0056666	0.019381	0.999974	287	1
Tas2r115	3	0.0056768	0.019381	0.999974	288	2
Ppil2	3	0.0057	0.019571	0.999974	289	1
Tmem38a	3	0.0057459	0.019656	0.999974	290	2
Krt6a	2	0.0057485	0.019656	0.999974	291	2
Osbpl7	2	0.0058473	0.019736	0.999974	296	1
C4bp	2	0.0058112	0.019736	0.999974	293	1
Amy2b	3	0.0058515	0.019736	0.999974	297	3
Psmb1	3	0.0058427	0.019736	0.999974	295	3
Slc28a3	2	0.0058298	0.019736	0.999974	294	2
Trmt10b	3	0.0057689	0.019736	0.999974	292	3
Foxi2	3	0.0058625	0.019971	0.999974	300	1
Kcng2	3	0.0058619	0.019971	0.999974	299	2
Ccnb2	3	0.0059064	0.019971	0.999974	303	3
Zfp456	3	0.0059038	0.019971	0.999974	302	3
Rps3a1	3	0.0058586	0.019971	0.999974	298	3
Scn1b	2	0.0058631	0.019971	0.999974	301	2
Vmn1r84	3	0.0059438	0.020012	0.999974	306	1
Gnat2	3	0.0059344	0.020012	0.999974	304	2
Vmn1r24	3	0.0059349	0.020012	0.999974	305	3
Gm5595	2	0.0059919	0.020304	0.999974	307	1
Glcci1	3	0.0060073	0.020519	0.999974	308	2
Zfp407	2	0.0060098	0.020519	0.999974	309	2
NonTargetingControlGuideForMouse_0600	1	0.0060281	0.020567	0.999974	310	1
Bok	3	0.006066	0.020614	0.999974	312	3
Glp1r	2	0.0060619	0.020614	0.999974	311	2
Kcmf1	3	0.0060914	0.020706	0.999974	313	3
V1ra8	3	0.006164	0.020745	0.999974	317	2
Cops7b	2	0.0061004	0.020745	0.999974	314	1
Tbc1d10c	3	0.006102	0.020745	0.999974	315	2
Nutf2	2	0.0061365	0.020745	0.999974	316	2
Ncoa1	3	0.0061972	0.020745	0.999974	318	3
Junb	3	0.0062441	0.020782	0.999974	319	3
Pcmtd2	3	0.0062647	0.021012	0.999974	321	2
Cpvl	3	0.0062561	0.021012	0.999974	320	3
Pdrg1	3	0.0062688	0.021013	0.999974	323	1
Wdr34	3	0.0062688	0.021013	0.999974	324	1
Olfr59	3	0.0062688	0.021013	0.999974	325	2
Lce1h	3	0.0062688	0.021013	0.999974	322	2
Stim1	3	0.0063042	0.02109	0.999974	327	3
Npas1	2	0.0063014	0.02109	0.999974	326	2
Lsm10	3	0.0063468	0.021091	0.999974	329	2
Mycn	2	0.0063331	0.021091	0.999974	328	2
Polr3b	3	0.0065396	0.021179	0.999974	339	1
Btg4	3	0.0064246	0.021179	0.999974	333	2
Tcf4	3	0.0064313	0.021179	0.999974	334	2
Abcc8	3	0.0063954	0.021179	0.999974	330	3
Olfr707	2	0.0065631	0.021179	0.999974	341	2
Metap2	3	0.0065562	0.021179	0.999974	340	3
Cdc42ep2	3	0.0065353	0.021179	0.999974	338	3
Mmp3	2	0.0065132	0.021179	0.999974	337	2
Klc2	3	0.006452	0.021179	0.999974	336	3
Tspan3	2	0.0064315	0.021179	0.999974	335	2
Pik3c2a	3	0.0064219	0.021179	0.999974	332	3
Tchh	3	0.0064031	0.021179	0.999974	331	3
Ptgds	3	0.0065937	0.021259	0.999974	344	1
Lrrc49	3	0.0065815	0.021259	0.999974	342	2
G3bp1	3	0.0065868	0.021259	0.999974	343	3
Ncoa3	3	0.0066479	0.02126	0.999974	347	3
Tgfbr3	2	0.0066692	0.02126	0.999974	348	2
Mapkapk5	2	0.006647	0.02126	0.999974	346	2
Ppil1	1	0.0066445	0.02126	0.999974	345	1
Uqcrc2	1	0.0067261	0.021488	0.999974	349	1
Gpr26	2	0.006751	0.021489	0.999974	350	1
Auh	3	0.0067562	0.021489	0.999974	352	1
Hmcn1	3	0.0067552	0.021489	0.999974	351	3
Snx31	3	0.0067852	0.021574	0.999974	353	3
Cox17	2	0.0068594	0.021669	0.999974	355	1
Noxred1	3	0.0068403	0.021669	0.999974	354	2
Gtf3c1	3	0.0069186	0.021812	0.999974	358	1
Fhad1	3	0.0069007	0.021812	0.999974	356	2
Gm5886	3	0.0069072	0.021812	0.999974	357	3
Olfr1465	3	0.0069589	0.021859	0.999974	359	2
Dio2	3	0.0069766	0.021909	0.999974	362	3
Galr3	2	0.0069686	0.021909	0.999974	361	2
Slc24a3	3	0.0069626	0.021909	0.999974	360	3
NonTargetingControlGuideForMouse_0032	1	0.006989	0.021956	0.999974	363	1
Slco1a5	2	0.0070039	0.022004	0.999974	365	2
Matn2	2	0.0070035	0.022004	0.999974	364	2
Kcnb2	2	0.0070628	0.022095	0.999974	367	2
Uggt1	2	0.0070384	0.022095	0.999974	366	2
Paxip1	3	0.0071081	0.022327	0.999974	370	1
Ska3	2	0.0071123	0.022327	0.999974	371	2
Sprr2d	2	0.0070994	0.022327	0.999974	368	2
Kat2a	3	0.0071023	0.022327	0.999974	369	3
Gm815	3	0.0071142	0.022328	0.999974	372	3
Slc39a3	3	0.0071184	0.022328	0.999974	373	3
Med30	3	0.0071893	0.022523	0.999974	376	1
Cgref1	3	0.0071688	0.022523	0.999974	375	3
Fbxo7	2	0.0071637	0.022523	0.999974	374	2
Slc18b1	3	0.0072434	0.022524	0.999974	379	1
Usmg5	1	0.0072428	0.022524	0.999974	378	1
Mxra7	3	0.0072165	0.022524	0.999974	377	3
Lix1l	3	0.0072583	0.022565	0.999974	380	2
Plagl1	3	0.0073516	0.022613	0.999974	385	1
Tcf7l1	3	0.007336	0.022613	0.999974	383	2
Lrrc45	3	0.0072975	0.022613	0.999974	381	2
Mum1	3	0.0073464	0.022613	0.999974	384	2
Safb	2	0.0073242	0.022613	0.999974	382	2
Arhgef6	3	0.0073829	0.022614	0.999974	387	3
Mrpl4	3	0.0074536	0.022614	0.999974	388	3
Arpc3	3	0.0073791	0.022614	0.999974	386	3
Cdkl5	2	0.0074736	0.022807	0.999974	389	1
Slc25a26	3	0.0075085	0.022895	0.999974	391	2
Ramp3	3	0.00749	0.022895	0.999974	390	3
Kcnj14	3	0.0075295	0.023131	0.999974	392	3
NonTargetingControlGuideForMouse_0867	1	0.0075329	0.023175	0.999974	393	1
Nek5	3	0.0075348	0.023219	0.999974	394	2
Rpl36	2	0.0075458	0.023219	0.999974	395	2
Adat3	3	0.0075532	0.02322	0.999974	396	2
Gm362	3	0.0075681	0.023449	0.999974	397	1
Armcx5	3	0.0075681	0.023449	0.999974	398	1
Clec2l	3	0.0075998	0.02345	0.999974	400	3
Cct8	2	0.0075872	0.02345	0.999974	399	2
Gm6760	3	0.0076192	0.023685	0.999974	401	2
Atic	3	0.0076763	0.023788	0.999974	403	1
Blm	3	0.0076722	0.023788	0.999974	402	2
Mad2l2	3	0.0076948	0.023788	0.999974	404	3
Slc6a5	3	0.0077041	0.02384	0.999974	405	2
Hexdc	3	0.0077201	0.02384	0.999974	407	2
Lztr1	3	0.0077097	0.02384	0.999974	406	3
Serpina3c	3	0.0077305	0.023937	0.999974	408	2
Fam50a	1	0.0077505	0.023937	0.999974	409	1
Tmed2	2	0.0077625	0.023938	0.999974	410	1
Mrpl53	3	0.0077846	0.023938	0.999974	411	1
Olfr175-ps1	3	0.0077863	0.023938	0.999974	412	3
Ankrd37	3	0.0077948	0.023987	0.999974	413	2
Scyl3	3	0.0078002	0.023988	0.999974	414	2
Shmt1	3	0.0078109	0.024148	0.999974	415	2
Zfp637	2	0.0078348	0.024247	0.999974	416	1
Mbtps1	3	0.0078928	0.024303	0.999974	418	1
Kpnb1	1	0.0078774	0.024303	0.999974	417	1
Il4	3	0.0079469	0.024641	0.999974	419	2
S100a7a	2	0.0079792	0.024681	0.999974	421	1
Gps1	3	0.0079777	0.024681	0.999974	420	2
Trim34b	2	0.0079822	0.024681	0.999974	422	2
Canx	3	0.0080102	0.024682	0.999974	424	2
Etfb	3	0.0080102	0.024682	0.999974	423	3
Plxnb2	3	0.0080374	0.024787	0.999974	425	2
Fbxo22	3	0.0080972	0.025468	0.999974	426	2
NonTargetingControlGuideForMouse_0355	1	0.008104	0.025511	0.999974	427	1
Hapln2	3	0.0081903	0.025554	0.999974	430	1
Pcna	3	0.0081903	0.025554	0.999974	431	1
Sumo2	2	0.0081779	0.025554	0.999974	429	1
Ptpru	3	0.0081737	0.025554	0.999974	428	3
Olfr732	3	0.008226	0.025554	0.999974	432	3
Kcng3	3	0.0082282	0.025554	0.999974	433	3
Nrf1	3	0.008257	0.025667	0.999974	434	3
Krt7	3	0.0083255	0.025668	0.999974	437	1
Obox6	3	0.008289	0.025668	0.999974	435	3
Trabd2b	3	0.0082993	0.025668	0.999974	436	3
NonTargetingControlGuideForMouse_0443	1	0.0083306	0.025708	0.999974	438	1
1700049G17Rik	3	0.0083796	0.025749	0.999974	440	1
Gabrr2	3	0.008409	0.025749	0.999974	442	3
Ormdl2	3	0.0083843	0.025749	0.999974	441	3
Slc25a38	3	0.0083619	0.025749	0.999974	439	3
Ifna12	3	0.0084273	0.025794	0.999974	443	3
Smim11	3	0.0084878	0.025883	0.999974	447	2
Cdh1	3	0.0084878	0.025883	0.999974	446	2
Loxhd1	3	0.008479	0.025883	0.999974	444	3
Cat	2	0.0084806	0.025883	0.999974	445	2
Gpatch2l	3	0.0085424	0.025884	0.999974	448	3
Clec14a	3	0.0086116	0.026052	0.999974	450	2
Gabrp	3	0.008588	0.026052	0.999974	449	3
Olfr871	3	0.0087073	0.026053	0.999974	457	2
Notch2	3	0.00865	0.026053	0.999974	451	2
Zfp157	3	0.008696	0.026053	0.999974	454	2
Tbc1d2b	3	0.0087016	0.026053	0.999974	455	2
T2	3	0.0087037	0.026053	0.999974	456	3
Magea2	3	0.0086887	0.026053	0.999974	453	3
Hist1h2ae	1	0.0086751	0.026053	0.999974	452	1
Wdr11	3	0.0087302	0.026161	0.999974	458	3
Triobp	3	0.0087525	0.026162	0.999974	459	3
Samd11	3	0.0087648	0.026162	0.999974	460	3
Bola1	2	0.0088097	0.026713	0.999974	461	1
Wdr43	3	0.0088319	0.026713	0.999974	463	2
Asah1	3	0.0088122	0.026713	0.999974	462	2
Sde2	3	0.0088717	0.02692	0.999974	464	2
Larp1b	3	0.0089066	0.02692	0.999974	465	3
NonTargetingControlGuideForMouse_0617	1	0.0089652	0.027013	0.999974	466	1
Olfr358	3	0.0089744	0.028045	0.999974	469	1
l7Rn6	3	0.0089744	0.028045	0.999974	468	2
Eef2	3	0.0089744	0.028045	0.999974	467	1
Spin2d	2	0.0090263	0.028985	0.999974	472	1
Etnk2	3	0.0090663	0.028985	0.999974	475	2
Cog8	3	0.0090724	0.028985	0.999974	476	3
Ilf3	3	0.0090381	0.028985	0.999974	473	3
Smg8	3	0.0090428	0.028985	0.999974	474	3
Prr13	3	0.0090075	0.028985	0.999974	471	3
Psmb2	3	0.0089992	0.028985	0.999974	470	3
Itga4	3	0.0091614	0.029033	0.999974	477	2
Atxn2l	3	0.0092447	0.029268	0.999974	478	1
Efna3	3	0.0092714	0.029268	0.999974	480	3
Olfr951	3	0.009245	0.029268	0.999974	479	3
Pgpep1l	3	0.0093528	0.029509	0.999974	481	1
Cenpo	2	0.0093872	0.029509	0.999974	482	1
Ing1	3	0.0094069	0.029786	0.999974	483	1
Pcsk1n	3	0.0094609	0.029786	0.999974	485	1
Cdk13	3	0.009515	0.029786	0.999974	488	1
Asb16	2	0.0094955	0.029786	0.999974	487	2
Hnrnpa3	2	0.0095402	0.029786	0.999974	490	2
Ttc8	3	0.0095306	0.029786	0.999974	489	3
Maz	3	0.0094708	0.029786	0.999974	486	3
Zscan5b	3	0.0094076	0.029786	0.999974	484	3
Tmem88	3	0.009569	0.029832	0.999974	493	1
Vmn1r22	3	0.0096089	0.029832	0.999974	498	2
Tra2a	3	0.0095971	0.029832	0.999974	497	2
Rbm15	3	0.0095912	0.029832	0.999974	496	2
Fgfr1	3	0.0095616	0.029832	0.999974	491	2
Elac2	2	0.0095676	0.029832	0.999974	492	2
Ufc1	3	0.0095894	0.029832	0.999974	495	3
Atg5	3	0.009582	0.029832	0.999974	494	3
Lrrc23	3	0.0096771	0.029833	0.999974	500	2
Ccdc115	3	0.0096771	0.029833	0.999974	501	1
Arfip2	3	0.0096771	0.029833	0.999974	502	3
Ly6f	3	0.0096904	0.029833	0.999974	503	3
Prl3b1	3	0.009641	0.029833	0.999974	499	3
Gm3258	2	0.009712	0.029955	0.999974	504	1
NonTargetingControlGuideForMouse_0875	1	0.0097266	0.029996	0.999974	505	1
Krt15	3	0.0097852	0.030036	0.999974	506	3
Npffr2	3	0.0097871	0.030036	0.999974	507	3
Mafb	3	0.009812	0.030163	0.999974	508	3
Ankrd55	3	0.0098392	0.030164	0.999974	509	1
Lrrc51	3	0.0098395	0.030164	0.999974	510	3
Aoah	3	0.0098932	0.030279	0.999974	511	2
Nsdhl	3	0.0099096	0.030279	0.999974	513	3
Mixl1	2	0.0099049	0.030279	0.999974	512	2
NonTargetingControlGuideForMouse_0611	1	0.0099442	0.030323	0.999974	514	1
Birc5	3	0.009973	0.030367	0.999974	516	2
Tspan12	3	0.0099674	0.030367	0.999974	515	3
Tchhl1	3	0.010001	0.03062	0.999974	517	2
Plk4	2	0.010037	0.030742	0.999974	518	1
Polg	3	0.010055	0.030742	0.999974	520	2
Pdgfd	3	0.010039	0.030742	0.999974	519	3
Tbc1d10b	2	0.010199	0.030848	0.999974	523	1
Dirc2	3	0.010271	0.030848	0.999974	529	1
Ttr	3	0.010271	0.030848	0.999974	528	1
Ankdd1b	3	0.010185	0.030848	0.999974	522	2
Qtrt1	2	0.010332	0.030848	0.999974	533	2
Cers4	3	0.010324	0.030848	0.999974	532	3
Fa2h	3	0.010293	0.030848	0.999974	531	3
Gm17455	3	0.010273	0.030848	0.999974	530	3
Aifm2	3	0.010265	0.030848	0.999974	527	3
Arhgef5	3	0.01026	0.030848	0.999974	526	3
Ppcdc	2	0.010258	0.030848	0.999974	525	2
Irx1	2	0.010243	0.030848	0.999974	524	2
Olfr58	3	0.01017	0.030848	0.999974	521	3
Cdk1	1	0.01037	0.030973	0.999974	534	1
Nr2c1	3	0.010379	0.030974	0.999974	535	1
Ddx39b	3	0.010433	0.031607	0.999974	536	2
Ndufab1	3	0.010447	0.031651	0.999974	537	3
Itih5	3	0.010485	0.032088	0.999974	538	3
Agpat2	3	0.010572	0.032318	0.999974	545	2
Ccnb1ip1	3	0.010547	0.032318	0.999974	543	2
Olfr800	3	0.010534	0.032318	0.999974	542	2
Zbtb32	2	0.010506	0.032318	0.999974	540	2
Blmh	3	0.010559	0.032318	0.999974	544	3
Prps1l1	3	0.010514	0.032318	0.999974	541	3
Btn1a1	3	0.010495	0.032318	0.999974	539	3
Lrriq4	2	0.010632	0.032319	0.999974	548	1
Ppara	3	0.010627	0.032319	0.999974	547	2
Zfp395	3	0.010595	0.032319	0.999974	546	2
Sparcl1	3	0.010677	0.032319	0.999974	550	2
Lpcat2	3	0.010634	0.032319	0.999974	549	3
Popdc2	3	0.010757	0.032582	0.999974	551	1
A430107P09Rik	3	0.010794	0.032582	0.999974	553	3
Ids	3	0.010761	0.032582	0.999974	552	3
Wdr78	3	0.010864	0.032841	0.999974	556	2
Scap	2	0.01083	0.032841	0.999974	554	1
Chmp1a	3	0.010858	0.032841	0.999974	555	2
Ank1	2	0.010866	0.032841	0.999974	557	2
Uqcr10	2	0.010896	0.032906	0.999974	558	2
Wnt7a	3	0.011047	0.03302	0.999974	568	2
Kank3	3	0.011022	0.03302	0.999974	566	2
Atpaf2	3	0.010919	0.03302	0.999974	559	1
Olfr1241	3	0.010973	0.03302	0.999974	563	2
Hsf1	2	0.011047	0.03302	0.999974	567	2
Cyp2c68	3	0.010927	0.03302	0.999974	560	2
Zfp663	3	0.010997	0.03302	0.999974	565	2
Mapk3	3	0.010952	0.03302	0.999974	562	3
Fam117b	3	0.011052	0.03302	0.999974	569	3
Vmn1r62	1	0.010996	0.03302	0.999974	564	1
Lrrtm1	3	0.010934	0.03302	0.999974	561	3
Gucy2d	3	0.011081	0.033143	0.999974	570	2
NonTargetingControlGuideForMouse_0015	1	0.011104	0.033186	0.999974	571	1
Dgkz	3	0.011135	0.03323	0.999974	573	2
Slc12a9	3	0.011123	0.03323	0.999974	572	3
Lamtor3	2	0.011191	0.033357	0.999974	575	1
Fgf3	3	0.011183	0.033357	0.999974	574	3
Rpl23	2	0.011227	0.033749	0.999974	576	1
Dot1l	3	0.011243	0.03375	0.999974	577	1
Efcc1	3	0.011475	0.033809	0.999974	587	2
Cpsf6	3	0.011459	0.033809	0.999974	586	1
Krt5	3	0.011351	0.033809	0.999974	580	1
Ngef	3	0.01143	0.033809	0.999974	584	2
Nup214	3	0.011405	0.033809	0.999974	583	2
Fan1	3	0.011481	0.033809	0.999974	588	3
Trerf1	3	0.011436	0.033809	0.999974	585	3
Rundc1	2	0.011405	0.033809	0.999974	582	2
Olfr1000	3	0.011382	0.033809	0.999974	581	3
Slco5a1	3	0.011351	0.033809	0.999974	579	3
C78339	3	0.011278	0.033809	0.999974	578	3
Ccna2	3	0.011513	0.034213	0.999974	590	2
Rpl3l	3	0.011509	0.034213	0.999974	589	3
Cyp2j5	3	0.01163	0.034495	0.999974	595	2
Nhlrc3	2	0.011623	0.034495	0.999974	594	1
Slc26a2	3	0.011567	0.034495	0.999974	593	1
Mogat2	3	0.011554	0.034495	0.999974	592	3
Ntn1	2	0.011537	0.034495	0.999974	591	2
Zmiz1	3	0.011675	0.034496	0.999974	596	1
Gm11744	3	0.011721	0.034496	0.999974	598	2
Hist1h2an	1	0.011685	0.034496	0.999974	597	1
NonTargetingControlGuideForMouse_0646	1	0.011757	0.034543	0.999974	599	1
Ptplad1	3	0.011799	0.03459	0.999974	604	2
Sh2d4b	3	0.011773	0.03459	0.999974	600	2
BC048679	2	0.011786	0.03459	0.999974	602	1
Neurl1a	3	0.011837	0.03459	0.999974	608	1
Acer1	3	0.011783	0.03459	0.999974	601	2
Galp	3	0.011825	0.03459	0.999974	606	3
Fpgs	2	0.011835	0.03459	0.999974	607	2
Dbnl	2	0.011803	0.03459	0.999974	605	2
Grb2	1	0.011793	0.03459	0.999974	603	1
Mfsd9	3	0.011882	0.03472	0.999974	609	3
Ints4	2	0.011948	0.034776	0.999974	614	1
Hmx3	2	0.011984	0.034776	0.999974	617	1
Sox11	2	0.011912	0.034776	0.999974	611	1
Insc	3	0.01193	0.034776	0.999974	613	2
Mmp13	3	0.011956	0.034776	0.999974	616	2
Serpinb6b	3	0.011999	0.034776	0.999974	618	1
Itga6	3	0.01202	0.034776	0.999974	619	3
Ubqln3	3	0.011953	0.034776	0.999974	615	3
Hist1h1c	3	0.011916	0.034776	0.999974	612	3
Fahd2a	3	0.011899	0.034776	0.999974	610	3
Anks3	2	0.012236	0.03714	0.999974	624	1
Ppp1r21	3	0.012107	0.03714	0.999974	621	2
Tfeb	2	0.0122	0.03714	0.999974	623	1
Ypel3	3	0.012107	0.03714	0.999974	620	3
Thsd4	3	0.012162	0.03714	0.999974	622	3
H60b	3	0.012242	0.037274	0.999974	625	2
1110032A03Rik	3	0.012242	0.037274	0.999974	627	2
Ndfip2	3	0.012242	0.037274	0.999974	626	2
Fgb	3	0.012273	0.037274	0.999974	629	3
Fzd3	3	0.012326	0.037274	0.999974	631	3
Wdr72	3	0.012313	0.037274	0.999974	630	3
Triml2	3	0.01226	0.037274	0.999974	628	3
Oxsr1	3	0.012333	0.037327	0.999974	632	2
Yes1	3	0.012346	0.037327	0.999974	633	2
Krtap6-2	2	0.012361	0.037327	0.999974	634	2
Gng8	3	0.012377	0.037588	0.999974	635	1
Nhs	3	0.012413	0.037588	0.999974	637	2
Tpd52	3	0.012463	0.037588	0.999974	639	3
Olfr1469	3	0.012414	0.037588	0.999974	638	3
Ndst4	3	0.012411	0.037588	0.999974	636	3
Shc3	3	0.012538	0.037636	0.999974	644	1
Fbxl2	3	0.012493	0.037636	0.999974	642	2
Mfap4	3	0.012473	0.037636	0.999974	640	3
Xirp1	3	0.012516	0.037636	0.999974	643	3
Tm6sf1	3	0.012481	0.037636	0.999974	641	3
Col16a1	3	0.012592	0.037637	0.999974	649	1
Pald1	3	0.012567	0.037637	0.999974	647	2
Tdrd1	3	0.012608	0.037637	0.999974	650	2
Uaca	3	0.012582	0.037637	0.999974	648	3
Xpo1	2	0.012559	0.037637	0.999974	646	2
Vmn2r35	1	0.012555	0.037637	0.999974	645	1
Pmp2	3	0.0127	0.0377	0.999974	654	2
Nbl1	3	0.012716	0.0377	0.999974	656	2
Olfr780	3	0.012641	0.0377	0.999974	651	2
Cpn2	3	0.012702	0.0377	0.999974	655	2
Kprp	3	0.012646	0.0377	0.999974	652	1
Apoa5	3	0.012675	0.0377	0.999974	653	2
Mvd	2	0.012723	0.0377	0.999974	657	2
Lrriq1	3	0.012731	0.0377	0.999974	658	3
Rbm17	3	0.012808	0.037701	0.999974	661	2
Polr1c	3	0.012862	0.037701	0.999974	665	1
Git1	3	0.012824	0.037701	0.999974	663	2
Galntl5	3	0.012763	0.037701	0.999974	659	2
Lrrc24	2	0.012813	0.037701	0.999974	662	1
Rbm19	3	0.012892	0.037701	0.999974	667	2
Mrgbp	2	0.012862	0.037701	0.999974	666	2
Ppa2	2	0.012833	0.037701	0.999974	664	2
Hr	3	0.012788	0.037701	0.999974	660	3
Psmc4	3	0.012916	0.037762	0.999974	669	2
Sepp1	3	0.012904	0.037762	0.999974	668	3
Ift88	3	0.013049	0.037897	0.999974	675	2
Sell	3	0.01297	0.037897	0.999974	671	1
Csnk2a1	3	0.013024	0.037897	0.999974	673	2
Cubn	1	0.013026	0.037897	0.999974	674	1
Dnajc24	2	0.013002	0.037897	0.999974	672	2
Calhm2	1	0.012936	0.037897	0.999974	670	1
Tas2r144	3	0.013239	0.039902	0.999974	677	1
Kif5c	3	0.013306	0.039902	0.999974	680	3
Olfr218	3	0.013297	0.039902	0.999974	679	3
Cog4	2	0.013256	0.039902	0.999974	678	2
Prickle3	3	0.013192	0.039902	0.999974	676	3
Defb12	3	0.013338	0.03997	0.999974	682	2
Mms19	3	0.013318	0.03997	0.999974	681	3
Npm3	3	0.013347	0.039971	0.999974	683	1
1700066B19Rik	3	0.013366	0.039971	0.999974	685	2
Ticam1	3	0.013366	0.039971	0.999974	684	3
Eef1a1	2	0.013461	0.040226	0.999974	688	2
Creb3l3	3	0.013455	0.040226	0.999974	687	3
Rab8a	3	0.013441	0.040226	0.999974	686	3
Tmem222	3	0.013498	0.040287	0.999974	692	2
Iqcf1	3	0.013491	0.040287	0.999974	691	2
Piwil4	3	0.013515	0.040287	0.999974	693	3
Sgk2	2	0.013486	0.040287	0.999974	689	2
Fabp5	3	0.01349	0.040287	0.999974	690	3
Lhx8	3	0.013578	0.040423	0.999974	697	2
Notch1	3	0.013563	0.040423	0.999974	695	3
Crnkl1	3	0.013612	0.040423	0.999974	698	3
Gigyf2	1	0.01357	0.040423	0.999974	696	1
Dap	2	0.013558	0.040423	0.999974	694	2
Fli1	3	0.013791	0.04048	0.999974	704	2
Chek1	3	0.013724	0.04048	0.999974	701	1
Slc35e4	3	0.013778	0.04048	0.999974	703	1
Ptprc	3	0.013671	0.04048	0.999974	699	3
Fbxl8	3	0.013738	0.04048	0.999974	702	3
Ntpcr	3	0.013685	0.04048	0.999974	700	3
Hmx1	2	0.013821	0.040481	0.999974	707	1
Cpsf2	3	0.013848	0.040481	0.999974	711	2
1700123K08Rik	3	0.013897	0.040481	0.999974	713	2
Palm2	3	0.013805	0.040481	0.999974	706	2
Art5	3	0.013832	0.040481	0.999974	709	2
Slc34a1	3	0.013901	0.040481	0.999974	714	3
Edn1	3	0.013881	0.040481	0.999974	712	3
Wipf2	3	0.013837	0.040481	0.999974	710	3
Grtp1	3	0.013824	0.040481	0.999974	708	3
Olfr248	2	0.013804	0.040481	0.999974	705	2
Vmn1r90	3	0.01394	0.04092	0.999974	715	1
Tmem159	3	0.013961	0.04092	0.999974	717	2
Epn3	3	0.013968	0.04092	0.999974	719	2
Puf60	2	0.013965	0.04092	0.999974	718	2
Hoxc5	3	0.013942	0.04092	0.999974	716	3
Pex19	3	0.014102	0.040921	0.999974	722	2
P4htm	3	0.014072	0.040921	0.999974	721	3
Vmn2r9	3	0.014043	0.040921	0.999974	720	3
Zadh2	3	0.014148	0.041056	0.999974	724	2
Agbl5	3	0.014116	0.041056	0.999974	723	3
Shank3	2	0.014181	0.041057	0.999974	727	1
Best2	3	0.014155	0.041057	0.999974	725	2
Vmn2r121	2	0.014168	0.041057	0.999974	726	2
Spata6	3	0.014202	0.041116	0.999974	728	3
2021-03-09	3	0.014263	0.041166	0.999974	729	2
Dusp1	3	0.014303	0.041288	0.999974	731	3
Psg17	3	0.014282	0.041288	0.999974	730	3
Katna1	3	0.014359	0.041842	0.999974	732	2
Iqcf6	3	0.014371	0.041977	0.999974	733	1
LOC100504608	3	0.014409	0.042039	0.999974	736	2
Gm15319	1	0.014395	0.042039	0.999974	735	1
Fut8	3	0.014394	0.042039	0.999974	734	3
Col9a1	3	0.014425	0.04204	0.999974	737	1
Pex5	3	0.014586	0.042581	0.999974	742	2
Ccdc65	3	0.014479	0.042581	0.999974	738	1
Susd5	2	0.014541	0.042581	0.999974	739	2
Tpra1	2	0.01463	0.042581	0.999974	743	2
Tppp2	3	0.014562	0.042581	0.999974	741	3
Hsd3b1	2	0.014542	0.042581	0.999974	740	2
Krtap14	3	0.01464	0.042582	0.999974	744	1
Speer3	3	0.014802	0.042582	0.999974	757	2
Fcf1	3	0.014802	0.042582	0.999974	755	2
Pabpc1l	3	0.014802	0.042582	0.999974	756	2
Ier5	3	0.014802	0.042582	0.999974	753	2
Hopx	3	0.014802	0.042582	0.999974	754	2
Tfg	3	0.014763	0.042582	0.999974	750	3
Tox	3	0.014784	0.042582	0.999974	752	3
1700084C01Rik	3	0.014764	0.042582	0.999974	751	3
Olfr223	2	0.014724	0.042582	0.999974	749	2
Eif4e2	2	0.014695	0.042582	0.999974	748	2
2210010C04Rik	3	0.014657	0.042582	0.999974	746	3
Tnks	3	0.01466	0.042582	0.999974	747	3
Srfbp1	2	0.014651	0.042582	0.999974	745	2
NonTargetingControlGuideForMouse_0069	1	0.014803	0.042624	0.999974	758	1
Akap1	3	0.014806	0.042667	0.999974	759	2
Tpst1	2	0.014881	0.042726	0.999974	762	2
Itpr1	3	0.014876	0.042726	0.999974	761	3
Sele	3	0.014866	0.042726	0.999974	760	3
Mpv17l2	2	0.014919	0.042727	0.999974	764	1
Chrdl1	3	0.014916	0.042727	0.999974	763	2
Chp2	2	0.014919	0.042727	0.999974	765	1
Strap	3	0.014963	0.042727	0.999974	767	3
Gmeb1	3	0.014922	0.042727	0.999974	766	3
NonTargetingControlGuideForMouse_0406	1	0.014966	0.042773	0.999974	768	1
Olfr1024	3	0.015033	0.043518	0.999974	769	2
Mettl9	3	0.015034	0.043518	0.999974	770	3
NonTargetingControlGuideForMouse_0364	1	0.015057	0.043566	0.999974	771	1
Sh3rf3	3	0.015071	0.043613	0.999974	772	2
Lnx2	3	0.015125	0.043763	0.999974	773	1
Olfr412	3	0.015172	0.043763	0.999974	777	2
Mdga1	3	0.015275	0.043763	0.999974	785	2
Bora	3	0.015259	0.043763	0.999974	783	1
Anapc5	2	0.015189	0.043763	0.999974	779	1
Gabpa	3	0.015277	0.043763	0.999974	786	3
Trpm8	2	0.015263	0.043763	0.999974	784	2
6330403K07Rik	2	0.015259	0.043763	0.999974	782	2
Snx17	2	0.015219	0.043763	0.999974	781	2
Nras	3	0.015211	0.043763	0.999974	780	3
Oxct2b	3	0.015177	0.043763	0.999974	778	3
Capza1	3	0.015171	0.043763	0.999974	776	3
Ndufb8	2	0.015165	0.043763	0.999974	775	2
Slc9a5	3	0.015132	0.043763	0.999974	774	3
Ndufv3	3	0.015394	0.043764	0.999974	793	1
Ctss	2	0.015333	0.043764	0.999974	789	1
Hspa1l	3	0.01534	0.043764	0.999974	791	2
Kif11	3	0.015448	0.043764	0.999974	795	1
2210013O21Rik	3	0.015482	0.043764	0.999974	797	2
2210016F16Rik	3	0.015327	0.043764	0.999974	788	2
Kif5a	3	0.015459	0.043764	0.999974	796	3
Fem1c	1	0.015437	0.043764	0.999974	794	1
Htr1b	2	0.01538	0.043764	0.999974	792	2
Mmp12	2	0.01534	0.043764	0.999974	790	2
Ankmy2	3	0.015311	0.043764	0.999974	787	3
Olfr998	3	0.015502	0.043825	0.999974	798	2
Gm19345	3	0.015556	0.043891	0.999974	799	1
Efcab5	3	0.015586	0.043891	0.999974	801	2
Sap30	3	0.015564	0.043891	0.999974	800	3
Slc41a1	3	0.015609	0.043891	0.999974	803	3
Rab3d	3	0.015598	0.043891	0.999974	802	3
Zfp692	3	0.015683	0.044167	0.999974	804	3
Zfp598	2	0.015801	0.0443	0.999974	807	1
Phb2	3	0.015771	0.0443	0.999974	806	3
Zufsp	3	0.01569	0.0443	0.999974	805	3
Zcchc10	3	0.015825	0.044443	0.999974	808	2
Il4i1	3	0.015826	0.044443	0.999974	809	3
Olfr1395	2	0.015873	0.044444	0.999974	810	1
Pthlh	3	0.015901	0.044444	0.999974	811	2
Vps51	3	0.015961	0.044588	0.999974	813	2
Lce1e	2	0.01598	0.044588	0.999974	814	1
Leap2	3	0.015953	0.044588	0.999974	812	2
Mia2	3	0.01604	0.044654	0.999974	817	2
Ccdc101	3	0.01605	0.044654	0.999974	818	3
Zfp689	3	0.016019	0.044654	0.999974	816	3
Sav1	2	0.016011	0.044654	0.999974	815	2
Zrsr1	2	0.016088	0.044936	0.999974	820	1
Coro6	3	0.016062	0.044936	0.999974	819	3
Plagl2	3	0.016127	0.045205	0.999974	821	3
Pde6c	3	0.016147	0.045602	0.999974	822	2
Fbxw2	3	0.016233	0.04576	0.999974	824	2
Tas2r117	3	0.016259	0.04576	0.999974	825	3
Fam20a	2	0.016223	0.04576	0.999974	823	2
NonTargetingControlGuideForMouse_0152	1	0.016271	0.04595	0.999974	826	1
Vps33b	3	0.016309	0.045995	0.999974	827	1
B020004J07Rik	3	0.016355	0.046135	0.999974	828	2
Hsd17b7	3	0.016363	0.046135	0.999974	829	2
Tnpo2	3	0.01647	0.046278	0.999974	836	1
Aip	3	0.016416	0.046278	0.999974	833	2
Kars	3	0.0164	0.046278	0.999974	832	2
Olfr541	3	0.016466	0.046278	0.999974	835	3
Sema5b	3	0.016459	0.046278	0.999974	834	3
Nudt16l1	2	0.016399	0.046278	0.999974	831	2
Ccdc104	3	0.016399	0.046278	0.999974	830	3
Vps37b	2	0.016556	0.046279	0.999974	840	1
Mis12	3	0.016578	0.046279	0.999974	841	1
Mrpl46	3	0.01653	0.046279	0.999974	839	2
Exosc7	3	0.016526	0.046279	0.999974	838	3
Tmem91	3	0.016494	0.046279	0.999974	837	3
Tbl1x	3	0.016632	0.046872	0.999974	842	1
Ctdnep1	3	0.016661	0.046872	0.999974	843	2
Clca3	3	0.016685	0.046872	0.999974	846	1
Bag1	3	0.016676	0.046872	0.999974	845	2
Flad1	3	0.016731	0.046872	0.999974	847	3
Kctd2	3	0.016674	0.046872	0.999974	844	3
Pltp	3	0.016799	0.046873	0.999974	851	2
Hoxa6	3	0.016847	0.046873	0.999974	853	2
Angpt1	2	0.01679	0.046873	0.999974	849	1
Rogdi	3	0.016842	0.046873	0.999974	852	3
Liph	2	0.016794	0.046873	0.999974	850	2
Zfp292	3	0.01676	0.046873	0.999974	848	3
Crmp1	3	0.016872	0.04715	0.999974	854	3
Ttyh3	3	0.016954	0.0472	0.999974	858	1
Olfr1362	3	0.016892	0.0472	0.999974	856	2
Pold4	3	0.016901	0.0472	0.999974	857	2
Abhd17c	3	0.016888	0.0472	0.999974	855	3
Hesx1	3	0.017008	0.047351	0.999974	859	3
Sfpq	3	0.017116	0.047352	0.999974	861	1
Csgalnact2	3	0.017061	0.047352	0.999974	860	3
Nbas	3	0.017277	0.047491	0.999974	871	2
Abhd3	3	0.017223	0.047491	0.999974	869	1
Atp4b	3	0.017169	0.047491	0.999974	865	2
Wdr86	2	0.017298	0.047491	0.999974	873	2
4933411G11Rik	3	0.017281	0.047491	0.999974	872	3
Dph5	3	0.017249	0.047491	0.999974	870	3
Sesn1	2	0.01721	0.047491	0.999974	867	2
Gm20816	1	0.017214	0.047491	0.999974	868	1
Runx1t1	3	0.017202	0.047491	0.999974	866	3
Pdk4	3	0.017158	0.047491	0.999974	863	3
Chtop	2	0.01716	0.047491	0.999974	864	2
Nim1	3	0.017142	0.047491	0.999974	862	3
Baz1b	3	0.017309	0.047575	0.999974	874	3
Fermt1	3	0.01732	0.047659	0.999974	875	2
Olfr429	3	0.017331	0.04766	0.999974	876	2
Ptx4	3	0.017359	0.048091	0.999974	877	2
Amotl2	3	0.017422	0.048152	0.999974	881	2
Zfp13	3	0.01739	0.048152	0.999974	879	2
Poll	2	0.017419	0.048152	0.999974	880	1
Gpd1	3	0.017427	0.048152	0.999974	882	3
Hoxc13	2	0.017389	0.048152	0.999974	878	2
Nup155	3	0.017438	0.0483	0.999974	883	1
Nap1l2	2	0.017455	0.048457	0.999974	884	1
NonTargetingControlGuideForMouse_0467	1	0.017486	0.04851	0.999974	885	1
Crocc	2	0.017562	0.048563	0.999974	889	1
Pla2g10	3	0.017546	0.048563	0.999974	888	2
Deaf1	3	0.017537	0.048563	0.999974	887	3
Pcgf1	3	0.017519	0.048563	0.999974	886	3
Ap2a2	3	0.017571	0.048629	0.999974	890	2
Pfkl	3	0.017622	0.048629	0.999974	891	3
Krtap9-5	3	0.017707	0.048933	0.999974	893	1
Cnbp	3	0.017655	0.048933	0.999974	892	3
Ric8	3	0.017721	0.049004	0.999974	894	3
Metap1d	3	0.017761	0.049066	0.999974	895	1
Stac3	3	0.017777	0.049066	0.999974	898	3
Wbp1l	3	0.017769	0.049066	0.999974	897	3
Wac	2	0.017764	0.049066	0.999974	896	2
Tceal8	3	0.017808	0.049067	0.999974	901	2
Cdca4	3	0.0178	0.049067	0.999974	900	3
Retsat	3	0.017836	0.049067	0.999974	902	3
Scrn1	2	0.017798	0.049067	0.999974	899	2
Patz1	3	0.017856	0.04947	0.999974	903	2
Anxa9	3	0.017871	0.049471	0.999974	904	3
Asl	2	0.017894	0.049647	0.999974	905	2

## Sheet: Data_S3
Data S3. Common candidates identified to influence CTCF boundary in independent sub-library screens
Refer to Data S2a-d for scores and statistiscs of the list of common candidates below. MAGeCK algorithm was used for the analysis of CRISPR screens.
1700031F05Rik
1700037H04Rik
1700066B19Rik
1810062G17Rik
2210404O07Rik
2410018M08Rik
2510009E07Rik
4930427A07Rik
6330403K07Rik
Acap3
Acer1
Adat3
Anapc5
Api5
Atoh1
Atp11b
Atp8b4
Auh
Blcap
Btg4
Bysl
Carhsp1
Ccdc50
Ccdc84
Cckbr
Ccny
Cct4
Cdc25b
Cdca4
Ch25h
Chrdl1
Cnn1
Cox17
Cpvl
Crocc
Csde1
Ctss
Cxx1c
Dcbld1
Dcpp2
Deaf1
Defb29
Dennd1c
Det1
Dnajc24
Dnmt3l
Dock7
Dok7
Dusp1
Ecsit
Edn1
Eef2
Eif4g1
Enkur
Epm2a
Exoc6b
Fam195a
Fam214b
Fam50a
Fbp1
Fbxw2
Fcf1
Fem1c
Fgf3
Frs2
G3bp1
Gabrp
Gm11567
Gm1661
Gm815
Gnat2
Gnmt
Got1
Grpr
H60b
Haus4
Haus7
Hp
Hsd17b10
Htr1b
Ifna12
Ift88
Il17a
Il4
Itih5
Itpr1
Jade1
Junb
Kbtbd13
Kcng3
Kctd1
Kctd2
Kctd21
Kif5a
Kprp
Krt15
Lgmn
Lphn2
Lrrc51
Lztr1
Matn2
Maz
Mblac1
Mctp1
Mdc1
Mdga1
Metap1d
Mmrn1
Mob3b
Mrps36
Myl6
Mynn
Ndufaf3
Nfrkb
Nhs
Nmt2
Nop14
Notch1
Npm3
Nr2c1
Nr2c2
Nr4a2
Nup214
Olfr1024
Olfr1465
Olfr212
Olfr223
Olfr648
Osbpl5
Oxa1l
Palm3
Pard6g
Parvb
Patz1
Pcsk7
Pigz
Plch1
Pmm2
Poldip2
Polq
Ppp4r4
Pptc7
Prpf8
Psmd3
Ptchd4
Ptges
Puf60
Rab8a
Rabac1
Rad9a
Rfpl3s
Rmnd1
Rnf222
Rpl23
Rpl7
Rps7
Rpsa
Rptn
Sap18
Sde2
Selo
Serpinb6a
Serpinb6b
Sgk2
Sh2d4b
Sh3kbp1
Shank3
Shd
Ski
Skiv2l2
Slc20a1
Slc25a26
Slc41a1
Slc8a3
Slc9a5
Slmo2
Smarcad1
Smo
Smtnl2
Sntg1
Snx17
Snx25
Snx8
Sparcl1
Stac3
Stim1
Susd5
Tcea3
Tmed2
Tmem150a
Tmem159
Tmem198b
Tmem204
Tmem235
Tmem91
Triml2
Ttyh3
Tubb1
Txk
Vars2
Vdac1
Vmn1r51
Vmn1r90
Vps33b
Vps51
Wdr11
Wdr83
Xylb
Zcwpw1
Zfp276
Zfp407
Zfp598
Zfp932
Zfp952

## Sheet: Data_S4
Data S4. Peptide counts in native FLAG-CTCF ChIP-MS in ESCs and MNs
id	Control_ESC	CTCF IP_ESC	Control_MN	CTCF IP _MN
Snrnp200	9	636		395
Ctcf	1	1782	3	1082
Sf3b1	8	266		210
Sf3b3	6	252		196
Safb		210		178
Srrm2	3	353		172
Thrap3		265		165
Myh9		200		145
Bclaf1		233		145
Flna		158	1	275
Prpf19	8	245		131
Sf3a1	1	159		131
Sf3b2	1	169		124
Dhx15	3	176		123
Chd4	10	271		120
Acin1		179		114
Nes		0		109
Myo5a		0		105
Snw1	6	171		100
Rbm10	16	153		99
Prpf8	12	636	3	393
Polr2a	2	167		98
Tra2b	1	146		98
Mta1	7	118		97
Stk38	8	108		91
Aqr	3	253		91
Cdc5l	4	205		90
Ddx17	1	115		84
Ncoa5		55		83
Rbm14	3	114		81
Xab2	6	201		80
Myh10	1	98	8	712
Ilf3		114		78
Polr2b	1	125		75
Ylpm1		59		72
Adnp		105		70
Map1b		27	21	1536
Crnkl1	4	176		69
Dnmt3a		120		69
Sfpq	2	57		66
Map7d1		0		66
Eftud2	9	355	3	252
Smu1		69		61
Trim28	21	301	1	116
Snrnp40		102		58
Son		70		58
Safb2		97		57
Ddx41	6	79		57
Sltm		59		57
Srsf10	1	76		56
Sap18b		104		56
Smc1a	1	119		55
Smc3		119		55
Pnn		104		54
Hnrnpul2	7	261	2	159
Zfp326		37		53
Myo1b		37		53
Hdac1	8	88		52
Cdc40		141		52
Smarca5	3	163		51
Rbbp4	6	73		51
Sf3a3	1	72		50
Rnps1		84		49
Sptan1		86		48
Snrpd2	1	62		47
U2surp	1	65		46
Ilf2		58		46
Fyttd1		36		45
Khdrbs1		29		45
Myl6	1	19		45
Numa1		87		44
Mta2	9	57		44
Plrg1	2	129		44
Prmt5	6	41	1	86
Eif4b	27	224	6	297
Ptcd3		116		42
Rbmx		4		42
Dhx9	37	729	10	452
Ewsr1		9		41
Capzb		69		41
Otud4	4	71		40
Morc3	202	358		39
Glyr1		65		39
Dbn1		0		39
Mrps9		96		38
Sf3a2		36		38
Trp53bp1		9		38
Mfap1b		43		38
Srsf9		59		37
Ssb	1	35		37
Elavl4		0		37
Zfp638		76		37
Cherp		59		37
Hnrnpd		37		37
Myl12b		15		37
Mrps27		78		36
Hdx		1		36
Zc3h14		39		36
Srsf1	1	108	2	106
Ice1	1	103		35
AI846148	7	38		35
Rbm22		63		35
Hnrnpa0		26		35
Snrpn	3	61		34
Ap3b2		0		34
Nefl		0	5	202
Capza2		42		33
Ddx3x		117	2	98
Mrps22		97		33
Rsl1d1	3	61		33
Scyl2		0		33
Spen		60		32
Prpf31		54		32
Gatad2b	2	51		32
Chtop	9	35		32
Tmpo		25		32
Ehmt1		43		31
Rbm17		40		31
Prpf6		34		31
Hnrnpa3	23	477	10	329
Supt6		58		30
Cbx5		41		29
Hnrnpl	11	306	8	259
Cbx1	3	56	1	57
Ncbp1		52		29
Snrnp70		39		29
Rpl10a		16		29
Vim		46	13	396
Dap3		76		28
Ehmt2		38		28
Pgam5		22		28
Actc1	2	46	1	55
Ftl1-ps1		19		28
Rps8	1	36	1	55
Setx	1	127		27
Wtap		56		27
Ell		52		27
Smarca4	4	81		27
Rbm6		53		27
Ybx1		24		27
Rpl30		13		27
Ddb1	1	43		26
Rbmxl1	10	221	6	179
Ik		48		26
Srsf5		28		26
Ythdc1		44		25
Gm10031		32		25
Prmt1		25		25
1110037F02Rik		62		25
Rbm15		40		25
Eif4a3	6	221	5	144
Hnrnpdl		21		24
Rbm25		40		24
Gtpbp4		30		24
Ruvbl1		28		24
Rpl5		26		24
Rpl7a	1	25	1	47
Top2b		1		23
Tardbp		54	1	46
H2afy	2	46	2	68
Mrps7		57		23
Kdm1a	2	43		23
Setd2		21		23
Hnrnpr		13		23
Rbm8a	1	66	1	44
Ddx50		57		22
Mrps31		54		22
Ppil1	2	48		22
Zfp462		34		22
Hdac2		22		22
Hnrnpk	13	153	5	129
Gatad2a	6	49		22
Snrpd1		35		22
Wdr77	2	18	1	43
Magoh	3	80	2	64
Dhx8		107		21
Elavl1	4	81	2	63
Tra2a		58	1	42
Parp1		45		21
Pogz		42		21
Mrps23		36		21
Capza1		23		21
Rbbp7		21		21
Hnrnpf	5	110	2	62
Sptbn1		70		21
Actl6a		34		21
Sart1		29		21
Hnrnph3		14		21
Nek1		0		21
Hspa5	1	88	3	81
Zc3h18		42		20
Mbd3		33		20
Wiz		26		20
Thoc2		14		20
Rpl18a		33	1	39
Hnrnpa1	1	72	4	96
H2afy2		21	2	58
Mrps35		49		19
Ppm1a		0		19
Ppie		60		19
Rad21		45		19
Prpf38a	1	28		19
Rbm39		18		19
Alyref		16		19
Smchd1		5		19
Senp7		0		19
Isy1		41		18
Polr2c		29		18
Nxf1		28		18
Zfr		19		18
Tyms		14		18
U2af2		10		18
Impdh2		5		18
Pkm		3		18
Puf60		16	1	36
Srsf6	2	100	3	70
Ddx21		80		18
Rpl4	3	52	3	70
Eif2ak3	1	37		18
Snrpa1		32		18
Polr2e	1	30		18
Hnrnpab		19		18
Ppp1ca		17		18
Nifk		16		18
Rps16		15		18
Dhx16		71		17
Smarcc1	1	57		17
Mrps34		52		17
Tfip11		40		17
Xrn2		27		17
Prpf3		21		17
Sf3b5		20		17
Rpf2	1	20		17
Wdr6		1		17
Ubr4		0		17
Nefm		0	19	336
Snrpd3	1	47	1	33
Prpf4	1	20		17
Sf3b6	4	19		17
Rpl23		17		17
Fus		11		17
Srsf4		9		17
Trim33		1		17
Hnrnpa2b1	4	77	4	80
Mrps2		36		16
Snrpf		26		16
Krt17		22		16
Kpna3		16		16
Rplp2		10		16
Thoc5		7		16
Tpm3		4		16
Cbx3	4	39	1	32
Ruvbl2	1	29		16
Dync1h1		0		16
Igkc	33	649	58	912
Mrps5		59		15
Zc3h11a		39		15
Hnrnph2		16		15
Gm2000	1	11		15
Thoc1		9		15
Rpl21		8		15
Sart3		7		15
Hnrnph1	9	116	9	146
Raly	9	142	5	87
Cpsf1		49		15
Jup	8	32	1	29
Sf3b4	2	20		15
Rbm5		16		15
Prpf40a		14		15
Rtcb		6		15
Ccar2		2		15
Nt5c2		0		15
Rpl3		36	3	57
Rpl6	3	37	2	42
Dynll1	9	34		14
Bud31		25		14
Cwc15		25		14
Snrpe		21		14
Zmym2		19		14
Dhx30		17		14
Plec	1	3		14
Chd3		1		14
Matr3	10	257	14	208
Srsf7	4	114	5	83
Cwc22		60		14
Smarcd1		28		14
Edc4		21		14
Anxa2	1	19		14
Actr3		15		14
Phf5a		13		14
Phldb1		0		14
Srsf3	4	60	4	67
Ddx5	11	288	17	237
Rpl8		21	2	40
Dnmt1		31		13
Paxbp1		27		13
Myef2		26	2	39
Actr2		19		13
Ranbp2		7		13
Rps15	1	4		13
Rps6	1	19	2	39
Slu7		53		13
Bcas2		48		13
Rps9		30	2	38
Rplp0	1	25	2	37
Syncrip	1	26	1	25
Trim24	1	55		12
Mrps11		27		12
Rps13	5	21	1	24
Ahcyl1		14		12
Slc25a5		13		12
Dnajc9		6		12
Eif3b		3		12
Map4		2		12
Prph		0		12
Nono	2	40	3	47
Chd8		57		12
Stag1		42		12
Dhx38		39		12
Fubp3	1	35		12
Nop58		31		12
Dkc1		28		12
Ccdc12		25		12
Nup160		19		12
Srsf2		15		12
U2af1		11		12
Thoc6		9		12
Rps17		6		12
Wdr26		1		12
Hnrnpm	20	272	24	286
Hnrnpu	43	427	36	418
Zc3h13		38		11
Nvl		30		11
Mrps28		25		11
Rcor2		23		11
Rps11		19	1	22
Rpl28		10		11
Csnk2a2		5		11
Arpc1a		4		11
Tnik		0		11
Dcx		0		11
Rpl23a-ps3	3	18	2	33
Rps23		11	1	22
Mrpl15		18		11
Rpl17	1	18	1	21
Pabpn1		11		11
Arpc4		9		11
Akap8		8		11
Upf1		4		11
Camsap3		1		11
Elavl3		0		11
Actb	129	620	63	644
Bptf		33		10
Mrps25		32		10
Poldip3		19		10
Mrpl39		17		10
Rprd1b		7		10
Rsf1		51		10
Rpl7	2	39	5	57
Syf2		35		10
Gnl3		33		10
Skiv2l2		30		10
Nop2		28		10
Ppig		21		10
Pum3		17		10
Usp7		15		10
Zmym5		14		10
Mrpl4		14		10
Cdk11b		6		10
Fam208b		1		10
Usp9x		0		10
Ube2o		0		10
Nop56	2	39	1	19
Rpl12	2	18	1	19
Rpl10-ps3		30	3	37
Npm1		42	1	18
Mrps15		32		9
Pelp1		21		9
Gnl2		16		9
Mrpl13		13		9
Hnrnpul1		11		9
Rbm45	2	11		9
Nle1		10		9
Cpsf6		8		9
Csnk2b		7		9
Zfp219		5		9
Rps26		5		9
Eif3a		1		9
Snx8		0		9
Dsp	6	43	5	52
Wdr5		40		9
Pds5a		35		9
Bop1		32		9
Uhrf1		25		9
Srrt		18		9
Nup98		17		9
Mrps26		17		9
Rcc2		17		9
Rbm12b2		14		9
Nhp2l1	2	14		9
Calm2		9		9
Gm8186		8		9
Nudt21		8		9
Luc7l3		6		9
Rpl31		3		9
Cad		2	1	17
Cct2		1		9
Zfp512		1		9
1810043G02Rik		0		9
Col11a1		0		9
Tubb2b		7	4	42
Tubb3		0	4	41
Fam208a		125		8
Top2a	3	62		8
Sin3a		57		8
Ftsj3		20		8
Hcfc1		20		8
Smarce1		20		8
Eif6		19		8
Mycbp	1	11		8
Kpna4		7		8
Mrpl41		5		8
Nedd4		3		8
Zmynd8		2		8
Ap3m1		0		8
Hoxa5		0		8
Msi1		0		8
Mybbp1a		90	2	23
H2afz	7	50	2	23
Hspa8	33	207	23	183
Rps3a1	1	16	3	31
Ina		1	27	213
A830080D01Rik		79		8
Mthfd1l		63		8
Fbxw11	4	39		8
Dgcr14		35		8
Wdr74		19		8
Polr2g		17		8
H2afx		16		8
Sf1		12		8
Polr2h		11		8
Mrpl22		11		8
Gm16381		9		8
Ighv1-31		7		8
Prpf4b		5		8
Prdx4		4		8
Ppp2r1a		3		8
Igkv12-41		2		8
Eif3i		1		8
Hist3h2ba		1		8
Cct4		1		8
Cfl1		1		8
Ppm1b	19	48	11	88
Fbl	2	35	1	15
Spin1	106	111	22	165
Ddx39b	10	29	2	22
Mrps10		26		7
Cpsf2		24		7
Actg1	3	17	3	28
Pes1		14		7
Rrs1		12		7
Rpl22		7		7
Supt16		7		7
Mrpl38		6		7
Nkrf		6		7
Igf2bp3		4	1	14
Hnrnpll	1	2		7
Eif3d		1		7
Gm21992		0		7
Tmod3	76	137	12	91
Rps24		7	1	14
Ddx1		7	1	14
Hnrnpc	30	245	23	161
Lima1		56		7
Mphosph8	1	53		7
Dhx35		33		7
Rps3	2	31	6	46
Ogt		25		7
Supt5		20		7
Pphln1		18		7
Pcbp2	2	16	1	13
Stag2		15		7
Rbfox2		14		7
Mrpl21		12		7
Actn4		12		7
Chaf1a		9		7
Rpl32		2		7
Tpi1		2		7
Ankrd17		2		7
Eif3e		2		7
Mob2		1		7
Psmd4		0		7
Armc8		0		7
Ccdc88a		0		7
Kbtbd11		0		7
Rps2	1	19	4	32
Baz1b		41		6
Sun2		19		6
Eef1g	3	14	1	12
Cbll1		14		6
Snrpa		12		6
Arpc2		12		6
Fam120a		12		6
Rpf1		12		6
Mrps30		11		6
Polr2d		11		6
Rpl7l1		10		6
Krt2	1	10		6
Zmat2		8		6
Traf4	1	8		6
Arpc3		7		6
Usp42		6		6
Rplp1		5		6
Kpna1		4		6
Rpl37a		4		6
Zfp687		3		6
Trim35		3		6
Plod3	1	3		6
Spin4		2		6
Sdha		2		6
Zyx	2	0	1	12
Hectd1		0		6
Dcaf5		0		6
Gm10131	16	85	10	65
Rpl14	3	26	4	29
Eef2		2	1	12
Hspa9	2	75	4	29
Gm9242	6	44	4	29
Tuba1a	5	71	31	182
Hist1h2bl	58	351	51	290
Mccc2		39		6
Mrps18b		22		6
Las1l		21		6
Zcchc8		19		6
Pspc1		18		6
Mrps14		17		6
Nup133		14		6
Wdr12		14		6
Ddx39	2	12		6
Mrps17		11		6
Nup155		11		6
Pds5b		10		6
Mrpl43		7		6
Mrpl28		7		6
Pqbp1		7		6
Ddx42		7		6
Cenpv		7		6
Gsdma	1	7		6
Cfap20		5		6
Actbl2		5		6
2700060E02Rik		4		6
Ppp1cb		4		6
Hsp90aa1		4		6
Eif5a		3		6
Rps5		3		6
Gm17669		3		6
Eif3c		1		6
Ccar1		1		6
Tjp1		1		6
Elavl2		0		6
Ranbp10		0		6
Cntn2		0		6
Tmod2		0		6
Hist1h2al	36	227	31	174
Gm10020	2	19	4	27
Rpl13	2	18	3	21
Rpl27-ps3	4	19	5	31
Atrx		52		5
Mcm7		43	1	10
Champ1		24		5
Ubtf		18		5
Ncl		17	1	10
Ppil3		16		5
Smarcb1		14		5
Brix1		13		5
C330007P06Rik		12		5
Krt77		11		5
Ctr9	1	11		5
Ebna1bp2		11		5
Paf1		11		5
Sympk		10		5
Nup107		10		5
Gtf3c1		6		5
Mrpl37		6		5
Gtf3c4		6		5
Mrpl47		4		5
Ighv1-71		4		5
Eif3l		2		5
Akap8l		2		5
Ccdc88c		2		5
Khdrbs3		2		5
Igkv1-135		2		5
Csde1		1		5
Fxr1		1		5
Colgalt1		1		5
Pkp1		1		5
Gnb2		1		5
Rfx3		0		5
Ranbp9		0		5
Zwint		0		5
Copb2		0		5
Psmd2		0		5
Map2		0		5
Rpl13a	2	18	5	30
Tubb5	11	114	59	291
Krt6a	5	43	5	29
Rps4x	2	15	5	28
Rpl35a		12	2	14
Rps14		9	2	14
Igf2bp1	2	11	5	28
Suz12		48		5
Ptbp1	4	33	3	18
Ppil4		27		5
Dnmt3b		22		5
Cdc73		16		5
Wdr18		15		5
Krt76	4	14	2	14
Rps18	5	14	4	23
Zmym4		13		5
Hdgfrp2		10		5
Cpsf3		9		5
Rcc1		9		5
[truncated: 675 more rows]

## Sheet: Data_S5
Data S5. Common candidates identified to influence CTCF boundary in genome-wide CRISPR screens and ChIP-mass spectrometry
[truncated: 58 more rows]

[truncated: 9 more sheets: Data_S6, Data_S7, Data_S8, Data_S9, Data_S10, Data_S11, Data_S12, Data_S13, Data_S14]
